# Supplementary material for: Identification of cerebral spinal fluid protein biomarkers in Niemann-Pick disease, type C1
Source: Biomark Res. 2023 Jan 31;11:14. doi: 10.1186/s40364-023-00448-x (PMC9887810; doi:10.1186/s40364-023-00448-x)
Supplement: Supplementary file 5 — Additional file 5: Table 3. Individual NPX values for all analytes and samples. [file 40364_2023_448_MOESM5_ESM.xlsx]

## Sheet: full_npx_output
protein	panel	OL_CSF_20_01	OL_CSF_20_02	OL_CSF_20_03	OL_CSF_20_04	OL_CSF_20_07	OL_CSF_20_08	OL_CSF_20_09	OL_CSF_20_10	OL_CSF_20_39	OL_CSF_20_40	OL_CSF_20_41	OL_CSF_20_42	OL_CSF_20_43	OL_CSF_20_44	OL_CSF_20_45	OL_CSF_20_46	OL_CSF_20_47	OL_CSF_20_48	OL_CSF_20_49	OL_CSF_20_50	OL_CSF_20_51	OL_CSF_20_52	OL_CSF_20_53	OL_CSF_20_54	OL_CSF_20_55	OL_CSF_20_56	OL_CSF_20_57	OL_CSF_20_58	OL_CSF_20_59	OL_CSF_20_60	OL_CSF_20_61	OL_CSF_20_62	OL_CSF_20_63	OL_CSF_20_64	OL_CSF_20_65	OL_CSF_20_66	OL_CSF_20_67	OL_CSF_20_68	OL_CSF_20_69	OL_CSF_20_70	OL_CSF_20_71	OL_CSF_20_72	OL_CSF_20_73	OL_CSF_20_74	OL_CSF_20_75	OL_CSF_20_76	OL_CSF_20_77	OL_CSF_20_78
AARSD1	Oncology	-1.81	-1.34	-1.11	-1.11	-1.22	-1.77	1.49	-1.19	-1.65	-0.916	-1.64	-1.14	-0.982	-1.35	-1.68	-1.69	-2.04	-1.53	-1.52	0.684	-0.61	-1.37	-0.81	-1.04	-0.841	-2.04	-1.43	-0.97	-1.24	-0.948	-0.933	-1.07	-2.08	-1.88	-1.83	-1.73	-1.33	-0.385	-0.641	-0.396	-1.81	-0.878	-1.54	-1.54	-1.04	2.61	-1.01	-0.382
ABL1	Oncology	-1.25	-1.35	-1.65	-1.55	-2.32	-1.61	-1.62	-1.38	-1.55	-1.46	-1.87	-1.29	-2.02	-1.6	-1.36	-1.65	-1.33	-1.05	-1.14	-0.496	-1.8	-1.03	-1.16	-0.779	-0.436	-1.5	-0.971	0.0408	-0.987	-0.961	-1.02	-0.269	-1.67	-1.38	-1.18	-1.05	-0.869	-1.31	-1.41	-1.66	-1.49	-0.81	-1.01	-0.552	-1.54	-0.515	-0.87	-1.6
ACAA1	Oncology	-3.66	-3.02	-2.23	-1.91	-2.85	-2.91	-5.25	-2.84	-2.72	-5.31	-2.71	-2.85	-2.2	-2.83	-3.25	-2.91	-5	-3.34	-2.81	-2.51	-3.8	-2.96	-3.58	-2.89	-1.83	-3.76	-2.83	-2.08	-2.85	-2.48	-2.6	-2.51	-3.19	-2.74	-2.78	-2.84	-3.55	-3.83	-1.92	-3.21	-3.49	-3.42	-2.24	-2.29	-2.82	-2.47	-2.82	-3.15
ACP6	Oncology	-3.44	-2.94	-2.95	-2.75	-3.83	-3.86	-2.53	-1.21	-2.36	-2.57	-2.82	-2.63	-4.28	-5.07	-1.33	-2.35	-3.59	-2.73	-4.26	-2.1	-3.27	-1.92	-2.39	-0.952	-0.55	-2.1	-1.6	-2.62	-3.61	-2.08	-1.15	-0.631	-2.31	-2.77	-2.01	-2.07	-2.51	-3	-1.4	-2.89	-3.23	-2.81	-4.64	-2.48	-2.38	-2.47	-1.86	-2.02
ADAMTS15	Oncology	-4.86	-4.1	-4.85	-4.49	-4.42	-4.49	-4.71	-4.03	-4.4	-3.72	-4.67	-3.8	-4.64	-3.49	-3.75	-4.8	-3.53	-3.24	-4.86	-3.21	-4.47	-4.66	-4.51	-2.96	-2.78	-5.43	-3.65	-3.74	-3.63	-3.01	-3.58	-3.37	-3.27	-4.23	-4.32	-3.79	-3.57	-4.16	-3.85	-3.73	-4.36	-2.43	-4.04	-3.89	-4.04	-3.71	-3.8	-4.07
ADAMTS8	Oncology	0.113	1.64	1.02	1.1	0.78	0.42	0.703	2.13	1.99	2.02	1.48	1.73	0.914	2.09	2.44	1.38	1.96	2.92	0.274	2.67	0.299	1.58	1.7	3.02	2.97	0.933	1.77	2.3	1.8	2.34	2.5	2.45	1.1	0.6	1.94	1.17	2.03	1.12	1.76	0.87	0.0088	2.62	1.43	0.97	1.36	0.785	2.38	0.819
ADCYAP1R1	Oncology	-1.04	-0.831	-0.885	-0.559	-0.547	-0.622	-0.618	-0.409	-0.444	-0.737	-0.578	-0.416	-0.482	-0.91	-0.648	-0.64	-0.691	-0.908	-0.894	-0.301	-1.03	-0.602	-0.371	-0.364	0.147	-0.594	-0.227	-0.299	-0.596	-0.28	-0.711	-0.467	-0.646	-0.925	-0.41	-0.681	-0.318	-0.463	-0.676	-0.326	-1.02	-1.25	-0.505	-0.392	-0.575	-1.21	-0.712	-0.611
ADGRG1	Oncology	-4.26	-3.37	-3.18	-2.87	-3.13	-2.33	-2.84	-1.24	-2.84	-1.56	-2.14	-1.96	-3.88	-0.795	-0.854	-3.21	-2.05	-1.9	-3.85	-1.07	-2.21	-3.03	-1.92	-0.892	-0.866	-1.08	-2.08	-1.26	-2.27	-1.2	-1.17	-0.73	-0.674	-2.69	-1.74	-2.7	-2.64	-2.77	-1.29	-0.988	-3.11	-1.47	-1.28	-2.54	-0.662	-1.86	-1.4	0.117
ADM	Oncology	-1.29	0.0312	-0.582	-0.0934	0.138	0.268	-0.609	0.551	0.117	-0.193	-0.561	-0.0401	-0.993	0.196	0.0139	-0.277	-0.225	0.439	-1.39	0.576	-0.536	-0.321	-0.0191	0.763	0.734	-0.17	-0.101	0.496	-0.0758	0.362	-0.0043	0.44	-0.561	-1.16	-0.0452	-0.738	-0.0799	-0.503	0.0602	-0.239	-1.4	0.626	-0.375	-0.486	0.0247	-0.966	-0.0599	-0.244
AGR3	Oncology	-1.39	-0.752	-0.811	-1.48	-1.17	-1.28	-1.01	-0.766	-1.21	-0.822	-0.887	-1.31	-0.552	-0.615	-1.09	-1.3	-0.763	-1.66	-1.3	-0.502	-1.43	-0.509	-1.19	-1.14	-0.544	-0.922	-1.29	-1.08	-0.953	-1.04	-1.17	-0.701	-1.77	-1.01	-0.71	-0.874	-1.55	-1.31	-1.13	-0.679	-0.403	-1.14	-1.21	-1.06	-0.815	-1.74	-1.34	-0.774
AIF1	Oncology	-1.55	0.0955	-0.768	-1.15	-1.23	-2.2	-1.25	-1.6	-0.973	-0.614	-1.37	-0.685	-1.11	-1.07	-1.21	-1.13	-0.938	-1.21	-1.21	-0.76	-1.53	-0.874	-0.849	-0.622	-0.878	-1.14	-1.37	-0.614	-1.34	-1.13	-0.656	-0.798	-1.16	-1.53	-0.412	-0.454	-0.54	-1.48	-0.775	-0.816	-1.33	-0.694	-1.56	-0.632	-0.667	-0.813	-0.266	-0.786
AIFM1	Oncology	-0.883	-0.682	-0.53	-0.555	-0.298	-0.97	-0.274	-0.168	-0.219	-0.396	-0.739	-0.858	-1.24	-0.327	-0.494	-0.828	-0.504	-0.607	-0.648	0.0591	-0.336	-0.418	-0.616	-0.42	-0.324	-0.875	-0.0506	0.428	-0.442	-0.315	-0.222	0.021	-0.746	-0.531	0.0598	-0.262	-0.314	-0.105	0.0203	-0.773	-1.07	-0.376	-0.169	-0.196	-0.568	-0.262	-0.368	-0.461
AKR1B1	Oncology	-0.735	-0.97	-1.23	-1.21	-0.865	-1.19	-1.16	-1.35	-3.26	-1.37	-0.948	-3.47	-1.47	-0.751	-0.675	-2	-0.37	-1.64	-0.581	-0.41	-0.479	-0.0161	-0.0344	0.257	-0.104	-0.915	-0.31	0.209	-0.847	-0.589	-1.15	-0.696	-0.767	-1.97	-0.0673	-0.955	-1.16	-0.63	-0.728	-0.391	-0.83	0.0063	-0.0798	0.945	-1.32	1.97	0.224	-0.785
AKT3	Oncology	-0.81	-0.483	-0.179	0.0315	-0.334	-0.17	-0.336	-0.563	-0.095	-0.466	-0.0908	0.0521	0.487	0.143	-0.167	0.0652	-0.165	0.165	-0.655	0.088	-0.528	0.306	0.684	0.902	0.768	0.134	0.119	0.802	0.287	0.41	0.0898	0.788	-0.0556	-0.0201	-0.0363	-0.24	0.196	-0.212	0.461	-0.007	0.0651	0.0715	0.588	0.625	-0.0496	0.116	0.572	-0.139
ALPP	Oncology	-8.56	-8.6	-7.67	-6.61	-7.45	-7.04	-6.23	-6.07	-8.61	-6.55	-9.29	-6.97	-8.37	-6.99	-7.65	-7.25	-6.74	-8.36	-6.95	-7.24	-10.2	-7.08	-7.26	-9.01	-7.36	-6.49	-7.29	-8.52	-7.28	-7.16	-6.93	-7.37	-6.01	-7.37	-7.01	-6.95	-9.47	-6.63	-6.27	-6.16	-7.55	-7.66	-10.1	-6.68	-6.41	-7.49	-7.43	-5.98
AMBP	Oncology	-5.03	-4.99	-4.99	-4.76	-4.83	-4.98	-4.88	-4.71	-5.19	-4.78	-5.35	-5.33	-5.19	-4.99	-4.62	-5.24	-5.05	-5.11	-5.14	-5.28	-4.44	-5.04	-4.91	-5	-4.95	-4.78	-4.9	-4.62	-5.05	-4.55	-4.64	-4.8	-4.28	-5.09	-5.08	-4.77	-4.98	-4.96	-5.24	-4.35	-5.25	-4.85	-5.05	-4.77	-4.62	-4.52	-4.88	-4.58
AMIGO2	Oncology	-4.7	-4.28	-4.04	-4.86	-4.77	-4.42	-4.77	-3.68	-3.5	-4.64	-4.68	-4.02	-4.45	-3.81	-2.74	-4.29	-3.81	-3.42	-4.17	-2.74	-4.33	-3.78	-3.81	-2.28	-2.61	-3.47	-3.09	-3.26	-3.56	-3.39	-3.12	-2.49	-3.42	-4.14	-3.09	-4.37	-4.04	-4.2	-3.25	-4.22	-4.07	-4.01	-4.17	-3.78	-3.35	-3.9	-3.81	-2.84
ANGPT2	Oncology	-3.36	-2.79	-4.06	-4.47	-4.66	-5.17	-4.31	-2.78	-3.31	-2.73	-3.16	-2.7	-4.37	-1.94	-2.4	-4.36	-2.41	-1.37	-4.53	-1.26	-3.48	-2.68	-2.43	-1.22	-1.54	-3.43	-1.61	-0.979	-2.12	-1.78	-2.26	-1.45	-2.5	-1.9	-2.67	-1.77	-1.87	-3.36	-2.48	-3.4	-3.17	-0.643	-2.3	-1.94	-3.22	-2.86	-1.49	-3.42
ANGPTL7	Oncology	-2.49	-0.949	-2.54	-0.462	0.182	-1.31	-0.34	-0.205	-0.926	-0.734	-1.54	-0.666	-2.39	-0.188	0.715	-1.53	-0.504	-1.15	-1.82	-0.664	0.0795	-1.02	-0.507	0.502	0.445	-0.282	0.582	-0.0209	-0.199	0.552	-0.369	0.478	1.68	-1.54	-0.811	-1.55	-1.52	-2.14	0.418	0.836	-1.26	0.341	0.229	0.731	0.235	1.74	-0.382	0.0729
ANKRD54	Oncology	-0.618	-1.07	-0.743	-0.683	-0.624	-0.369	-0.248	-0.222	-0.648	-0.813	-0.419	-1.66	0.0826	-0.62	-0.729	-0.419	-0.38	-0.464	-0.748	-0.533	-0.449	-1.35	-0.226	-0.581	-0.199	-0.444	-0.65	-0.465	-0.256	-0.792	-0.553	-0.308	-0.254	-0.292	-0.256	-0.297	-0.971	-0.511	-0.772	-0.722	-0.591	-0.298	-0.405	0.0242	-0.588	-0.18	-1.14	-0.925
APBB1IP	Oncology	-1.6	-1.51	-1.65	-0.987	-2.02	-1.08	-1.36	-1.3	-0.942	-0.883	-1.57	-0.847	-1.31	-1.51	-1.25	-1.46	-1.37	-1.24	-1.44	-1.43	-1.67	-1.46	-1.63	-1.15	-1.4	-1.75	-1.18	-0.86	-1.38	-1.53	-1.06	-1.11	-1.22	-1.64	-1.35	-1.25	-1.58	-1	-1.15	-1.63	-1.1	-1.29	-1.19	-1.72	-1.18	-1.07	-1.24	-1.41
APEX1	Oncology	0.879	-0.543	-0.72	-1.13	-1.25	-2.09	-0.163	-1.63	-2.85	-0.932	-2.77	-1.56	-1.96	-3.23	-2.87	-0.47	-2.48	-1.69	-3.39	1.22	-2.49	-2.42	-2.04	-1.88	-2.38	-2.85	-2.14	-2.52	-1.35	-0.689	-2.09	-2.12	-2.63	-2.27	-1.94	-2.01	-2.27	-2.39	-3.03	-2.08	-2.15	-1.37	-2.35	-2.21	-2.94	2.42	-2.15	-2.62
AREG	Oncology	-1.93	-2.55	-2.87	-2.97	-2.96	-3.48	-3.57	-3.34	-0.746	-2.3	-2.27	-1.78	-2.2	-1.79	-2.31	-2.06	-1.79	-0.778	-2.49	-1.23	-3.54	-2.45	-2.9	-1.94	-1.35	-3.17	-1.83	-0.866	-1.8	-2.04	-2.33	-1.83	-2.85	-2.99	-2.12	-1.66	-1.17	-2.44	-2.76	-3.57	-3.45	-1.72	-2.94	-2.73	-4.48	-3.22	-1.83	-0.983
ARG1	Oncology	-3.17	-3.42	-3.29	-3.43	-0.999	-3.39	0.902	-2.42	-1.32	-2.32	-3.47	-3.77	-2.84	-3.23	-3.31	-2.53	-3.52	-3.64	-3.54	-2.4	-3.03	-3.26	-1.99	-3.44	-3.33	-3.22	-3.24	-3.26	-3	-3.56	-3.44	-3.29	-3.3	-3	-3.54	-3.36	-2.64	-1.7	-3.17	-2.32	-3.85	-3.03	-3.61	-3.25	-3.82	0.38	-3.53	0.452
ARHGAP1	Oncology	-1.2	-1.11	-0.629	-0.419	-0.371	-0.494	-0.726	-1.11	-1.11	-0.983	-1.31	-0.576	-1.02	-1.04	-0.98	-0.509	-1.41	-1.16	-0.953	-1.05	-0.812	-0.886	-0.619	-1.06	-1.26	-1.27	-0.996	-0.475	-0.778	-0.891	-0.891	-1.47	-1.13	-1.88	-0.977	-1.12	-0.637	-0.691	-1.22	-1.24	-0.581	-1.53	-1.26	-1.03	-0.964	-1.07	-1.25	-0.48
ARHGAP25	Oncology	-0.647	-0.906	-0.708	-0.864	-0.666	-1.23	-0.335	-0.715	-0.406	-0.273	-1.24	-1.23	-0.743	-1.01	-1.16	0.0227	-1.09	-0.587	-1.19	-0.747	-1.02	-0.906	-0.507	-0.312	-0.444	-0.657	-0.821	-0.333	-0.838	-0.696	-0.968	-1.07	-0.367	-0.798	-1.28	-0.783	-1.63	-0.396	-0.876	-0.5	-1.06	-0.353	-0.65	-0.816	-0.981	-0.318	-0.822	-0.422
ARSB	Oncology	1.7	0.992	0.899	1.34	1.23	0.651	1.59	0.937	2.2	1.23	1.74	0.172	0.666	0.86	2.2	1.12	1.71	1.7	1.38	2.39	1.58	1.71	1.97	1.24	1.64	1.1	0.761	1.53	1.07	1.99	1.22	2.33	1.03	0.319	2.2	1.41	1.02	0.699	1.76	1.12	0.473	0.67	1.09	1.14	1.63	1.39	1.62	2.42
ATG4A	Oncology	-0.633	-0.549	-0.863	-1.29	-0.642	-0.735	-0.0367	-1.21	-0.933	-1.22	-0.906	-0.878	-0.908	-1.28	-0.857	-1.17	-1.51	-0.845	-1.56	-1.36	-0.475	-0.648	-1.32	-0.923	-1.2	-1.17	-1.05	-0.817	-1.26	-0.57	-0.947	-0.982	-1.39	-1.04	-1.25	-1.3	-0.85	-1.01	-1.37	-1.34	-0.985	-1.33	-1.25	-1.25	-1.03	-0.807	-0.975	-0.702
ATOX1	Oncology	2.92	3.26	2.52	2.3	2.41	1.92	2.69	3.72	3.35	3.85	2.77	3.33	1.82	4.03	3.87	2.94	3.79	4.31	1.96	4.49	2.89	5.09	4.72	4.91	5.36	3.51	4.88	5.29	3.84	4.33	4.58	5.22	3.55	2.79	4.13	3.46	4.68	3.48	4.11	3.23	3.57	4.81	4.72	4.93	3.62	4.91	4.63	4.07
ATP6AP2	Oncology	-0.971	-0.847	-0.257	-0.368	-0.765	-0.443	-0.177	-0.354	-0.7	0.119	0.0236	-0.566	-0.86	-0.183	0.525	-0.799	0.47	0.48	-0.275	0.632	0.0972	-0.0918	0.644	1.59	1.64	-0.57	0.0761	0.266	0.0443	0.756	0.752	1.01	0.166	-0.0949	0.684	-0.492	0.132	-0.713	0.129	-0.499	-0.776	0.425	0.236	-0.726	-0.503	-0.526	0.117	-0.0884
ATP6V1D	Oncology	0.145	-0.0202	0.0977	0.166	-0.223	0.0933	0.08	0.168	0.168	0.0593	-0.0902	0.172	0.336	-0.0981	-0.143	-0.44	0.271	0.162	0.22	0.044	-0.0843	0.159	-0.142	0.0128	0.287	0.194	0.118	0.356	0.66	0.11	-0.125	0.46	0.219	-0.0103	0.181	0.0664	0.0638	0.0323	0.276	-0.002	0.1	-0.154	0.123	-0.124	0.304	0.159	0.214	0.0662
BAIAP2	Oncology	-2.39	-1.12	-1.17	-1.36	-0.72	-2.22	-1.51	-2.11	-0.968	-2.14	-1.82	-2.34	-1.66	-1.51	-2.56	-1.17	-1.92	-1.41	-1.74	-1.07	-1.07	-0.49	-1.78	-0.184	-0.813	-1.55	-0.945	-0.977	-1.33	-1.43	-1.62	-1.02	-0.982	-1.22	-1.69	-2.11	-1.22	-2.32	-1.88	-1.78	-1.57	-1.31	-1.45	-0.864	-1.09	-2.12	-0.979	-0.852
BAMBI	Oncology	2.14	2.82	2.71	2.22	2.47	1.94	2.38	3.29	2.91	2.29	2.43	2.42	2.3	2.82	2.62	2.68	2.71	2.72	2	3.34	2.27	2.32	2.67	3.59	3.42	2.63	2.58	2.52	2.74	2.74	2.91	3.24	2.35	2.05	2.69	2.88	2.62	2.39	2.87	2.41	1.82	2.43	2.07	1.85	2.78	2.12	2.8	1.95
BGN	Oncology	-5.34	-5.99	-5.31	-5.29	-5.2	-4.67	-4.75	-4.7	-4.62	-4.87	-5.3	-5.05	-5.2	-4.76	-4.25	-4.65	-4.38	-5.62	-5.7	-4.44	-4.95	-4.96	-4.74	-4.8	-5.04	-4.74	-5.63	-4.92	-4.71	-4.92	-5.02	-4.48	-5.01	-5.23	-6.22	-5.66	-5.05	-5.9	-4.98	-4.72	-5.38	-5.33	-4.91	-5.58	-4.56	-5.15	-4.53	-4.77
BIRC2	Oncology	-0.0734	-0.47	0.0908	-0.035	-0.242	-0.0196	-0.0963	-0.638	-0.946	-0.89	-0.373	-0.425	0.312	-0.568	-0.287	0.28	0.287	-0.32	-0.458	-0.788	-0.362	0.135	-0.0486	-0.482	-0.583	-0.555	-0.213	-0.0886	0.468	-0.256	-0.259	-0.72	-0.571	0.0471	-0.325	-0.0504	-0.222	-0.0459	-0.186	-0.356	-0.307	-0.176	-0.0415	-0.344	0.0236	-0.551	0.0622	-0.276
BTC	Oncology	0.929	0.361	0.77	0.691	0.0931	-0.314	-0.13	0.869	1.21	0.964	1.06	0.482	1.01	1.03	0.982	0.23	0.969	0.99	0.874	0.866	0.481	0.471	0.776	1.22	0.937	0.893	0.759	0.28	0.608	1.12	0.86	0.929	0.776	0.81	0.646	0.749	1.26	1.15	1.01	0.772	0.0658	0.29	0.846	-0.102	0.773	0.315	0.321	0.226
C4BPB	Oncology	-4.15	-3.81	-4.04	-4.02	-3.75	-3.5	-3.86	-3.06	-3.64	-3.23	-3.43	-3.45	-3.74	-3.03	-2.85	-3.64	-3.35	-3.28	-3.78	-3.29	-3.46	-3.54	-3.46	-3.11	-2.87	-3.3	-3.33	-3.39	-3.44	-3.55	-3.15	-3.15	-3.48	-3.78	-3.04	-3.61	-3.83	-3.62	-2.91	-4.23	-4.32	-3.08	-3.43	-3.36	-3.36	-3.64	-3.47	-3.21
CA11	Oncology	0.46	2.11	1.46	1.59	1.01	1.37	1.77	2.07	3.13	1.9	2.55	1.52	1.46	1.9	2.8	2.19	2.19	2.31	1.56	3.24	2.09	1.89	2.37	2.66	2.59	2.1	1.84	1.95	1.92	2.72	2.1	2.77	1.79	1.22	2.38	1.68	1.64	1.44	1.82	1.31	1.26	1.83	2.21	1.11	1.79	1.09	2.2	2.32
CA12	Oncology	-1.42	-0.64	-1.3	-1.88	-1.25	-0.84	-0.695	-0.666	-1.56	-1.26	-0.785	-0.408	-0.958	-0.998	-0.894	-0.729	-0.296	-1.55	-1.32	-0.684	-0.63	-0.817	-0.643	-0.694	-0.212	-1.57	-0.425	-0.908	-0.579	0.0018	-0.363	-0.58	-0.986	-1.39	-0.89	-2.14	-1.52	-0.328	-0.673	-0.538	-1.01	-0.36	-0.817	-0.246	-0.916	-0.567	-1.19	-0.773
CA14	Oncology	1.42	2.28	1.79	2	2.26	1.61	2.2	3.29	2.78	2.19	2.14	1.92	1.36	2.68	2.65	2.35	2.11	2.43	1.49	2.97	1.95	1.84	2.47	3.21	3.01	2.98	2.14	2.19	1.96	2.58	2.58	3.21	1.92	1.55	2.45	2.21	2.01	1.75	2.75	2.18	0.923	2.4	1.83	1.51	2.37	2.26	2.33	2.49
CA9	Oncology	0.14	-0.197	-0.816	0.478	-0.822	-0.517	-0.403	0.878	0.378	0.263	0.542	-0.478	-0.794	0.214	0.586	1.47	1.05	1.12	-0.607	1.33	0.143	-0.228	0.702	0.715	0.485	0.612	-0.138	0.278	0.8	-0.378	0.0341	0.334	-1.32	-0.145	1.21	0.537	0.108	-1.08	-0.34	-0.547	-0.83	0.422	-0.52	0.522	1.14	0.19	-0.238	1.13
CALB1	Oncology	6.2	6.24	6.22	6.11	5.79	6.24	6.06	6.78	6.76	6.96	6.32	6.36	6.2	6.44	6.82	6.63	6.74	7.15	6.46	7.29	7.13	7.55	7.54	7.7	7.89	7.06	7.84	8.01	7.22	7.12	7.31	7.91	6.76	6.26	7.26	7.34	7.09	7.67	7.44	5.18	7.32	7.42	7.78	7.27	6.98	7.27	7.77	7.54
CALCOCO1	Oncology	-3.12	-2.56	-2.64	-2.79	-2.68	-3.66	-0.944	-2.7	-2.73	-2.83	-3.05	-2.54	-3.32	-2.29	-2.29	-3.39	-2.79	-2.61	-3	-1.6	-3.29	-2.59	-2.43	-2.74	-2.88	-2.82	-2.44	-2.66	-2.98	-2.66	-2.72	-2.63	-3.09	-2.97	-3.09	-2.74	-3.18	-2.95	-3.01	-2.84	-2.97	-2.37	-2.52	-2.9	-3.01	-1.19	-2.68	-2.39
CAMKK1	Oncology	-0.763	-0.916	-1.06	-1.17	-0.0629	-0.813	-0.425	-0.688	-0.544	-0.896	-0.33	-0.224	-0.463	-0.185	-0.817	-0.336	-0.658	-0.512	-0.6	-0.0469	-0.658	0.202	0.104	-0.335	0.51	-0.323	0.0747	0.108	-0.384	0.192	-0.528	0.117	-0.288	-0.734	-0.0129	-0.612	-0.0088	-0.62	-0.484	-0.475	-0.516	-0.328	-0.0031	0.11	-0.449	-0.101	-0.152	-0.7
CAPG	Oncology	-3.86	-2.91	-3.98	-4.17	-3.8	-4.41	-3.48	-2.4	-4.01	-2.91	-3.86	-4.03	-4.64	-3.47	-2.59	-3.84	-3.85	-3.14	-4.61	-2.85	-2.91	-2.8	-3.28	-2.29	-2.89	-2.57	-3.03	-2.17	-3.96	-3.2	-3.09	-1.85	-2.59	-3.86	-2.71	-3.99	-4.19	-3.74	-2.8	-2.91	-3.64	-2.41	-2.65	-2.6	-2.9	-1.04	-2.97	-2.27
CASP8	Oncology	-2.62	-1.64	-2.76	-2.38	-1.84	-2.52	-0.816	-1.91	-2.68	-1.78	-2.11	-2.16	-2.76	-2.45	-1.98	-2.03	-1.96	-1.78	-2.84	-1.11	-2.52	-2.14	-1.7	-2.11	-2.45	-2.77	-2.11	-2.25	-2.33	-2.3	-2.46	-2.13	-2.28	-2.63	-2.32	-2.56	-2.4	-2.26	-1.94	-1.89	-2.45	-1.96	-2.37	-2.22	-2.32	0.791	-2.13	-1.55
CBLN4	Oncology	-3.22	-1.8	-2.2	-2.78	-1.27	-2.9	-1.79	-1.31	0.0642	-3.27	-1.69	-3.05	-2.73	-3.09	-0.738	-1.82	-1.6	-2.02	-2.93	-0.122	-2.07	-2.09	-1.4	0.407	-0.585	-0.96	-2.25	-1.3	-2.09	-0.885	-0.828	-0.415	-2.39	-3.47	-1.33	-3.08	-1.98	-2.99	-1.27	-2.39	-4.03	-3.52	-3.01	-3.04	-1.91	-1.99	-1.24	-2.44
CCL8	Oncology	-10	-9.2	-10.7	-11	-8.47	-7.82	-9.08	-8.68	-11.5	-8.41	-9.32	-8.45	-11.5	-8.47	-9.25	-9.37	-9.47	-8.41	-10.6	-8.51	-9.47	-7.68	-9.15	-8.06	-9.28	-8.68	-8.51	-9.01	-7.91	-7.87	-8.09	-7.95	-8.33	-8.82	-8.45	-7.28	-8.06	-9.71	-7.64	-7.71	-8.53	-7.35	-7.95	-7.48	-8.45	-8.57	-7.99	-8.2
CCN1	Oncology	-8.79	-7.52	-8.44	-6.4	-6.69	-6.59	-6.67	-5.8	-5.66	-5.74	-6.42	-6.8	-7.28	-6.19	-5.59	-6.94	-5.56	-5.55	-7.11	-4.55	-6.5	-6.33	-6.14	-4.7	-5.09	-7.76	-6.16	-6.31	-6.65	-6.27	-5.89	-4.56	-7.02	-8.57	-5.13	-7.2	-6.58	-7.02	-5.66	-6.3	-7.04	-6.12	-6.45	-6.9	-6.04	-6.05	-7.03	-5.52
CCT5	Oncology	-0.502	-0.479	-0.241	0.111	-0.199	-0.343	-0.0119	-0.695	-0.327	-0.64	-0.82	-0.659	-0.371	-0.62	-0.347	-0.576	-0.505	-0.339	-0.541	-0.17	-0.395	-0.143	0.0057	-0.599	-0.587	-0.906	-0.553	-0.193	-0.292	-0.247	-0.328	-0.163	-0.469	-0.154	-0.175	-0.0384	0.0148	-0.206	-0.318	-0.318	-0.137	-0.199	-0.171	-0.465	-0.27	-0.616	-0.478	-0.292
CD1C	Oncology	-3.26	-3.49	-3.4	-3.56	-3.16	-3.51	-2.97	-2.4	-3.14	-2.86	-3.4	-2.9	-3.42	-2.95	-3.06	-2.72	-3.22	-2.7	-3.31	-2.83	-3.27	-3.3	-3.42	-2.96	-2.61	-3.3	-2.85	-2.91	-2.92	-2.95	-3.07	-2.67	-2.81	-3.31	-3.25	-2.88	-2.97	-3.49	-2.88	-3.34	-3.26	-2.54	-3.11	-2.79	-3.3	-2.48	-3.17	-3.28
CD207	Oncology	-2.67	-3.39	-3.21	-2.74	-2.87	-2.67	-3.02	-2.5	-3.01	-2.71	-3.49	-3.13	-3.14	-4.17	-3.04	-3.51	-3.75	-3.42	-2.73	-3.53	-3.89	-2.57	-2.9	-3.54	-3.22	-3.14	-2.99	-3.89	-2.71	-2.63	-3.03	-2.82	-3.59	-3	-2.99	-3.29	-3.42	-3.19	-2.54	-2.79	-4.2	-3.54	-3.24	-3.23	-2.47	-3.59	-3.14	-2.5
CD27	Oncology	-0.473	-1.49	-1.69	-1.57	-1.39	-2.96	-2.48	-0.139	-1.19	-1.61	-2.06	-2.34	-1.98	-1.93	-1.55	-0.0951	-1.25	-1.15	-2.03	-0.912	-2.44	-1.38	-1.79	-0.178	-0.756	-1.52	-1.29	-1.1	-0.551	-0.769	-1.02	-0.625	-1.63	-1.32	-1.4	-0.729	-1.32	-1.82	-1.22	-1.84	-2.01	-0.465	-1.59	-1.08	-0.902	-0.873	-1.7	-1.21
CD28	Oncology	-0.668	-1.32	-1.31	-2.55	-2.54	-3.02	-3.17	-1.25	-2.28	-2.38	-2.19	-2.35	-1.86	-2.04	-1.52	-1.69	-1.65	-1.94	-1.93	-1.78	-3.03	-0.753	-1.56	-1.7	-1.77	-1.65	-1.72	-1.26	-1.77	-1.03	-1.53	-0.726	-2.01	-2.31	-2.25	-1.59	-0.476	-2.46	-1.38	-1.75	-1.94	-0.147	-1.78	-1.14	-2.65	-2.33	-1.7	-2.13
CD300E	Oncology	-4.85	-3.26	-4.68	-4.39	-3.95	-3.48	-4.04	-2.52	-3.9	-4.05	-4.7	-4.05	-4.59	-3.82	-3.48	-3.14	-4.02	-3.46	-4.13	-3.65	-3.54	-4.31	-4.44	-4.19	-3.88	-3.53	-4.19	-4.22	-3.96	-3.9	-3.54	-3.04	-4.01	-4.66	-3.67	-4.27	-4.36	-4.22	-3.95	-3.5	-4.52	-3.88	-4.26	-3.94	-4.14	-3.19	-3.99	-3.49
CD300LF	Oncology	-3.11	-3.59	-4.97	-2.96	-1.93	-4.69	-3.08	-0.927	-1.02	-1.89	-1.95	-2.92	-3.16	-2.26	-1.9	-2.27	-2.07	-1.05	-2.19	-1.77	-2.06	-0.528	-1.44	-0.928	-0.889	-1.59	-0.617	-0.0257	-1.9	-0.195	-4.37	-0.653	-2.16	-3.27	-0.819	-2.49	-2.22	-2.72	-1.07	-0.38	-2.46	-2.09	-1.09	-2.07	-2.15	-1.21	-0.756	-1.32
CD302	Oncology	-0.255	1.36	1.13	1.74	1.17	0.686	1.2	2.23	2.3	2.03	1.43	1.91	1.51	1.95	2.47	2.66	2.08	3.19	1.11	3.24	0.166	1.25	1.39	2.37	1.96	0.387	0.81	1.89	2.5	0.588	1.94	2.07	-0.276	0.309	1.33	0.666	2.07	1.22	1.7	-0.153	-0.567	1.27	0.304	0.0966	0.897	0.684	2	0.932
CD33	Oncology	-2.35	-0.635	-1.94	-1.91	-0.73	0.175	-0.767	-1.36	-0.672	-2.05	-0.918	-0.521	-0.869	-0.3	-0.839	-1.3	-0.44	0.931	-1.01	0.0804	-0.33	-0.912	-0.0808	-0.206	-0.477	-0.78	-1.81	0.398	-0.736	0.198	0.552	0.768	0.187	-0.76	0.387	-0.777	-0.387	-0.342	-0.202	-0.197	-0.721	-0.884	-0.242	-0.0958	-1.24	-0.232	-0.157	-0.106
CD38	Oncology	-3.52	-2.62	-2.68	-1.43	-1.82	-0.831	-1.66	-0.637	-2.97	-0.485	-1.87	-1.18	-3.72	-0.514	-1.13	-3.16	-1.6	-0.0339	-3.6	-0.662	-1.82	-0.949	-0.904	-0.0037	0.0454	-2.4	-0.443	0.257	-0.811	-0.342	-0.686	-0.825	-0.278	-1.68	-0.984	-2.08	-1.29	-2.04	-1.2	-0.918	-1.7	0.464	0.236	-1.59	-1.48	-0.268	-0.571	-0.0853
CD5	Oncology	-4.35	-3.91	-5.22	-3.59	-4.33	-3.47	-2.66	-3.61	-4.25	-3.81	-4.73	-4.57	-5.57	-4.63	-4.14	-3.15	-4.21	-4.32	-5.48	-2.76	-4.7	-5.04	-4.39	-4.21	-3.87	-4.14	-4.26	-4.82	-3.57	-3.96	-3.95	-4.06	-4.45	-4.83	-4.19	-4.1	-5.55	-4.46	-3.97	-4.51	-4.21	-4.7	-4.14	-3.81	-4.42	-2.41	-4.08	-3.86
CDC27	Oncology	-0.49	-1.09	-0.357	-0.484	-0.49	-0.208	-0.567	-0.705	-1.14	-0.794	-0.274	-0.358	-0.262	-0.11	-0.939	-0.398	-0.909	-0.913	-0.51	-0.85	-0.652	-0.686	-0.796	-0.278	-0.941	-0.471	-0.244	-0.523	-0.47	-0.385	-0.221	-0.0187	-0.542	-0.818	-0.682	-0.948	-0.184	-0.698	-1.03	-0.6	-0.852	-1.52	-0.166	-0.552	-0.732	-0.505	-0.239	-0.201
CDC37	Oncology	-0.729	-0.885	-0.681	-0.221	-0.243	-0.602	0.404	0.186	-0.966	-0.419	-0.578	0.0597	-0.602	-1.34	-0.324	-0.102	-0.646	-0.296	-0.677	0.0333	-0.554	-0.344	-0.593	-0.201	-0.582	-0.878	-0.322	-0.172	-0.0507	-0.571	-0.817	-0.108	-0.36	-0.34	-0.617	-0.367	-0.315	-0.658	-0.0822	-0.695	-0.955	-0.0327	0.203	-0.705	-0.461	0.589	-0.541	-0.208
CDHR2	Oncology	-2.84	-2.07	-2.25	-2.41	-2.81	-2.21	-2.16	-2.48	-2.81	-2.4	-2.2	-2.43	-2.04	-2.42	-1.99	-2.22	-2.16	-2.26	-1.98	-2.15	-2.59	-1.82	-2.66	-2.45	-2.46	-2.27	-2.35	-3.22	-1.88	-2.16	-2.12	-2.35	-2.03	-2.02	-2.47	-2.17	-2.68	-2.29	-2.24	-2.49	-2.52	-3.01	-2.38	-2.38	-2.01	-2.4	-1.94	-2.03
CDKN1A	Oncology	-1.62	-1.52	-1.07	-1.84	-0.807	-1.24	-1.43	-1.18	-1.41	-1.06	-0.798	-1.25	-0.793	-1	-2	-2.33	-0.696	-0.779	-0.612	-0.992	-1.35	-0.982	-0.809	-2.33	-0.817	-1.28	-1.19	-1.19	-0.439	-0.766	-1.77	-1.15	-0.85	-0.651	-1.68	-0.789	-1.37	-1.35	-0.827	-1.26	-0.952	-1.93	-0.389	-1.87	-1.86	-1.3	-1.23	-1.09
CDKN2D	Oncology	-0.743	-0.845	-0.607	-0.817	-0.452	-0.744	-0.99	-1.16	-0.564	-0.827	-1.09	-1.56	-0.827	-0.809	-1.09	-0.888	-0.77	-1	-0.721	-1.37	-1.25	-0.489	-0.888	-0.88	-0.822	-0.891	-1.22	-0.872	-0.568	-0.793	-0.618	0.087	-1.17	-0.737	-0.846	-1.09	-0.692	-0.627	-0.777	-0.643	-0.647	-0.864	-1.25	-0.715	-0.861	-0.853	-1.08	-0.887
CDNF	Oncology	-3.06	-2.69	-3.3	-2.91	-2.86	-3.01	-2.62	-1.74	-2.77	-2.19	-1.94	-1.95	-3	-2.07	-1.56	-2.44	-2.27	-1.59	-3.14	-1.74	-2.26	-1.91	-2.71	-1.53	-0.96	-1.6	-1.65	-1.47	-2.61	-1.61	-2.02	-0.974	-1.69	-2.81	-1.51	-2.81	-1.95	-2.31	-1.1	-1.8	-2.62	-1.78	-2.12	-2.37	-1.43	-2.26	-1.89	-1.43
CEACAM1	Oncology	-5.24	-4.36	-4.61	-6.24	-4.75	-6.99	-5.14	-3.42	-5.28	-5.15	-5.83	-5.57	-5.76	-5.54	-4.28	-5.26	-5.06	-5.43	-5.26	-5.24	-5.03	-5.24	-4.88	-4.83	-4.51	-4.77	-4.75	-4.72	-5.41	-5.22	-4.45	-4.26	-3.52	-5.71	-4.98	-4.65	-5.39	-6.52	-5.5	-4.84	-5.74	-4.08	-4.11	-4.17	-3.82	-3.84	-5	-4.46
CEACAM3	Oncology	-0.641	-0.573	0.285	-1.45	-1.08	-0.635	-1.19	-1.14	-0.413	-0.92	-0.728	-1.65	-0.22	-0.956	-0.479	-0.501	-0.187	-0.213	-0.93	-0.141	-0.272	-0.155	-1.33	-1.06	-0.578	-0.381	-0.96	-1.23	-0.671	-0.573	-0.706	-0.772	-2	-0.25	-0.195	-0.448	-0.955	-0.513	-1.42	-0.173	-1.26	-1.42	0.307	-1.42	-0.153	-0.52	-0.578	-1.33
CEACAM5	Oncology	-2.79	-1.67	-3.19	-2.36	-1.69	-2.39	-2.96	-1.96	-2.3	-2.83	-2.23	-2.33	-2.86	-1.72	-2.46	-2.12	-1.81	-1.45	-2.33	-2.65	-1.84	-1.7	-2.63	-1.74	-1.34	-1.3	-2.4	-1.59	-2.27	-2.72	-1.98	-2.15	-2.31	-2.73	-1.4	-1.81	-1.56	-3.03	-2.17	-2.18	-2.98	-2.12	-1.93	-1.61	-2.43	-2.71	-2.03	-1.46
CEP85	Oncology	0.164	-0.0751	-0.271	0.632	0.397	-0.717	0.696	0.013	-0.121	-0.949	0.658	-0.535	0.679	0.235	-1.77	0.388	-0.0914	-0.348	-0.453	-0.397	0.0155	0.377	0.303	-0.0421	-0.0856	0.17	-0.0308	0.302	-0.288	0.0998	0.0504	-0.0457	0.0757	-0.276	0.668	0.0296	-0.088	-0.277	0.482	-0.358	0.135	-0.97	-0.26	-0.0931	0.06	-0.0947	-0.247	-0.966
CES2	Oncology	-4.2	-3.6	-3.24	-4.98	-3.44	-3.45	-3.49	-3.84	-3.99	-3.41	-5.02	-3.55	-4.27	-4.22	-3.18	-4.87	-4.57	-4.67	-3.99	-3.64	-5.21	-4.48	-4.13	-3.28	-4.12	-3.89	-4.17	-3.92	-3.35	-3.81	-3.99	-2.58	-3.72	-3.56	-3.97	-4.31	-3.92	-4.49	-3.63	-3.74	-3.85	-3.8	-4.14	-4.29	-3.9	-4.04	-4.72	-3.93
CES3	Oncology	-2.87	-2.96	-2.63	-2.46	-2.82	-2	-2.59	-2.56	-2.67	-2.43	-2.51	-2.42	-2.94	-2.54	-3.04	-2.87	-3.01	-3.35	-2.79	-2.26	-2.72	-2.41	-2.72	-2.64	-3.27	-3.12	-2.21	-2.24	-2.29	-2.31	-2.5	-2.09	-2.39	-2.54	-3.08	-2.45	-2.57	-3.01	-3.26	-2.9	-3.83	-2.99	-2.52	-2.24	-2.65	-3.73	-2.82	-2.99
CFC1	Oncology	0.696	1.53	0.643	1.75	1.75	1.17	0.978	2.22	1.48	2.08	1.71	2.17	0.833	2.62	2.27	1.77	2.02	2.33	0.0455	2.53	1.56	1.81	2.15	3.14	3.29	1.82	2.16	2.58	2.05	2.43	2.03	2.56	2.38	1.29	2.46	1.98	2.18	1.33	2.09	1.72	1.33	3.03	2.3	1.03	2.18	1.56	2.6	2.03
CHAC2	Oncology	-0.683	-0.524	-0.254	-0.333	-1.26	-0.408	0.485	-1.03	-0.268	-1.35	-0.574	-0.471	0.13	-0.498	-0.952	-0.155	-0.557	-0.846	-0.38	-0.808	-0.703	-0.459	-0.756	-0.379	-1.05	-1.25	-1.19	-0.1	-0.642	-1.02	-0.422	-1	-0.364	-1.39	-0.546	-0.272	-1.43	-0.614	-0.364	-1.02	-1.32	-0.433	-0.521	-0.53	-0.29	-0.753	-0.275	-0.778
CIAPIN1	Oncology	-0.487	-0.237	-1.28	-0.9	-0.424	-1.7	1.59	-0.54	-1.53	-0.551	-1.39	-1.29	-1.97	-1.46	-0.966	-1.36	-1.01	-0.463	-2.17	0.517	-1.33	-0.158	-0.0004	-0.0822	0.0613	-1.38	-0.768	0.0273	-0.645	-0.37	-0.525	0.0901	-0.607	-0.965	-0.832	-0.848	-0.654	-0.72	-0.49	-0.524	-0.856	0.428	0.0176	0.355	-0.704	2.08	-0.171	-0.117
CLEC6A	Oncology	-3.07	-2.74	-2.31	-1.8	-1.88	-1.33	-2.22	-2.03	-2.09	-2.21	-2.16	-3.17	-2.04	-2.42	-2.22	-2.02	-3.26	-3.02	-2.4	-2.6	-2.72	-2.53	-2.7	-2.4	-2.43	-2.21	-2.36	-2.83	-2.23	-2.98	-2.15	-3.1	-2.31	-3	-1.93	-2.76	-2.3	-2.72	-2.3	-1.44	-2.48	-2.98	-2.63	-2.96	-3.19	-2.76	-2.6	-2.9
CLMP	Oncology	-1.32	-0.148	-0.714	-0.974	-0.589	-0.753	-0.42	0.252	0.0413	0.0364	-0.515	-0.317	-0.98	-0.0493	0.211	-0.278	-0.0696	0.272	-0.964	0.474	-0.264	-0.472	-0.786	0.176	-0.0171	-0.155	-0.607	0.128	-0.102	-0.789	-0.219	0.276	-1.12	-1.2	-0.048	-0.566	-0.431	-0.905	0.178	-1.06	-1.96	0.183	-1.07	-1.07	-0.167	-0.526	-0.174	-0.0675
CNPY4	Oncology	-2.34	-1.51	-2	-1.66	-1.66	-1.33	-1.06	-0.54	-1.19	-0.632	-0.719	-1.12	-1.91	-0.933	-0.753	-1.93	-1.15	-0.527	-2.24	-0.0813	-1.64	-1.85	-1.26	-0.358	0.0818	-0.773	-0.452	-0.23	-1.7	-0.377	-0.443	-0.0163	-0.934	-2.51	-0.535	-1.14	-1.54	-1.43	-0.697	-0.654	-1.54	-1.08	-0.658	-1.55	-0.609	-0.503	-0.576	0.201
CNTN2	Oncology	4.62	4.63	4.48	4.62	4.68	4.56	4.77	4.78	4.65	4.75	4.62	4.69	4.64	4.68	4.74	4.66	4.76	4.68	4.75	4.65	4.74	4.67	4.76	4.71	4.74	4.64	4.65	4.71	4.77	4.68	4.73	4.71	4.68	4.7	4.74	4.57	4.64	4.64	4.77	4.62	4.39	4.75	4.64	4.62	4.65	4.69	4.71	4.65
COX5B	Oncology	-1.4	-2.15	-1.36	-0.769	-0.915	-1.73	-1.53	-0.829	-0.934	-1.46	-2.46	-1.36	-1.5	-1.14	-1	-1.14	-1.56	-1.38	-1.44	-1.07	-1.47	-1	-0.129	-0.582	-0.103	-1.24	-0.378	-0.136	-1.13	-0.196	-0.132	-0.702	-1.53	-0.274	-1.98	-1.4	-1.37	-2.14	-0.359	-1.1	-0.998	-0.62	-0.191	0.11	-0.882	0.567	-0.927	-0.643
CPE	Oncology	1.91	3	2.68	2.07	2.46	2.78	3.23	3.71	3.26	3.63	3.47	3.04	1.3	3.53	4.13	2.66	3.64	3.75	2.54	4.39	3.96	3.58	3.71	4.11	4.28	3.91	2.44	4.15	3.86	3.26	4.14	4.24	3.82	2.77	4.02	3.07	3.42	3.53	4.2	3.71	2.91	3.62	3.8	1.73	4.22	3.73	4.01	4.36
CPVL	Oncology	-3.95	-1.64	-2.69	-1.1	-3.06	-2.2	-1.63	-2.19	0.459	-0.74	1.06	0.434	-2.3	-0.237	1.6	-2.38	1.67	-0.265	-1.13	0.0081	1.71	1.55	1.83	1.76	1.63	1.2	1.3	1.38	1.1	1.28	0.945	1.62	1.05	1.32	1.51	1.09	1.4	-0.262	0.883	0.306	0.962	0.386	0.184	1.33	0.939	-0.664	1.45	0.25
CPXM1	Oncology	2.59	2.23	2.39	3.17	3.19	3.57	2.58	2.97	1.98	3.56	3.45	3.23	0.847	4.2	3.54	1.76	3.31	3.91	0.601	3.12	3.18	3.46	3.62	3.85	4.17	2.18	4.27	4.45	3.51	4.11	3.57	3.89	5.29	4.23	3.59	4.11	3.94	3.39	3.41	2.3	2.42	4.75	4.5	3.22	2.21	3.71	4.27	3.84
CRACR2A	Oncology	-1.58	-0.546	-0.529	-1.19	-1.14	-1.16	-0.79	-0.614	-1.1	-1.01	-0.859	-0.795	-0.771	-0.988	-0.85	-0.213	-0.73	-1.92	-1.35	-0.476	-0.112	-1.47	-2.61	-1.85	-0.812	-1.71	-1.49	-0.92	-1.17	-0.892	-1.66	-0.842	-1.64	-0.236	-0.5	-0.542	-0.609	-0.749	-1.15	-1.15	-1.02	-1.19	-1.16	-1.4	-0.713	-0.793	-1.19	-0.581
CREG1	Oncology	1.07	1.44	1.2	1.49	1.13	1.73	1.2	2.57	2.23	1.61	1.78	1.32	1.15	1.71	2.52	1.75	2.07	1.74	1.38	2.21	2.27	1.88	1.88	2.62	2.65	2.28	1.86	1.93	1.5	2.25	1.98	2.44	2.17	1.24	2.08	1.67	1.49	1.43	2.13	1.33	1.52	1.35	2.06	1.54	2.3	1.86	2	2.93
CRH	Oncology	0.405	1.51	0.962	0.343	0.563	-0.629	0.19	0.552	1.86	1.14	0.953	1.11	1.22	1.48	1.17	1.49	1.63	2.36	0.619	2.5	-1.21	1	1.23	2.34	2.12	0.0926	0.755	1.69	1.71	1.55	1.33	1.25	-1.58	0.2	0.562	1.44	2.31	0.766	0.344	-2.11	-1.58	2.21	0.621	0.201	-0.796	-0.825	2	-0.816
CRISP2	Oncology	-2.53	-1.52	-3.77	-2.91	-2.33	-3.61	-2.89	-1.73	-2.59	-1.9	-2.35	-2.46	-2.77	-1.43	-2.99	-2.52	-2.01	-1.52	-3.13	-1.64	-2.32	-1.74	-1.44	-1.79	-1.67	-2.34	-2.06	-2.14	-1.81	-2.74	-4.17	-1.84	-2.52	-2.52	-1.99	-1.49	-1.88	-2.37	-2.09	-3.21	-3.73	-1.79	-2.26	-2.9	-2.99	-2.84	-2.17	-3.8
CRNN	Oncology	-4.24	-4.22	-4.11	-4.05	-4.01	-4.15	-4.12	-4.07	-3.87	-4.16	-4.06	-3.98	-4.58	-4.26	-4.22	-4.09	-4.05	-4.22	-4.29	-4.13	-4.18	-3.95	-4.13	-4.48	-4.12	-3.91	-4.13	-4.56	-3.98	-4.09	-3.94	-4.19	-4.18	-4.19	-4.31	-4.15	-3.76	-4.29	-4.19	-3.96	-4.59	-3.91	-4.21	-4.21	-4.07	-4.02	-3.97	-4.11
CTSF	Oncology	-2.18	-0.828	-1.04	-0.504	-1.92	-1.79	-0.777	-0.048	-0.758	0.962	0.407	0.414	-2.15	1.41	1.6	-0.529	1.12	1.29	-1.39	0.744	0.3	0.527	1.1	1.19	1.48	0.296	0.999	1.22	0.76	1.21	1.25	1.44	0.638	0.26	0.853	0.607	0.988	0.356	0.658	0.816	0.0201	1.27	0.958	0.126	0.597	-0.729	0.908	0.783
CTSV	Oncology	-1.09	-2.16	-2.4	-2.75	-1.72	-4.94	-1.88	-2.05	-2.88	-1.04	-1.92	-1.98	-2.71	-1.45	-1.42	-1.91	-1.15	-1.27	-2.08	-1.67	-1.29	-1.36	-0.759	-1.27	-1.32	-1.37	-1.17	-1.45	-1.17	-1.27	-1.76	-0.992	-1.28	-0.906	-1.32	-0.493	-1.07	-1.22	-1.39	-2.24	-2.1	-1.21	-1.33	-1.01	-1.7	-1.49	-1.52	-1.12
CXCL8---1	Oncology	3.25	1.31	0.599	2.81	3.33	5.45	1.44	2.24	1.46	1.83	1.32	1.73	0.424	1.83	2.11	1.33	1.84	2.24	0.642	2.16	1.87	1.9	2.02	2.42	3.23	2.04	2.8	1.94	1.84	2.7	3.8	2.7	2.72	0.924	1.85	1.27	1.43	1.12	2.29	3.51	1.85	3.3	2.06	2.38	2.53	2.01	1.86	2.83
DAB2	Oncology	-0.368	-0.578	-0.52	-0.159	-0.14	-0.256	-0.425	-0.188	0.0784	-0.287	-0.512	0.0513	-0.449	-0.515	-0.19	-0.294	-0.176	-0.21	-0.382	-0.422	-0.163	-0.376	-0.057	-0.0473	-0.187	-0.38	-0.377	-0.579	-0.474	-0.192	-0.184	-0.391	-0.246	-0.521	-0.225	-0.36	-0.477	-0.486	-0.122	0.115	-0.343	-0.158	-0.258	-0.103	0.0644	0.0462	-0.251	-0.157
DCBLD2	Oncology	-2.38	-1.52	-2.17	-2.3	-0.945	-2.03	-1.32	-0.017	-0.064	-0.84	-1.52	-1.29	-2.06	-0.724	-0.053	-1.39	-1.28	-0.648	-1.88	-0.086	-0.787	-0.891	-0.69	0.226	0.113	-0.514	-0.873	-0.192	-1.26	-0.431	-0.382	0.313	-1.02	-2.16	-0.798	-1.57	-1.77	-1.55	-0.214	-1.11	-1.88	-0.978	-1.36	-1.34	-0.395	-0.561	-0.865	-0.394
DCTN1	Oncology	-0.874	-1.03	-1.04	-0.797	-0.68	-0.628	-0.161	-1.19	-0.863	-0.656	-1.62	-0.616	-0.789	-1.09	-1.14	-0.962	-0.743	-0.74	-1.03	0.172	-0.858	-0.846	-0.346	-1.1	-0.372	-0.794	-0.413	-0.783	-0.702	-0.715	-0.368	-0.404	-0.877	-0.972	-0.656	-1.09	-0.95	-1.08	-0.814	-1.01	-0.731	-0.437	-0.46	-0.879	-0.937	0.969	-0.907	-0.511
DCTN2	Oncology	-0.952	-1.17	-1.02	-1.06	-0.976	-1.33	0.297	-1.86	-0.577	-0.537	-0.823	-0.361	-1.07	-0.835	-0.936	-1.31	-0.593	-0.329	-0.848	-0.63	-1.04	-0.533	-0.647	-0.346	-1.08	-1.52	-0.783	-0.84	-0.647	-0.905	-0.776	-0.713	-1.29	-1.01	-1.04	-1.44	-0.574	-0.854	-0.721	-0.956	-0.653	-1.28	-0.879	-0.768	-1.2	0.857	-0.543	-0.236
DCXR	Oncology	-2.63	-3.16	-2.75	-3.04	-2.25	-2.77	-1.03	-2.81	-2.74	-2.5	-2.92	-2.65	-2.55	-2.75	-2.91	-2.53	-2.95	-2.8	-2.73	-1.93	-2.7	-2.96	-2.28	-3.04	-2.39	-3.02	-2.64	-2.68	-2.6	-2.72	-2.44	-2.61	-2.68	-2.73	-2.98	-3.06	-2.87	-2.87	-2.49	-2.67	-2.93	-2.74	-2.73	-2.91	-2.41	-0.963	-2.6	-2.52
DDAH1	Oncology	3.1	3.49	3.21	2.99	2.6	2.35	3.01	4.11	3.68	3.58	3.06	3.45	2.79	3.68	3.71	2.88	3.22	4.18	3.1	4.84	2.97	4.56	4.59	4.79	5.27	3.65	4.74	5.57	4.07	4.45	4.37	5.3	3.48	3.32	4.28	3.51	4.04	3.74	4.28	2.36	3.58	4.59	4.36	5.01	3.52	3.51	4.52	4.06
DDX58	Oncology	-1.48	-2.08	-1.77	-2.17	-1.55	-1.69	-1.27	-2.01	-1.74	-1.23	-1.79	-1.1	-1.84	-1.61	-1.87	-1.83	-0.911	-1.26	-2.23	-0.126	-1.94	-1.11	-1.69	-1.93	-1.51	-1.79	-1.58	-1.3	-1.37	-1.56	-1.24	-1.54	-1.55	-1.45	-1.42	-1.31	-1.59	-1.55	-1.36	-1.3	-2.1	-0.936	-1.4	-1.53	-1.58	0.377	-1.22	-1.41
DEFB4A_DEFB4B	Oncology	-5.88	-4.95	-6.99	-10.1	-6.34	-4.86	-5.44	-4.93	-4.74	-6.25	-5.42	-4.67	-5.38	-6.81	-4.78	-6.61	-6.35	-4.59	-5.82	-5.23	-9.75	-5.94	-7.63	-3.77	-5.05	-5.81	-5.26	-4.76	-4.93	-5.74	-4.51	-4.98	-6.17	-6.1	-6.02	-4.92	-7.06	-4.97	-5.81	-7.08	-4.64	-4.32	-5.72	-6.42	-8.52	-6.19	-7.1	-2.25
DKKL1	Oncology	-3.23	-3.76	-3.95	-3.11	-3.36	-3.1	-3.47	-3.11	-3.01	-3.08	-3.63	-3.17	-3.27	-3.19	-3.04	-3.17	-2.92	-3.91	-3.42	-3.34	-2.98	-3.51	-3.24	-3.02	-2.74	-3.42	-3.12	-2.54	-2.9	-2.84	-3.3	-2.33	-3.5	-3.07	-2.83	-2.86	-2.85	-3.48	-3.22	-3.18	-3.32	-2.88	-3.19	-3.42	-3.27	-3.38	-2.84	-3.01
DLL1	Oncology	-1.95	-0.814	-1.7	-1.61	-1.39	-1.76	-1.48	-0.731	0.259	-0.538	-1.01	-0.783	-1.26	-0.134	0.0249	-0.284	-0.458	0.0144	-1.48	0.38	-1.76	-1.3	-0.993	0.393	0.0933	-1.19	-0.666	-0.496	-0.756	-0.209	0.14	0.0545	-1.19	-1.38	-0.929	-0.826	-1.06	-1.15	-0.745	-0.997	-1.66	-0.187	-1.24	-1.4	-0.749	-1.43	-0.33	-1.11
DNAJB1	Oncology	-1.23	-1.77	-1.37	-1.7	-1.28	-1.62	-1.18	-1.43	-1.26	-1.08	-1.69	-1.57	-1.64	-1.26	-1.1	-1.51	-1.08	-1.45	-1.61	-1.03	-1.28	-1.6	-1.64	-1.09	-0.944	-1.52	-1.19	-1.13	-1.5	-1.01	-1.41	-0.588	-1.92	-1.5	-1.37	-1.14	-1.93	-1.4	-0.987	-1.28	-1.04	-1.19	-2.12	-1.99	-1.58	-1.32	-1.87	-0.84
DPEP2	Oncology	-3.07	-2.73	-2.94	-2.43	-4.42	-3.18	-3.26	-2.2	-2.99	-3.19	-3.6	-3.38	-5.28	-3.58	-2.65	-3.24	-3.48	-3.16	-3.66	-2.55	-3.02	-2.41	-3.63	-2.56	-3.12	-2.54	-3.5	-3.3	-2.99	-2.87	-2.32	-2.62	-3.28	-2.81	-3.42	-2.76	-2.35	-2.92	-3.65	-2.83	-3.36	-1.84	-2.22	-2	-3.12	-4.01	-2.58	-2.82
DPP6	Oncology	4.53	5.99	5.7	5.64	5.95	5.65	5.96	6.31	6.83	6.05	5.96	5.98	5.47	6.11	6.45	5.81	6.05	6.31	5.63	7.2	5.81	6.63	6.44	6.71	7.33	5.95	6.68	7.42	6.06	7.12	6.69	7.17	6.44	4.93	6.99	5.79	5.84	6.41	6.55	5.31	5.97	6.22	6.48	6.39	6.27	6.37	6.88	6.77
DPY30	Oncology	-3.62	-3.26	-3.86	-3.88	-3.92	-4.03	-3.88	-3.77	-3.78	-3.4	-3.06	-3.57	-3.75	-3.96	-3.77	-4.01	-3.36	-3.64	-3.95	-2.7	-3.74	-3.28	-3.29	-3.15	-2.48	-3.83	-3.46	-2.95	-2.99	-3.02	-3.32	-2.91	-3.43	-3.69	-3.32	-3.7	-3.19	-3.73	-3.21	-3.54	-3.66	-2.59	-3.07	-3.09	-3.77	-2.02	-2.8	-3.4
DRG2	Oncology	0.491	0.332	-0.124	0.312	0.589	0.586	0.372	0.369	0.338	0.132	0.651	0.333	0.416	0.528	0.422	0.299	0.368	0.395	0.71	0.413	0.448	0.644	-0.0409	0.4	0.195	0.363	0.562	0.492	0.104	0.444	0.0506	0.335	0.166	0.261	0.452	0.137	0.664	-0.0141	0.316	0.14	0.303	-0.342	0.382	-0.367	0.474	0.572	0.428	0.517
DSG3	Oncology	-5.98	-5.19	-6.14	-5.87	-5.77	-6.41	-6.86	-5.9	-4.24	-5	-6.06	-5.63	-5.62	-5.49	-4.91	-4.47	-4.59	-3.77	-5.96	-3.46	-6.66	-4.57	-4.88	-4.15	-3.4	-6.85	-4.86	-4.1	-4.39	-3.92	-4.36	-4.88	-6.67	-5.71	-5.18	-4.84	-4	-4.61	-6.46	-6.95	-6.72	-3.57	-5.54	-5.2	-6.73	-5.39	-3.69	-5.02
DSG4	Oncology	-2.52	-2.74	-3.03	-2.53	-2.18	-2.79	-2.73	-2.97	-2.35	-2.79	-3.38	-2.66	-2.92	-3.18	-3.16	-3.57	-2.93	-2.88	-2.62	-3.2	-3.28	-2.57	-3.25	-2.98	-3.13	-3.21	-2.14	-3.11	-3.04	-2.48	-2.97	-2.92	-3.06	-2.94	-2.99	-2.96	-3.18	-2.63	-3.1	-2.93	-3.24	-2.92	-2.8	-3.49	-2.72	-2.92	-2.52	-1.99
DTX3	Oncology	-0.622	-0.993	-1.25	-1.08	-1.5	-1.78	-1.42	-0.353	-0.678	-0.313	-1.07	-0.748	-1.66	-0.36	-0.286	-1.59	-0.703	0.045	-1.61	0.405	-1.34	0.0865	0.129	0.777	0.833	-0.902	0.346	1.14	-0.418	0.255	0.0666	1.08	-0.192	-0.896	-0.168	-0.752	-0.0615	-0.546	0.0931	-0.905	-1.02	0.581	0.407	0.329	-0.693	0.688	0.346	-0.303
EBI3_IL27	Oncology	-5.18	-3.72	-4.29	-3.83	-4.47	-2.8	-4.12	-2.5	-3.85	-3.04	-3.41	-4.16	-5.03	-2.98	-2.66	-3.97	-2.77	-2.59	-4.51	-2.69	-3.46	-3.18	-3.22	-1.98	-1.9	-2.76	-2.94	-2.89	-2.87	-2.46	-2.74	-2.08	-2.43	-3.99	-2.8	-3.54	-3.26	-3.99	-2.56	-2.25	-3.59	-2.29	-2.47	-2.76	-2.21	-3	-2.77	-2.09
EDA2R	Oncology	1.36	2.68	1.39	1.15	2.24	1.58	1.77	3.14	1.99	1.14	1.13	1.17	0.917	1.64	1.9	1.12	1.22	1.38	0.771	2.34	2.26	2.02	2.12	2.79	2.53	2.62	2.3	2.5	1.64	2.66	2.7	2.86	2.32	1.26	1.87	1.81	1.85	1.33	2.47	2.99	1.86	2.35	1.73	2.13	2.99	2.11	2.17	2.77
EGFL7	Oncology	-2.59	-2.01	-2.47	-2.36	-2.53	-2.73	-2.21	-1.01	-1.62	-1.96	-1.82	-1.49	-1.94	-0.86	-1.74	-2.11	-1.38	-1.09	-2.39	-1.12	-2.1	-1.94	-1.59	-0.64	-1.84	-2.35	-2.09	-2.17	-2.27	-1.44	-1.04	-1.21	-1.52	-2.67	-2.18	-2.16	-1.74	-1.91	-1.62	-1.62	-2.87	-1.09	-1.88	-2.75	-2.18	-2.55	-1.7	-1.97
ELOA	Oncology	-2.29	-2.64	-3.51	-3.87	-3.73	-3.78	-2.21	-2.8	-3.26	-1.82	-4.28	-2.65	-4.47	-3.67	-3.58	-3.09	-2.95	-2.53	-3.31	-2.32	-3.92	-3.91	-3.15	-3.92	-2.84	-3.45	-3.02	-2.74	-2.49	-2.1	-3.13	-2.59	-3.21	-2.35	-3.16	-2.43	-3.09	-3.25	-2.58	-3.36	-3.29	-2.03	-2.72	-2.71	-2.74	-0.802	-3.29	-3.33
ENTPD2	Oncology	1.76	1.83	1.65	1.89	2.18	1.3	2.31	2.27	2.47	1.76	2.3	1.56	1.33	2.29	2.68	1.87	1.1	2.27	1.65	3.43	1.64	1.85	2.59	2.72	3.06	3.19	1.93	2.39	1.99	3.01	2.03	3.07	2.68	1.75	1.43	2.34	1.34	1.82	2.21	1.19	1.49	1.91	2.77	2.1	2.18	2.65	2.31	2.89
EPHA2	Oncology	-1.97	-1.52	-1.96	-2.08	-2.78	-2.1	-2.21	-1.38	-0.983	-1.23	-1.93	-1.16	-2.11	-1.1	-1.14	-1.66	-1.21	-0.913	-1.88	-1.07	-1.81	-1.91	-1.8	-1.34	-0.848	-1.78	-1.28	-1.21	-1.33	-1.33	-1.47	-1.39	-1.51	-1.91	-1.42	-1.24	-1.1	-1.79	-1.34	-1.87	-1.84	-0.926	-1.89	-1.41	-1.47	-2.22	-1.1	-1.3
EPS8L2	Oncology	-3.9	-4.16	-4.31	-3.99	-4.47	-4.07	-4.13	-3.37	-4.16	-3.37	-3.95	-3.86	-4.47	-3.75	-3.35	-4.29	-3.68	-2.9	-4.56	-2.88	-3.28	-3.11	-2.46	-2.01	-1.71	-3.5	-2.29	-1.83	-3.49	-3.27	-2.99	-2.41	-3.68	-4.21	-3.65	-3.26	-3.94	-2.94	-3.17	-4.45	-3.52	-2.48	-1.69	-3.17	-3.62	-2.8	-1.92	-2.92
ERBB2	Oncology	-3.17	-2.62	-2.67	-2.65	-2.4	-3.1	-2.54	-1.3	-2.06	-2.45	-2.71	-2.22	-3.22	-2.06	-1.77	-2.34	-1.97	-1.8	-3	-1.45	-2.36	-2.26	-2.48	-1.57	-1.32	-2.03	-2.02	-1.71	-2.1	-2.04	-2.04	-1.49	-1.72	-3.2	-2.11	-2.41	-2.58	-2.93	-1.64	-2.3	-2.82	-2.07	-2.01	-2.4	-2.03	-1.65	-1.94	-1.43
ERBB4	Oncology	1.36	2.43	2.19	1.97	2.68	1.63	2.6	3.28	3.6	2.44	2.52	2.13	1.82	2.82	3.49	2.58	2.64	2.81	2.04	3.72	2.6	2.65	3.11	3.83	4.01	3.47	2.71	3.38	2.43	3.48	3.02	3.93	2.95	1.52	3.39	2.32	2.14	2.42	3.29	2.38	1.89	2.14	2.99	2.73	3.07	2.84	3.09	3.49
ERBIN	Oncology	-0.562	-1.24	-1.04	-0.424	-0.802	-0.708	-0.737	-0.791	-0.574	-0.49	-0.733	-0.998	-0.593	-0.794	-0.842	-0.604	-0.2	-0.244	-0.467	-0.807	-0.768	-0.253	-0.818	-1.18	-0.841	-0.975	-0.627	-0.775	-0.558	-0.568	-1.34	-0.7	-0.671	-0.547	-0.645	-0.365	-0.81	-1.29	-0.204	-0.884	-0.552	-0.879	-1.41	-0.629	-0.653	-0.962	-1.33	-0.32
ERP44	Oncology	-3.53	-4.38	-3.97	-4.01	-4.35	-4.67	-4.06	-3.2	-3.68	-3.95	-4.19	-3.72	-4.13	-3.59	-3.43	-4.56	-3.97	-3.81	-4.15	-2.86	-4.82	-3.93	-3.89	-2.91	-2.57	-3.67	-3.63	-2.75	-3.1	-3.27	-3.7	-3.04	-3.69	-4.2	-3.72	-3.52	-3.4	-3.79	-3.41	-3.91	-4.19	-3.75	-4.06	-3.94	-3.26	-3.33	-3.13	-3.09
F3	Oncology	0.408	1.53	1.39	1.39	1.65	0.881	1.73	2.5	2.9	1.75	1.9	1.66	1.36	2.2	2.7	1.71	1.91	2.22	1.51	3.02	1.67	2.27	2.45	3.23	3.06	2.36	1.95	2.85	1.91	2.41	2.5	3.12	1.77	0.552	2.37	1.09	1.87	1.43	2.36	1.39	1.16	1.85	2.39	2.2	1.89	1.96	2.21	2.13
FAM3B	Oncology	-3.85	-3.06	-3.69	-2.93	-2.38	-3.03	-3.36	-2.66	-2.07	-3.23	-3.51	-2.87	-2.84	-1.77	-2.76	-4.34	-3.19	-3.24	-3.06	-2.89	-3.13	-2.35	-2.63	-2.57	-2.21	-3.13	-2.93	-2.06	-3.31	-2.28	-2.35	-2.2	-2.85	-3.9	-2.66	-3.45	-3.06	-2.85	-3.47	-1.99	-4.27	-2.57	-2.82	-2.64	-3.47	-2.94	-3.24	-2.74
FCGR2B	Oncology	-3.47	-2.5	-2.71	-3.82	-3.74	-3.13	-3.73	-3.27	-2.58	-3.53	-3.05	-3.59	-3.26	-3.36	-2.49	-3.02	-2.61	-3.6	-3.07	-3.21	-4.51	-3	-3.62	-3.04	-2.71	-2.16	-3.4	-3.87	-3.03	-3.41	-2.12	-2.51	-2.51	-3.14	-3.65	-2.72	-3.85	-3.28	-3.25	-3	-2.66	-3.8	-2.52	-2.57	-2.85	-2.51	-2.22	-3.12
FCRLB	Oncology	-2.38	-3.17	-2.4	-2.22	-3.07	-2.08	-2.58	-2.18	-2.76	-3.12	-2.55	-2.64	-2.26	-2.35	-3.1	-2.47	-2.44	-2.62	-2.48	-2.19	-2.2	-2.36	-2.84	-2.53	-2.01	-2.57	-1.77	-2.38	-2.54	-1.69	-2.58	-2.17	-2.36	-2.62	-2.43	-2.05	-2.08	-2.64	-2.17	-2.7	-3.1	-1.71	-2.29	-2.35	-2.24	-2.4	-2.91	-2.58
FEN1	Oncology	-0.915	-0.775	-0.813	-0.886	-1.14	-0.91	-0.668	-0.923	-1.57	-0.955	-0.495	-1.49	-1.27	-1.07	-0.987	-0.87	-0.73	-0.698	-0.714	-0.153	-0.834	-0.268	-1.13	-0.949	-0.599	-0.935	-1.32	-1.09	-0.793	-1.35	-0.369	-0.396	-0.504	-0.46	-0.786	-0.546	-0.341	-0.898	-0.758	-0.499	-0.56	-0.893	-0.558	-0.903	-0.661	-0.124	-0.893	-1.03
FES	Oncology	0.902	0.543	0.607	0.461	0.76	0.866	0.878	0.991	0.605	0.72	0.686	0.68	0.75	0.621	0.557	0.921	0.832	0.588	0.612	0.576	0.697	0.965	0.72	0.626	0.479	0.572	0.428	0.619	0.879	0.856	1.07	0.728	0.74	0.729	0.942	0.803	0.665	0.932	0.611	0.84	0.547	0.69	0.63	0.242	1.03	0.585	0.88	0.78
FGF21	Oncology	-4.38	-4.29	-3.15	-4.2	-4.14	-4.67	-4.32	-4.18	-4.06	-4.11	-4.4	-4.35	-4.53	-4.84	-4.12	-4.13	-4.25	-4.5	-4.28	-4.13	-4.14	-4.31	-4.29	-4.64	-4.12	-4.07	-4.3	-4.26	-4.29	-4.19	-4.25	-4.32	-4.23	-4.31	-4.37	-4.44	-4.06	-4.36	-4.28	-4.12	-4.61	-4.37	-3.96	-4.42	-4.23	-4.15	-4.16	-4.31
FGF23	Oncology	-2.63	-3.01	-2.49	-2.84	-4.12	-1.14	-4.16	-3.21	-3.88	-3.58	-4.49	-3.7	-3.52	-3.27	-3.45	-3.42	-3.85	-3.42	-4.11	-3.64	-3.2	-3.26	-3.58	-3.46	-3.67	-3.5	-3.24	-3.92	-2.75	-3.31	-3.07	-2.57	-4.06	-2.7	-3.51	-3.63	-1.11	-3.71	-3.48	-2.81	-3.67	-2.65	-3.51	-2.68	-3.51	-3.76	-2.97	-3.37
FGFBP1	Oncology	-5.96	-6.6	-5.69	-5.73	-5.54	-6.01	-6.01	-5.79	-5.68	-4.95	-4.99	-5.5	-5.62	-5.54	-5.82	-5.64	-5.97	-6.21	-5.49	-3.85	-5.88	-6.28	-5.53	-5.73	-5.64	-5.78	-5.59	-5.55	-5.85	-6.09	-5.49	-5.64	-5.45	-6.08	-5.54	-5.62	-5.3	-5.32	-5.13	-5.47	-6.41	-6.37	-5.33	-5.78	-5.87	-4.02	-5.64	-4.24
FGFR2	Oncology	5.16	5	4.67	4.64	5.03	4.57	4.48	5.53	5.23	4.74	4.66	4.66	4.63	5.24	5.43	5.18	5.01	5.2	4.31	5.46	4.61	4.89	4.91	5.62	5.66	5.13	4.81	5.11	4.92	5.27	5.29	5.67	4.68	4.65	4.96	5.5	5.14	4.65	5.31	4.99	4.32	5.27	4.76	4.48	5.51	4.99	5.19	5
FLI1	Oncology	-0.133	0.018	0.497	0.126	0.617	0.0035	0.782	-0.0224	0.396	-0.2	-0.253	0.639	0.39	-0.0064	0.127	0.159	0.768	0.0799	-0.3	0.35	0.462	0.547	0.463	0.528	-0.0184	0.178	-0.0003	0.0267	0.52	0.722	0.69	0.744	0.723	0.0625	0.293	0.685	0.624	0.0264	0.576	0.664	0.506	0.919	0.0724	0.406	0.652	0.34	0.382	0.202
FLT1	Oncology	-2.39	-1.71	-2.25	-2.05	-2.29	-1.82	-1.93	-0.815	-1.32	-1.34	-1.86	-1.91	-2.95	-1.25	-1.42	-1.78	-1.4	-0.825	-2.11	-0.81	-2.3	-1.52	-1.4	-0.404	-0.694	-1.44	-1.34	-0.622	-1.48	-0.915	-0.998	-0.166	-1.58	-2.13	-1.51	-1.61	-1.53	-2.17	-1.02	-1.61	-2.04	-0.897	-1.89	-1.7	-1.28	-1.71	-0.922	-1.14
FLT3	Oncology	0.0798	1.41	1.19	0.832	0.68	1.33	1	1.85	1.71	1.45	1.26	1.18	0.861	1.16	1.61	1.13	1.45	1.53	1.1	1.66	1.19	0.988	1.3	1.69	2.07	1.56	0.997	1.33	1.2	1.21	1.38	1.73	0.552	0.733	1.47	1	1.37	1.27	1.4	0.906	0.647	1.41	1.04	1.26	1.56	0.823	1.96	1.68
FLT4	Oncology	-3	-3.03	-3.24	-2.99	-3.23	-2.95	-3.5	-3	-3.42	-3.37	-3.68	-3.03	-3.22	-3.42	-2.85	-3.07	-3.54	-3.4	-3.09	-3.24	-3.02	-2.96	-3.27	-3.09	-3.02	-3.18	-3.17	-3.18	-2.93	-3.06	-2.91	-3.51	-3.51	-3.09	-3.45	-3.32	-3.03	-3.43	-2.79	-3.64	-3.88	-2.64	-3.16	-2.96	-2.84	-2.97	-3.33	-3.29
FMR1	Oncology	-0.547	-0.435	-0.316	0.0047	-0.448	-0.0793	0.0469	-0.303	-0.137	-0.0311	0.483	0.43	-0.111	-0.0431	0.576	-0.482	0.303	-0.22	0.238	0.17	-0.301	-0.502	0.0771	-0.594	0.016	0.414	0.21	0.1	0.372	0.174	0.327	-0.0924	0.108	-0.361	-0.252	0.186	-0.0143	-0.453	0.541	-1.05	0.114	0.0821	0.0671	-0.115	-0.0396	0.0303	0.359	0.0425
FOLR1	Oncology	5.9	5.73	5.85	5.91	5.66	5.59	5.77	6.37	5.81	5.91	5.73	5.83	5.78	5.88	5.84	5.76	5.78	5.81	5.92	5.7	5.89	5.68	5.84	5.76	6.14	5.79	5.86	5.92	5.65	5.69	5.8	5.74	6.04	5.99	5.64	6.3	5.69	5.76	5.83	5.47	5.76	5.78	5.67	6.19	5.58	5.81	5.76	5.72
FOLR3	Oncology	-2.48	-1.95	-1.86	-2.15	-2.03	-3	-2.06	-0.915	-1.09	-1.66	-1.7	-0.474	-0.87	-1.54	-1.35	-0.998	-1.68	-1.2	-2.11	-0.645	-1.9	-1.56	-1.68	-0.857	-0.317	-1.5	-1.19	-1.08	-1.6	-1.34	-1.05	-1.04	-1.62	-2.42	-1.6	-0.82	-1.74	-2	-1.29	-1.93	-1.26	-1.1	-1.85	-0.238	-1.62	0.614	-0.773	-1.6
FOPNL	Oncology	-2.03	-2.21	-2.01	-1.69	-1.79	-1.59	-1.27	-1.92	-1.54	-1.58	-2.23	-1.49	-1.59	-2.27	-2	-2.3	-1.15	-1.63	-1.42	-2.51	-1.89	-1.46	-1.37	-2.49	-2.47	-1.96	-1.22	-1.36	-2.18	-1.25	-2.07	-1.48	-1.83	-1.94	-1.39	-1.37	-1.05	-2.53	-1.56	-2.04	-1.11	-1.65	-2.02	-1.36	-1.47	-1.84	-1.21	-1.27
FOXO3	Oncology	-0.543	-0.0511	-0.742	-0.753	0.0942	-1.36	0.49	-0.201	0.192	-0.324	-2.54	-0.574	-0.357	0.363	-0.597	0.0755	-1.99	0.336	0.0123	0.165	0.425	-1.47	-0.38	-0.055	-0.814	0.41	-0.399	-0.954	-0.953	-0.415	-0.277	-0.266	0.106	-0.274	-0.438	0.146	-0.59	-0.62	0.774	0.0275	0.009	-0.414	-0.345	-1.23	-0.0805	0.0878	-0.894	-1.02
FURIN	Oncology	-1.38	-2.78	-2.22	-2	-2.17	-2.8	-2.3	-1.66	-1.39	-0.811	-1.28	-0.916	-1.71	-0.984	-0.69	-1.3	-0.744	-0.831	-1.55	-0.541	-1.11	-0.912	-0.79	-0.612	-0.351	-1.21	-0.832	-0.536	-0.448	-1.02	-0.736	-0.56	-1.03	-0.937	-0.831	-0.589	-0.938	-0.903	-0.914	-1.43	-1.27	-0.52	-0.953	-1.12	-0.93	-1.54	-0.789	-0.936
FUS	Oncology	-0.357	-0.959	-1.09	-0.892	-1.11	-0.811	-1.25	-1.31	-1.16	-0.686	-0.587	-0.778	-0.593	-0.69	-1.15	-0.47	-0.382	-0.32	-0.742	-0.24	-0.62	-0.726	-0.774	-0.484	-1.04	-1	-0.378	-0.72	-0.607	0.0995	-0.751	-0.639	-0.495	-0.373	-0.521	-1.05	-0.775	-0.721	-0.881	-0.761	-0.864	-0.448	-0.575	-0.403	-0.583	-0.65	-0.864	-1.22
FXN	Oncology	-0.192	0.166	-0.723	-0.408	-0.325	-0.554	-0.111	0.0705	-0.0104	-0.251	-0.966	-0.33	-0.669	-0.466	-0.227	-0.0404	-0.206	-0.0493	-0.64	0.419	-0.452	0.119	0.311	0.641	0.77	-0.0732	0.362	0.729	-0.151	0.326	0.297	0.324	-0.0261	-0.499	0.118	-0.0403	-0.113	-0.195	0.169	-0.607	-0.256	0.446	0.264	0.596	-0.362	0.577	0.337	-0.216
GALNT10	Oncology	-1.8	-0.621	-1.63	-1.6	-2.08	-1.56	-1.32	0.0853	-0.472	-0.155	-1.03	-0.62	-1.68	-0.677	-0.944	-1.09	-0.728	-0.151	-1.66	0.692	-1.29	-0.92	-0.623	-0.115	0.435	-0.697	-0.378	0.0135	-0.0368	0.0204	-0.592	0.423	-0.447	-1.03	-0.292	-0.535	-0.831	-1	-0.138	-1.28	-1.14	-0.346	-0.582	-0.941	-0.308	-0.631	-0.312	-0.279
GALNT2	Oncology	-2.25	-1.83	-2.6	-2.7	-2.39	-2.93	-2.59	-1.53	-1.35	-1.52	-2.05	-1.66	-2.72	-1.44	-1.23	-1.98	-1.55	-0.938	-2.72	-0.533	-2.34	-1.84	-1.76	-0.509	-0.732	-1.64	-1.68	-1.13	-1.3	-1.37	-1.26	-0.898	-1.9	-2.21	-1.65	-1.82	-1.62	-2.36	-1.44	-2.27	-2.89	-1.15	-2	-2.35	-1.71	-2.05	-1.33	-1.62
GALNT7	Oncology	-3.18	-1.68	-2.56	-2.97	-2.22	-2.67	-2.43	-1.36	-1.65	-1.76	-1.72	-1.73	-2.89	-1	-1.46	-1.99	-1.6	-0.862	-3.15	-0.473	-2.32	-1.43	-1.34	-0.944	-0.563	-1.61	-1.39	-0.927	-1.35	-1.14	-1.43	-0.886	-2.13	-2.55	-1.5	-1.71	-1.78	-1.85	-1.39	-1.97	-2.52	-1.13	-2	-2.67	-1.63	-1.68	-1.15	-1.14
GCG	Oncology	-4.26	-3.6	-5.16	-5.25	-6.52	-5.93	-5.69	-10.9	-7.23	-5.79	-5.7	-4.49	-5.16	-5.18	-6.68	-6.98	-5.27	-4.7	-5.38	-3.98	-5.88	-5.67	-10.7	-6.45	-4.27	-3.5	-10.7	-4.57	-7.2	-5.57	-7.47	-4.95	-4.93	-11	-6.04	-4.88	-5.8	-5.32	-6.62	-4.99	-4.53	-4.62	-4.66	-5.23	-10.8	-4.56	-6.85	-6.61
GCNT1	Oncology	-4.11	-3.53	-4.16	-4.7	-4.35	-4.29	-4.08	-2.99	-3.54	-3.73	-3.34	-2.94	-3.55	-3.51	-3.3	-3.18	-3	-3.17	-2.97	-3.35	-3.85	-2.88	-3.68	-3.26	-3.21	-3.48	-3.54	-2.93	-3.01	-3.51	-3.6	-2.3	-3.48	-3.2	-3.78	-2.89	-2.5	-3.12	-2.94	-3.44	-3.2	-3.33	-3.14	-3.25	-3.83	-3.63	-3.14	-2.41
GFAP	Oncology	2.26	3.37	2.04	5.41	0.806	0.801	2.18	2.76	1.08	3.9	3.41	3.94	-0.681	4.29	4.96	1.21	3.57	4.51	0.115	4.29	3.29	3.47	3.58	4.68	5.02	2.93	3.86	3.99	4.12	4.5	4.37	4.49	4.8	3.74	4.18	4.31	4.82	2.55	4.68	5.21	4.06	5.28	4.41	4.02	4.87	3.87	5.12	4.88
GFER	Oncology	-0.26	0.449	0.716	0.387	0.694	0.126	0.736	1.43	1.57	0.716	0.706	0.47	0.145	0.948	1.41	0.832	0.891	0.585	0.648	2.15	1.5	1.56	1.84	2.55	2.71	1.89	1.5	2.43	1.18	2.01	1.93	2.53	1.22	-0.274	2.03	0.255	0.0994	1.5	1.36	0.674	0.872	1.14	1.46	1.85	1.44	1.28	1.99	1.88
GFOD2	Oncology	-3.89	-4.07	-3.87	-4.08	-4.5	-4.11	-3.9	-4.24	-3.95	-4.11	-4.22	-4.07	-3.93	-4.16	-4.44	-3.79	-3.95	-4.26	-4.23	-4.1	-4.07	-3.91	-4.29	-4.13	-3.97	-4.23	-4.08	-4.39	-4.04	-4.09	-4.12	-4.02	-4.17	-4.21	-4.36	-4.27	-4.38	-4.29	-4.2	-4.03	-4.22	-4.3	-3.87	-4.14	-4.03	-4.15	-3.96	-4.41
GFRA1	Oncology	-1.26	-1.34	-1.67	-1.56	-1.01	-1.84	-1.12	-0.763	-0.912	-0.964	-1.46	-0.959	-1.52	-0.798	-0.518	-1.4	-0.929	-0.72	-1.94	-0.252	-1.37	-1.06	-1.29	-0.284	-0.0458	-1.17	-0.834	-0.199	-0.795	-0.577	-0.607	-0.472	-0.695	-1.42	-1.05	-1.03	-0.912	-1.55	-0.847	-1.6	-1.67	-0.264	-0.953	-1.11	-1.5	-1.06	-0.681	-0.679
GFRA2	Oncology	-0.233	0.0987	-0.583	-0.362	0.242	-0.584	0.162	1.04	0.967	0.545	0.4	0.561	-0.0702	0.954	0.78	0.241	0.565	1.13	0.0959	1.45	-0.296	0.233	0.558	1.6	1.49	0.553	0.497	1.03	0.474	0.955	1.02	1.47	-0.124	-0.252	0.784	0.342	0.822	0.212	0.902	-0.379	-0.989	0.83	0.114	-0.475	0.259	-0.185	0.945	0.254
GH2	Oncology	-2	-2.6	-2.02	-1.97	-1.3	-2.05	-1.22	-2.5	-2.23	-1.75	-1.96	-1.35	-0.957	-2.13	-2.47	-1.89	-1.87	-1.93	-2.2	-1.78	-2.48	-1.61	-1.73	-2.44	-3.01	-1.78	-1.64	-2.23	-1.77	-1.54	-2.44	-1.16	-1.89	-2.94	-1.64	-1.5	-1.71	-0.937	-2.07	-1.35	-1.51	-1.13	-1.31	-1.34	-1.44	-1.65	-1.42	-1.92
GNE	Oncology	-1.36	-1.01	-0.407	-0.806	-0.704	-0.604	-0.256	-0.666	-0.143	-1.57	-0.675	0.0482	-0.579	-0.608	-0.759	-0.692	-0.75	-0.505	-0.978	-0.49	-0.547	-0.172	-0.583	-0.661	-0.8	-0.574	-0.766	-0.78	-0.268	-0.292	-0.304	0.0657	-0.539	-0.856	-0.478	-0.541	-0.226	-0.896	-0.868	-0.392	-0.301	-0.134	-0.996	-0.361	-1.08	0.1	-0.498	-0.059
GPA33	Oncology	-7.11	-9.61	-9.89	-8.62	-8.82	-9.48	-6.71	-9.09	-7.68	-8.99	-7.26	-5.44	-6.39	-4.21	-6.51	-9.36	-9.25	-4.5	-5.94	-9.05	-9.32	-5.64	-7.21	-5.34	-4.43	-5.93	-6.42	-8.34	-6.57	-6.45	-9.26	-8.25	-9.2	-6.5	-9.05	-5.85	-6.64	-7	-8.85	-6.78	-5.46	-5.82	-8.61	-5.62	-5.19	-7.35	-4.68	-6.66
GPC1	Oncology	-3.27	-2.37	-3.19	-3.24	-2.76	-2.22	-2.36	-1.63	-0.939	-1.97	-1.94	-2.74	-3.5	-2.02	-0.629	-2.3	-1.88	-1.76	-3.07	-0.154	-1.83	-2.46	-1.64	-0.744	-0.895	-1.08	-2.79	-1.96	-2.32	-1.02	-2.32	-0.848	-1.98	-3.45	-1.45	-2.76	-2.94	-3.18	-1.39	-1.94	-3.62	-2.41	-1.97	-2.92	-1.42	-1.94	-1.99	-0.574
GRPEL1	Oncology	-3.73	-2.68	-4.45	-3.82	-3.75	-4.11	-3.6	-3.48	-4.39	-3.86	-4.21	-4.13	-4.06	-5.73	-4.04	-3.83	-4.05	-4.01	-4.6	-1.85	-4.16	-4.01	-3.77	-3.64	-3.89	-4.41	-3.59	-3.64	-3.08	-3.11	-3.33	-3.59	-3.86	-4.13	-3.79	-4	-4.29	-4.03	-3.88	-4.51	-3.63	-4.54	-4.32	-4	-3.62	-1.32	-3.69	-3.81
GSAP	Oncology	-5.65	-5.57	-5.67	-5.54	-5.55	-5.76	-5.71	-6.43	-5.66	-6.09	-5.62	-5.29	-5.84	-5.72	-5.67	-5.2	-5.59	-5.77	-5.97	-5.62	-5.96	-5.57	-5.48	-5.3	-5.38	-5.5	-6.73	-6.05	-5.67	-5.48	-5.35	-6	-5.72	-5.67	-5.45	-5.55	-5.6	-5.84	-5.62	-5.5	-5.86	-6.03	-5.62	-5.87	-5.51	-5.56	-6.02	-5.53
GSTA3	Oncology	-2.37	-1.98	-1.98	-1.17	-1.34	-2.09	-2	-2.18	-1.95	-1.02	-1.47	-1.63	-1.82	-1.64	-1.82	-1.91	-2.39	-1.79	-2.26	-1.57	-2.06	-2.04	-2.04	-2.27	-1.63	-2.32	-2.08	-2.15	-2.08	-2.22	-2.07	-2.68	-1.83	-2.86	-2.28	-2.51	-1.68	-1.5	-1.44	-1.47	-2.12	-1.73	-2.82	-1.72	-2.37	-2.19	-1.9	-1.55
HAGH	Oncology	-0.904	0.269	0.297	-0.164	0.738	-1.34	2.11	0.339	-0.0668	0.313	0.261	-0.282	-0.369	0.0063	-0.681	-0.826	0.239	-0.103	-0.789	0.421	-0.0325	0.209	0.992	0.01	0.578	-0.0428	0.0378	0.172	0.0765	0.327	0.517	0.337	0.188	0.307	0.158	-0.988	0.565	0.269	-0.358	0.656	-0.0862	0.371	0.174	0.22	0.0582	0.878	-0.0606	0.82
HAO1	Oncology	-6.59	-6.33	-6.62	-6.38	-6.32	-6.47	-6.39	-6.6	-6.39	-6.64	-6.64	-6.36	-6.45	-6.71	-6.2	-6.65	-6.17	-6.42	-6.33	-6.52	-6.31	-6.33	-6.64	-6.64	-5.6	-6.61	-6.8	-6.59	-6.03	-6.76	-6.81	-6.42	-6.55	-6.25	-6.33	-6.22	-6.11	-6.62	-6.21	-7.07	-6.41	-6.21	-6.44	-6.13	-6.46	-6.44	-6.37	-6.18
HAVCR1	Oncology	-5.39	-5.57	-6.27	-5.82	-6.26	-6.22	-5.85	-5.19	-5.8	-5.48	-6.38	-6.14	-6.44	-6.1	-5.94	-5.97	-5.82	-5.12	-5.98	-6.13	-6.04	-6.22	-6.17	-5.66	-5.8	-5.74	-6.04	-6.03	-5.54	-5.42	-6.09	-5.69	-5.81	-4.89	-5.89	-5.71	-5.6	-5.89	-6.03	-6.36	-6.1	-5.48	-5.75	-5.57	-5.89	-5.79	-5.96	-6.91
HBEGF	Oncology	-0.451	-0.663	-0.472	-0.737	-0.503	-0.613	-0.568	-0.458	-0.664	-0.491	-0.647	-0.557	-0.544	-0.678	-0.636	-0.492	-0.593	-0.729	-0.528	-0.368	-0.321	-0.498	-0.5	-0.57	-0.563	-0.468	-1.06	-0.519	-0.544	-0.505	-0.777	-0.546	-0.428	-0.394	-0.577	-0.582	-0.674	-0.466	-0.455	-0.473	-0.676	-0.526	-0.582	-0.614	-0.564	-0.721	-0.481	-0.604
HBQ1	Oncology	-0.982	-1.19	-1.1	-1.12	-0.648	-0.945	1.53	-0.839	-0.925	-0.903	-1.06	-0.856	-1.21	-0.945	-0.832	-0.988	-0.855	-1.08	-0.892	-0.503	-0.789	-0.878	-0.661	-0.928	-0.927	-1.03	-0.917	-0.882	-0.835	-0.977	-0.941	-0.867	-0.961	-0.97	-1.05	-0.874	-0.955	-1.04	-0.938	-0.866	-1.25	-1.11	-0.979	-1	-1.03	-0.699	-0.836	-0.534
HDGF	Oncology	-0.253	-2.5	-1.93	-3.18	-1.72	-3.02	0.0195	-2.15	-2.57	-2.12	-2.68	-2	-2.87	-2.49	-3.44	-2.2	-2.6	-2.06	-2.47	0.506	-2.22	-2.74	-2.76	-1.9	-2.85	-3.16	-2.4	-2.5	-2.36	-1.3	-1.71	-2.2	-2.33	-2.99	-3.24	-2.75	-2.48	-2.95	-2.54	-1.84	-2.22	-1.64	-1.99	-2.86	-3.27	3.11	-2.54	-1.78
HGS	Oncology	-1.48	-1.19	-1.65	-1.13	-1.31	-0.998	-1.63	-0.949	-0.81	-1.05	-0.512	-1.64	-1.94	-0.897	-1.24	-0.718	-1.17	-0.442	-0.839	-1.03	-1.09	-1.11	-0.882	0.0146	-0.673	-1.19	-0.75	-0.412	-1.55	-0.838	-1.21	-1.3	-1.44	-1.7	-0.851	-0.584	-1.44	-1.58	-0.379	-0.778	-0.774	-0.456	-1.25	-1.46	-1.68	-0.834	-0.671	-1.25
HMBS	Oncology	-2.06	-2.13	-1.99	-1.91	-1.84	-1.94	-0.204	-2.07	-2.13	-1.86	-2.3	-2.04	-2.14	-2.16	-2.06	-1.98	-1.93	-1.98	-2.2	-1.61	-1.97	-2.04	-1.52	-2.03	-2.04	-2.17	-2.14	-1.86	-2.02	-2.06	-1.86	-2.1	-2.21	-2	-1.97	-2.06	-2.07	-2.19	-1.99	-2.04	-1.88	-1.96	-1.94	-2.07	-1.96	-1.16	-2.1	-1.54
HPGDS	Oncology	-1.89	-1.8	-1.93	-1.92	-1.54	-2.23	-1.64	-1.9	-2.25	-2.24	-1.82	-1.87	-1.26	-2.17	-1.81	-1.71	-1.88	-1.74	-2.11	-1.73	-1.48	-2.13	-1.64	-2.28	-2.12	-1.69	-2.24	-2.61	-1.77	-2.05	-1.96	-1.99	-2.35	-1.46	-1.9	-1.87	-1.62	-2.1	-1.86	-1.96	-2.06	-1.93	-1.7	-2.18	-1.55	-1.78	-1.74	-1.92
HS3ST3B1	Oncology	-3.02	-2.72	-3.22	-3.04	-3.26	-2.78	-2.76	-3	-2.84	-3.18	-3.25	-2.96	-2.92	-2.81	-2.83	-3.45	-2.87	-2.26	-3.12	-2.27	-3.51	-2.72	-3.03	-2.64	-2.5	-3.41	-2.68	-2.79	-2.46	-2.77	-2.91	-2.96	-3.22	-3.11	-3.56	-2.88	-2.7	-3.1	-2.9	-3.13	-3.22	-2.55	-3.21	-3.15	-3.13	-2.85	-2.8	-2.8
HS6ST1	Oncology	-4.36	-3.38	-3.65	-4.18	-3.89	-3.6	-3.3	-2.86	-3.18	-2.62	-2.72	-3.12	-4.26	-2.91	-2.09	-3.78	-2.63	-2.28	-3.78	-1.95	-3.28	-4.1	-2.76	-1.69	-2.17	-2.99	-2.9	-2.33	-2.97	-2.63	-2.47	-1.97	-2.73	-4.07	-2.43	-3.66	-3.34	-3.82	-2.37	-2.24	-3.51	-2.3	-2.38	-3.17	-2.64	-2.44	-2.33	-1.67
HSPB6	Oncology	-4.85	-4.99	-5.45	-4.93	-4.44	-4.83	-4.95	-4.34	-4.74	-4.94	-4.92	-4.84	-5.22	-4.63	-4.5	-5.49	-4.75	-4.85	-5.24	-4.97	-4.58	-5.13	-5.05	-4.4	-4.51	-4.82	-4.77	-4.58	-4.82	-4.72	-5.02	-4.37	-4.53	-5.54	-4.7	-5.49	-5.1	-5.4	-4.72	-4.18	-4.87	-4.75	-4.75	-5.38	-4.34	-2.31	-5.21	-4.39
HTRA2	Oncology	-2.61	-1.53	-2.02	-2.2	-2.06	-1.66	-1.9	-1.19	-1.19	-1.25	-2.35	-1.42	-2.75	-1.4	-0.814	-1.83	-1.55	-1.22	-2.55	-0.0561	-1.45	-0.777	-1.04	0.0066	0.295	-1.27	-0.709	-0.304	-1.48	-0.707	-0.553	-0.14	-0.995	-2.36	-0.752	-1.18	-1.34	-1.57	-1.1	-1.3	-1.71	-0.756	-0.776	-0.475	-1.11	-0.0789	-0.541	-0.896
ICOSLG	Oncology	-2.02	-0.179	-2.39	-0.596	-0.342	-0.238	-0.554	0.891	0.691	0.347	-0.208	-0.141	-1.02	1.19	0.104	0.0107	-0.599	0.38	-0.491	1.32	-0.976	-1.32	-0.293	1.3	0.86	0.0805	-0.341	-0.292	-0.0178	0.517	0.0421	1.15	-0.747	-1.34	-0.21	-0.351	-0.797	-0.839	0.199	-0.134	-1.69	0.0515	-1.31	-1.49	0.423	-1.14	0.0222	-0.32
IDUA	Oncology	-3.42	-2.9	-3.28	-3.09	-3.9	-4.3	-3.31	-2.62	-3.02	-1.41	-1.67	-1.84	-3.89	-1.31	-0.468	-3.25	-0.855	-1.51	-4.06	-0.684	-0.981	-0.455	-1.03	-0.851	-0.586	-1.18	-1.15	-0.754	-1.65	-0.652	-1.49	-0.507	-0.524	-1.36	-0.871	-0.673	-0.621	-1.49	-1.55	-1.48	-1.92	-1.05	-1.54	-1.18	-1.61	-0.57	-1.11	-0.93
IGF1R	Oncology	-0.311	0.374	0.673	0.223	0.396	0.911	0.526	1.28	1.33	0.534	0.528	0.45	0.0667	0.903	1.11	0.46	0.57	1.01	0.316	1.58	0.743	0.54	1.19	1.81	2.51	1.14	1.51	2.2	0.749	1.73	1.53	2.01	0.904	-0.551	1.37	0.0392	0.763	0.894	1.3	0.678	0.516	1.09	0.877	1.07	1.14	0.796	1.54	1.47
IGSF3	Oncology	0.284	0.429	-0.225	-0.323	0.215	0.0359	0.318	1.13	1.67	0.93	0.773	0.623	-0.574	0.807	1.7	0.462	0.952	1.28	0.112	2.37	0.724	0.727	1.09	1.63	1.82	1.18	0.809	1.48	1.27	1.65	1.03	1.95	0.719	0.582	1.21	1.22	0.885	0.586	1.34	0.571	-0.0321	1.01	1	0.244	1.09	0.856	1.26	1.72
IKZF2	Oncology	-0.476	-0.607	-0.185	-0.818	-1.05	-0.288	-0.312	-0.681	-0.54	-0.644	0.288	-1.12	-0.851	-0.317	-0.562	0.002	-0.446	-0.538	-1.16	-0.302	-0.534	-0.579	-0.587	-0.538	-1.2	-0.406	-0.313	-0.346	-0.679	-1.12	-0.21	-1.13	-0.257	-0.516	-0.501	-0.175	0.0987	-0.454	-0.85	-1.14	-0.594	-0.822	-0.303	-0.638	-0.581	-0.0545	-0.716	-1.11
IL12A_IL12B	Oncology	-3.48	-4.12	-4.5	-3.91	-3.86	-4.61	-4.9	-3.23	-3.82	-3.65	-5.9	-3.63	-4.23	-4.82	-3.51	-4.08	-3.96	-3.81	-4.52	-2.71	-5.45	-3.37	-3.7	-3.65	-3.55	-4.98	-3.29	-3.59	-2.37	-3.33	-3.39	-3.53	-4.32	-2.81	-4.62	-2.36	-3.21	-3.26	-5.19	-3.9	-4.96	-3.13	-3.49	-3.42	-3.84	-3.98	-4.46	-4.36
IL13RA1	Oncology	-3.27	-2.98	-3.35	-3.15	-2.72	-2.88	-3.3	-2.93	-2.7	-3.23	-3.01	-3.23	-3.34	-3.01	-2.42	-2.66	-3.16	-2.6	-3.49	-2.96	-2.99	-2.49	-3.34	-2.5	-2.64	-2.69	-2.67	-3.37	-3.43	-2.69	-2.2	-2.88	-2.84	-3.39	-2.91	-3.23	-2.99	-3	-2.82	-2.8	-3.3	-2.19	-2.77	-3.01	-3.08	-3.18	-2.87	-2.76
IL6---1	Oncology	1.47	0.255	0.0199	0.88	-0.959	4.12	-0.708	0.736	0.611	1.17	-0.798	0.471	-0.507	-0.101	0.132	0.476	0.347	0.716	0.421	1.11	-0.123	1.13	0.63	0.662	2.09	0.952	2.47	0.848	2.77	0.246	1.55	3.11	-0.356	0.938	0.139	1.01	1.66	0.969	1.52	2.43	0.888	-0.23	1.21	0.855	0.913	-0.0687	0.984	0.289
INPP1	Oncology	-1.84	-1.71	-1.69	-2.07	-2.46	-2.36	-1.93	-0.678	-1.1	-0.701	-1.2	-0.999	-2.21	-0.904	-0.794	-1.51	-0.7	-0.755	-2.3	0.23	-0.907	0.479	0.696	0.615	1.46	-0.86	0.753	1.89	-0.266	0.524	-0.0807	0.611	-0.848	-0.769	0.181	-0.276	-0.532	-0.414	-0.149	-1.08	-0.711	0.504	0.484	1.08	-0.407	0.12	0.533	0.259
INPPL1	Oncology	-1.67	-1.17	-1.91	-1.64	-2.39	-0.925	-1.67	-1.01	-1.05	-1.06	-1.75	-1	-0.996	-0.311	-1.74	-1.32	-0.828	-1.01	-1.54	-0.362	-1.5	-1.42	-2.1	-1.55	-1.43	-1.57	-1.68	-0.572	-0.361	-1.25	-0.758	-1.66	-0.987	-1.64	-1.25	-1.13	-1.4	-1.55	-1.13	-1.38	-1.34	-0.852	-1.9	-1.26	-0.966	-1.17	-1.09	-0.898
IQGAP2	Oncology	-0.236	-1.13	-0.443	-0.917	-0.856	-1.26	0.233	-0.817	-1.27	-0.469	-0.417	-0.229	-1.6	-0.227	-0.369	-1.68	-0.539	-1.01	-0.452	-0.495	-0.781	-1.14	-1.06	-0.61	-0.085	-1.2	-1.31	-0.489	-0.44	-0.626	-0.817	-0.545	-0.764	-1.15	-0.833	-0.327	-1.03	-0.0761	-0.934	-0.2	-0.964	-0.449	-2.62	-0.224	-0.527	0.055	-0.723	-0.792
ITGAV	Oncology	-3.1	-2.93	-3.13	-3.06	-3.07	-2.83	-2.92	-2.75	-2.63	-2.87	-2.83	-3.01	-2.95	-2.79	-2.68	-3.1	-2.6	-2.71	-2.82	-2.32	-2.89	-2.8	-2.89	-2.47	-2.32	-2.8	-2.98	-2.76	-3.12	-2.95	-2.59	-2.69	-2.82	-2.8	-2.6	-2.77	-2.73	-2.94	-2.69	-2.86	-3.14	-2.79	-2.67	-2.75	-2.72	-2.67	-2.68	-2.45
ITGB1BP1	Oncology	-0.202	-0.148	0.226	0.565	0.664	-0.325	-0.932	0.157	0.598	0.0461	-0.117	-0.0544	-0.29	0.564	0.0117	0.8	0.324	-1.25	0.302	0.311	0.559	-0.277	0.222	-0.0842	0.611	-0.322	0.218	0.252	-0.364	0.308	0.37	0.415	-0.254	-0.23	0.103	-0.164	0.54	0.521	0.518	0.368	0.569	-0.301	0.343	-1.13	0.428	-0.706	0.383	-1.15
ITGB5	Oncology	-2.2	-1.23	-1.44	-0.955	-1.4	-1.31	-1.12	-0.237	0.0519	-0.634	-0.958	-1.01	-1.76	-0.787	0.0095	-0.761	-0.521	-0.442	-1.34	0.622	-0.654	-0.756	-0.249	0.0522	0.293	-0.546	-0.973	-0.232	-0.793	-0.695	-0.329	0.0023	-1	-2.14	-0.13	-1.79	-0.9	-1.01	-0.367	-1.22	-1.17	-0.974	-0.578	-1.16	-0.497	-0.611	-0.324	0.162
ITGB7	Oncology	-4.83	-4.46	-4.43	-4.62	-4.88	-4.55	-4.68	-4.4	-4.53	-4.79	-5.03	-4.81	-5	-4.94	-5.31	-4.93	-4.79	-4.55	-4.81	-4.76	-4.94	-4.7	-4.53	-5.19	-5.26	-5.05	-4.98	-4.81	-4.52	-4.8	-4.63	-5.13	-4.44	-5.07	-4.61	-4.6	-4.88	-4.93	-4.89	-4.64	-4.76	-4.82	-4.38	-4.89	-4.63	-4.56	-4.97	-4.58
KAZALD1	Oncology	-3.7	-2.07	-3.14	-3.2	-3.37	-4.11	-3.2	-2.22	-1.94	-2.29	-2.41	-1.84	-3.01	-1.87	-1.97	-2.83	-1.75	-1.43	-3.19	-1.44	-3.6	-3.66	-2.5	-2.26	-1.92	-2.84	-2.64	-2.28	-2.45	-2.71	-3.19	-1.77	-2.76	-2.81	-2.44	-2.64	-2	-2.71	-2.98	-3.49	-3.02	-2.43	-2.79	-3.01	-2.62	-2.42	-2.65	-2.2
KDR	Oncology	-2.79	-2.49	-2.3	-2.1	-1.73	-2.38	-2.3	-0.622	-2.39	-1.95	-1.89	-1.69	-3.18	-1.59	-1.34	-2.71	-1.75	-1.61	-3.08	-1.64	-1.91	-1.66	-1.79	-0.704	-1.24	-1.39	-0.883	-1.34	-1.9	-1.18	-1.07	-1.1	-0.576	-2.41	-1.6	-1.83	-2.29	-2.34	-1.02	-1.45	-2.51	-0.988	-1.38	-2.12	-1.66	-1.08	-1.57	-1.14
KIFBP	Oncology	0.0976	0.0665	0.128	0.141	-0.196	0.161	0.681	0.445	0.368	0.0614	-0.142	0.236	0.0078	-0.415	0.767	0.338	-0.155	0.37	0.499	1.42	0.698	-0.322	0.542	0.542	0.0434	0.0734	0.0175	0.066	-0.137	0.648	-0.383	0.33	0.217	0.0021	-0.485	0.37	0.192	-0.35	0.693	0.274	0.331	0.529	0.33	-0.335	0.634	2.02	-0.396	0.24
KIR2DL3	Oncology	-3.81	-3.81	-3.54	-3.8	-2.94	-4.8	-3.28	-3.61	-3.11	-3.52	-3.37	-3.06	-4.32	-4.84	-3.48	-3.61	-2.93	-3.71	-3.4	-3.13	-3.38	-3.53	-3.6	-3.96	-3.86	-3.21	-3.96	-2.74	-3.17	-4.05	-4.16	-3.77	-3.13	-3.72	-3.2	-2.61	-3.69	-3.8	-3.8	-4.15	-3.29	-2.97	-2.94	-2.95	-3.38	-3.06	-2.82	-4.97
KIR3DL1	Oncology	-2.01	-2.3	-2.84	-2.33	-2.49	-2.79	-3.29	-2.88	-1.91	-2.4	-2.05	-2.44	-2.75	-2.99	-2.27	-2.7	-3.57	-2.21	-3.52	-1.87	-1.9	-2.36	-2.24	-2.06	-2.4	-2.22	-2.17	-3.03	-3.3	-2.63	-1.75	-2.94	-2.72	-2.19	-2.2	-2.54	-1.6	-2.13	-2.11	-3.48	-2.23	-2.49	-1.93	-3.37	-1.81	-2.73	-2.06	-1.99
KLK1	Oncology	-5.14	-4.71	-5.1	-5.42	-4.35	-3.82	-4.69	-2.06	-4.16	-3.02	-4.45	-4.42	-5.12	-4.13	-4.17	-1.28	-4.59	-4.66	-4.88	-4.14	-4.65	-4.3	-5.01	-4.23	-4.11	-4.15	-3.87	-3.51	-4.15	-4.32	-1.04	-3.75	-3.66	-4.94	-2.16	-4.61	-4.88	-4.84	-2.08	-2.1	-4.8	-4.15	-4.41	-3.95	-2.09	-3.97	-3.98	-3.71
KLK10	Oncology	-0.906	0.778	-0.101	0.594	0.504	-0.316	0.818	1.76	1.18	2.5	1.29	1.33	-0.136	1.85	3.05	0.859	1.62	2.21	-0.323	2.3	1.98	1.5	2.13	2.7	2.98	1.97	1.92	2.59	1.88	1.8	2.28	2.55	2.35	0.503	2.16	0.274	1.33	1.42	3.29	2.96	1.2	1.84	2.38	0.814	2.75	2.26	2.27	3.14
KLK11	Oncology	4.22	5.15	4.83	4.94	5.24	4.92	5.2	5.63	5.31	5.04	4.95	5.36	4.44	5.3	5.82	5.31	5.19	5.51	4.85	5.37	5.34	5.15	5.86	5.43	5.73	5.63	5.42	5.74	5.35	5.59	5.33	5.55	5.92	5.06	5.43	4.56	5.52	5.56	5.89	5.74	5.25	5.27	5.64	5.77	5.77	5.21	5.49	5.68
KLK12	Oncology	-1.17	-1.47	-1.67	-1.26	-1.86	-1.45	-1.41	-1.72	-1.81	-1.67	-1.63	-1.84	-0.927	-1.39	-1.72	-1.15	-1.66	-1.45	-2.2	-0.764	-1.85	-1.11	-0.921	-1.81	-1.04	-1.41	-1.02	-1.11	-1.58	-1.52	-1.36	-1.55	-1.83	-1.61	-1.35	-1.48	-0.99	-1.33	-1.48	-1.86	-1.84	-1.32	-1.45	-1.42	-1.21	-2.19	-1.55	-1.43
KLK13	Oncology	-1.82	-2.46	-2.3	-2.19	-2.17	-2.63	-2.65	-1.5	-1.38	-1.03	-1.14	-0.944	-1.85	-0.953	-1.17	-1.73	-0.482	-0.989	-1.48	-0.975	-0.924	-0.627	-1.14	-0.975	-0.477	-1.09	-0.655	-0.314	-0.449	-0.897	-0.674	-0.416	-0.544	-0.649	-0.923	-0.742	-1.05	-0.819	-0.958	-0.9	-0.898	-0.446	-0.474	-0.939	-0.951	-0.913	-0.685	-0.178
KLK14	Oncology	-5.41	-5.55	-7.51	-5.35	-4.61	-6.64	-5.4	-5.04	-6.46	-5.18	-4.35	-4.37	-5.35	-4.2	-4.27	-4.99	-4.46	-4.21	-5.98	-3.62	-4.85	-5.13	-5.59	-4.53	-5.09	-4.34	-3.99	-4.93	-3.93	-4.13	-5.74	-4.45	-3.18	-4.41	-4.85	-5.75	-4.91	-4.87	-3.96	-5.43	-5.4	-4.28	-3.87	-4.86	-5.15	-4.43	-4.37	-4.19
KLK4	Oncology	-0.219	-1.4	-1.23	-2.31	-2.69	-3.91	-3.01	-1.5	-2.6	-2.51	-2.38	-2.28	-2.9	-3.59	-2.84	-2.17	-1.3	-1.73	-3.07	-2.81	-2.96	-1.14	-2.82	-1.13	-0.606	-1.32	-1.46	-1.09	-2.83	-2.38	-1.21	-2.24	-1.47	-1.17	-2.82	-2.27	-1.35	-2.65	-2.04	-0.75	-1.29	-1.59	-1.56	-0.475	-2.72	-2.37	-2.31	-1.81
KLK6	Oncology	3.31	2.47	2.76	2.83	2.38	2.69	2.61	2.24	2.48	2.6	2.67	2.62	3.01	2.4	2.25	2.69	2.73	2.58	2.86	2.22	2.54	2.65	2.49	1.98	2.28	2.22	2.41	2.51	2.72	2.23	2.29	2.17	2.54	3.03	2.43	2.9	2.98	2.78	2.44	2.33	2.97	2.84	2.99	2.75	2.35	2.59	2.43	2.38
KLK8	Oncology	-0.588	0.0224	-0.0223	-0.152	-0.25	-1.99	-1.14	0.0284	0.124	-0.763	-0.669	-0.5	-0.362	-0.184	0.094	0.0941	-0.0356	-0.0212	-0.545	0.221	-0.461	-0.231	-1.13	-0.244	0.534	0.0103	-0.376	0.0047	-0.108	-0.869	-0.367	0.203	-0.516	-0.978	-0.467	-0.0583	-0.49	0.377	0.184	-0.417	-1.32	0.0871	0.349	-0.528	-1.04	-0.78	-0.123	-0.111
KRT18	Oncology	-8.89	-6.99	-7.19	-7.87	-7.61	-7.77	-7.94	-6.61	-7.39	-5.75	-7.84	-6.95	-7.25	-7.61	-7.16	-8.03	-7.88	-7.35	-7.24	-4.47	-7.08	-6.71	-6.85	-7.11	-5.75	-8.6	-7.95	-6.76	-6.63	-7.42	-7.49	-5.11	-6.51	-6.79	-6.74	-6.86	-7.29	-6.69	-6.3	-7.55	-6.91	-6.75	-6.22	-7.55	-6.75	-5.63	-7.55	-6.92
L1CAM	Oncology	1.8	2.12	1.66	1.3	1.98	1.86	2.2	2.48	3.26	2.49	2.32	1.9	1.82	2.57	3.06	2.38	2.48	3.22	2.04	3.51	1.63	2.12	2.31	3.37	3.39	2.34	1.98	2.56	2.24	2.89	2.85	2.97	1.8	1.37	2.38	2.1	1.96	1.66	2.31	0.815	0.395	2.41	2.03	1.27	2.17	1.96	2.67	2.43
LAG3	Oncology	-3.41	-3.22	-3.33	-3.51	-3.46	-3.29	-3.47	-3.33	-3.43	-3.34	-3.26	-3.53	-3.71	-3.22	-3.31	-3.39	-3.46	-3.44	-3.29	-3.26	-3.71	-3.35	-3.43	-3.8	-4.04	-3.77	-3.09	-3.01	-2.71	-3.19	-3.48	-2.8	-3	-4.13	-3.6	-3.74	-3.38	-3.44	-3.81	-3.1	-3.59	-3.21	-3.25	-3.54	-3.61	-3.45	-3.56	-3.03
LAT2	Oncology	-1.75	-2.02	-1.58	-1.35	-1.51	-1.19	-1.32	-1.78	-1.42	-1.28	-2.47	-1.81	-1.1	-1.45	-0.444	-1.82	-0.732	-0.694	-1.64	-1.27	-1.38	-1.25	-0.936	-1.12	-0.44	-1.64	-1.47	-1.08	-1.35	-1.66	-1.16	-0.789	-1.33	-1.89	-1.28	-1.6	-0.861	-1.42	-1.19	-1.3	-1.92	-1.63	-1.11	-1.13	-0.746	-1.45	-1.54	-1.71
LEFTY2	Oncology	-6.27	-5.62	-5.82	-5.11	-5.5	-5.44	-5.49	-4.37	-5.74	-4.33	-4.88	-4.56	-6.97	-4.62	-4.95	-6.83	-4.68	-4.88	-6.43	-4.63	-4.6	-4.75	-4.32	-3.42	-4.05	-4.29	-4.39	-4.5	-5.63	-3.88	-4.49	-4.43	-3.44	-5.2	-4.53	-5.9	-5.36	-5.08	-4.46	-3.79	-6.81	-4.38	-4.2	-4.81	-4.33	-4.62	-4.57	-3.98
LGALS7_LGALS7B	Oncology	-3.35	-3.52	-3.68	-3.47	-2.86	-3.5	-1.2	-3.01	-2.73	-2.65	-1.27	-3.67	-3.09	-1.34	-3.16	-1.63	-2.61	-3.24	-3.52	-3.19	-2.58	-2.01	-3.42	-3.28	-3.31	-3.3	-2.84	-3.44	-1.24	-3.19	-3.48	-3.31	-3.34	-2.24	-1.26	-2.97	-3.25	-1.69	-3.2	-3.58	-1.08	-2.99	-3.33	-3.02	-2.59	-1.03	-3.31	2.13
LHB	Oncology	-3.81	-4.55	-3.94	-3.95	-3.6	-3.86	-3.94	-4.23	-3.86	-4.15	-3.91	-3.83	-3.81	-4.18	-3.9	-4.18	-4.2	-3.95	-3.93	-4.17	-4.5	-4.46	-4.56	-3.84	-4.15	-3.67	-3.79	-5.23	-3.95	-3.73	-3.81	-4.71	-4.53	-4.63	-3.91	-4.1	-3.93	-4.64	-4.53	-4.33	-4.18	-3.65	-4.43	-4.91	-4.18	-4.34	-3.89	-4.28
LPCAT2	Oncology	-0.511	-0.408	-0.563	-0.384	-0.398	-0.399	0.0524	-0.468	-0.372	-0.37	-0.632	-0.0372	-0.449	-0.52	-0.624	-0.558	-0.656	-0.473	-0.277	-0.0927	-0.403	-0.43	-0.378	-0.21	-0.266	-0.367	-0.128	-0.0034	0.067	-0.117	-0.37	0.198	-0.206	-0.35	-0.459	-0.355	-0.359	-0.438	0.0764	-0.364	-0.444	-0.314	-0.203	-0.6	-0.162	0.376	-0.472	-0.2
LRIG1	Oncology	-3.15	-2.23	-2.94	-2.86	-1.92	-2.99	-2.47	-2.59	-1.34	-1.83	-2.25	-2.75	-3.39	-1.93	-0.664	-2.13	-1.62	-1.61	-2.92	-0.316	-1.08	-2.41	-1.74	-1.11	-1.01	-0.694	-2.01	-1.38	-2.06	-0.895	-1.81	-0.788	-1.79	-2.95	-0.897	-2.3	-2.95	-2.31	-1.37	-1.91	-2.63	-2.2	-1.19	-1.81	-1.25	-1.62	-1.57	-0.212
LRP1	Oncology	-4.34	-3.79	-3.86	-3.89	-3.4	-3.57	-3.56	-2.92	-2.95	-3.62	-3.72	-3.92	-4.25	-3.39	-2.9	-3.53	-3.59	-3.18	-3.48	-1.62	-3.62	-3.48	-3.09	-2.82	-2.43	-3.28	-3.34	-2.63	-3.38	-3.14	-3.19	-2.35	-3.32	-4.39	-3.17	-3.66	-3.33	-3.84	-2.99	-3.63	-4.45	-3.68	-3.08	-3.58	-3.29	-3.3	-3.03	-2.79
LRRC25	Oncology	-3.24	-3	-3.06	-3.6	-3.22	-3.52	-3.36	-3.17	-3.3	-3.3	-3.25	-3.52	-3.72	-3.07	-3.27	-3.57	-3.73	-3.19	-3.14	-2.72	-3.26	-2.98	-2.75	-3.25	-3.17	-3.57	-3.06	-2.77	-2.85	-3.06	-3	-2.61	-3.2	-3.25	-3.28	-3.22	-3.23	-3.15	-3.56	-3.1	-3.28	-3.26	-3.42	-3.11	-2.63	-2.61	-3.59	-3.44
LSM1	Oncology	-0.173	-0.321	-1.05	-0.194	-0.33	-0.066	0.0357	0.245	-0.102	-0.212	0.0011	-0.08	-0.441	0.133	-1.86	-0.0386	-0.145	0.161	0.35	-0.594	-0.344	0.22	0.138	0.0289	-0.136	-0.487	-0.871	-1.12	0.517	-0.956	-0.938	-0.163	0.191	-0.66	0.0134	-0.0555	-0.899	-0.883	-0.277	-0.436	-0.449	-0.331	-0.488	-0.39	-0.176	-0.619	-0.172	-0.696
LTA4H	Oncology	1.97	1.72	1.81	1.86	1.78	1.84	1.97	1.67	1.81	1.9	1.52	1.69	1.93	2.01	1.76	1.62	1.7	1.68	1.6	2.14	1.67	1.95	1.94	2.02	2.07	1.75	1.76	2	1.84	1.96	1.72	2.14	1.99	1.98	1.76	1.71	1.68	1.46	1.94	1.93	1.71	2.02	1.99	2	1.87	2.1	2.1	2.11
LTBP3	Oncology	-0.304	-0.0622	-0.74	-0.827	-0.506	-1.28	-0.298	0.0521	-0.0657	-0.142	-0.0261	-0.432	-1	0.426	0.155	-0.486	0.156	0.812	-0.876	1.11	-0.649	-0.51	0.195	1.46	1.17	-0.393	-0.32	0.798	0.334	0.871	0.714	0.948	-0.0011	-0.841	0.529	0.0097	0.0211	-0.501	0.112	-0.426	-1.3	0.304	-0.0298	0.116	-0.535	-0.607	0.728	-0.243
LYAR	Oncology	1.14	0.748	-0.283	0.148	1.3	0.351	0.473	0.31	1.01	0.137	0.065	0.411	0.509	0.611	-0.0676	0.644	0.332	0.434	0.34	0.516	0.644	0.646	0.384	0.47	0.928	0.137	0.373	0.489	0.646	0.823	0.377	0.59	0.529	0.729	0.449	0.58	0.414	0.169	0.57	0.631	0.0932	0.31	-0.138	0.975	0.213	0.369	0.698	0.211
LYN	Oncology	-1.47	-1.98	-1.38	-1.45	-1.31	-0.937	-1.08	-2.05	-1.4	-0.999	-1.44	-1.13	-1.41	-0.649	-1.23	-1.77	-0.724	-1.23	-1.46	-0.647	-1.31	-2.46	-0.587	-1.14	-1.05	-0.915	-0.849	-1.52	-0.774	-1.55	-0.74	-0.824	-0.832	-0.508	-0.862	-0.999	-0.763	-0.803	-1.06	-2.03	-1.23	-0.216	-0.544	-1.48	-1.33	-0.767	-1.19	-1.09
LYPD3	Oncology	-4.95	-4.16	-4.55	-4.56	-3.41	-4.34	-4.18	-3.14	-3.27	-4.31	-4.32	-4.38	-4.58	-3.88	-3.22	-3.65	-4.31	-4.29	-4.3	-3.92	-4.29	-3.9	-4.35	-3.1	-3.37	-4.06	-3.74	-3.56	-4.34	-3.93	-3.78	-3.31	-2.86	-4.51	-4.18	-3.37	-4.09	-5.06	-3.24	-4.14	-4.7	-4.2	-3.81	-3.73	-4.26	-3.02	-3.91	-2.39
LYPD8	Oncology	-1.02	-0.544	-0.946	-1.83	-0.947	-1.45	-0.742	-2.03	-1.04	-1.94	-1.76	-2.05	-1.08	-1.37	-2.16	-0.467	-0.594	-1.13	-1.84	-1.17	-1.21	-0.828	-2.03	-0.776	-2.35	-0.939	-1.5	-1.44	-1.21	-1.9	-0.409	-1.15	-1.39	-0.995	-1.3	-0.664	-0.916	-2.12	-0.908	-0.914	-1.48	-1.63	-1.23	-0.925	-0.944	-1.78	-1.91	-1.21
MAEA	Oncology	-0.291	-0.411	0.256	-0.0211	0.427	-0.494	-0.34	-0.475	-0.383	-0.331	-0.42	0.245	-0.0058	-0.0718	-0.768	-0.0824	-0.297	-0.22	-0.286	0.0486	-0.368	-0.0359	-0.458	-0.889	-0.375	-0.547	-0.5	-0.151	-0.0943	-0.174	-0.2	-0.0912	-0.0417	-0.508	-0.714	-0.0763	-0.897	-0.125	-0.21	-0.435	-0.148	-0.194	-0.189	-0.276	0.126	0.395	-0.346	-0.0425
MAGED1	Oncology	0.357	-0.232	0.298	0.55	0.118	-0.196	0.28	0.025	0.536	-0.425	0.264	-0.0348	0.45	0.104	-0.642	0.393	0.201	-0.0335	-0.442	0.505	0.154	0.0556	0.489	0.235	0.75	-0.247	0.329	0.0281	0.147	-0.129	0.609	0.731	0.21	0.051	0.532	0.408	0.166	-0.179	0.0135	0.211	-0.56	0.141	-0.228	-0.433	0.622	0.191	0.523	0.0159
MANSC1	Oncology	1.36	2.02	1.58	1.35	1.62	0.826	1.71	2.68	2.59	2.35	1.96	2.21	1.44	2.4	2.65	2.21	2.45	2.89	1.12	3.14	1.24	2.23	1.97	3.21	3.31	1.77	2.24	2.86	2.33	2.4	2.8	2.87	1.54	1.19	2.38	2.08	2.42	1.79	2.43	1.13	0.828	2.93	1.9	1.79	1.84	1.71	2.89	2.03
MAP3K5	Oncology	-1.31	-0.38	-0.942	-0.307	-0.388	-0.418	-0.397	-1.15	-1.1	-0.914	-0.528	-0.433	-1.52	-0.358	-0.276	-1.3	-0.766	-0.32	-0.84	-0.403	-0.719	-0.703	-0.583	-0.472	-0.713	-0.687	-0.702	-1.29	-0.568	0.0346	-0.418	-0.116	-1.1	-0.59	-0.5	-1.03	-0.177	-0.0496	-0.864	-0.573	-0.932	-0.2	-0.278	0.0843	-0.569	0.1	0.108	0.159
MAVS	Oncology	-1.08	-1.14	-0.885	-0.907	-0.842	-0.93	-0.859	-1.25	-0.77	-1.19	-1.34	-1.38	-1.2	-1.33	-1.03	-1.11	-0.622	-0.762	-1.38	-1.12	-0.976	-0.753	-0.961	-0.728	-0.829	-0.969	-1.11	-1.2	-1.62	-0.977	-1.07	-1.45	-0.763	-1.16	-0.817	-1.01	-1.21	-0.969	-0.559	-1.05	-1.03	-0.762	-1.34	-1.23	-0.987	-1.3	-1.06	-0.948
MDK	Oncology	4.56	2.81	3.12	3.96	2.96	4.47	3.95	4.08	3.97	4.41	4.37	2.48	2.43	4.43	4.88	4.58	4.33	4.25	3.39	4.08	2.89	3.06	2.82	5.02	5.58	2.74	4.24	5.03	4.54	2.37	3.83	4.32	4.58	4.41	4.56	5	4.26	3.69	3.01	2.56	3.01	5.19	3.52	3.82	4.58	4.19	2.87	5
MED18	Oncology	-0.142	-0.149	-0.91	-0.185	-0.614	0.054	-0.323	-0.275	-0.601	-0.296	-0.231	-0.732	-0.708	-0.189	-0.704	0.11	-0.385	-0.637	-0.74	-1.06	-0.446	-0.0221	-0.761	-0.212	-0.544	-0.47	-0.95	-0.715	-0.124	-0.183	-0.264	0.0339	-0.56	-0.44	0.246	-0.679	-0.985	-0.742	-0.296	-0.718	-0.675	-0.624	-0.253	0.225	0.139	-0.388	-0.926	-0.657
METAP2	Oncology	-2.64	-2.63	-2.86	-2.99	-2.85	-3.04	-2.35	-2.57	-2.73	-2.82	-3.06	-2.83	-2.83	-2.53	-2.34	-2.61	-2.64	-2.31	-3.11	-2.28	-2.6	-2.17	-2.22	-1.93	-1.86	-2.62	-2.34	-1.61	-2.55	-2.49	-2.35	-2.14	-2.37	-2.88	-2.43	-2.41	-2.17	-2.86	-2.65	-2.95	-2.49	-1.82	-2.49	-1.75	-2.44	-1.19	-1.99	-2.22
MIA	Oncology	3.58	3.94	3.65	3.79	4.06	3.22	4.18	4.31	3.26	4.1	3.76	4.34	3.24	4.08	4.45	3.73	3.97	3.72	3.36	4.05	4.02	3.83	3.72	4.25	4.37	4.3	4.28	3.94	4.05	4.13	4.25	4.25	4.42	3.73	3.96	3.89	3.57	3.73	4.39	4.36	4.21	4.29	4.15	4.08	4.18	4.63	4.06	4.45
MME	Oncology	-2.52	-3.37	-4.15	-3.5	-3.27	-3.45	-3.08	-2.92	-2.72	-3.32	-2.98	-2.55	-3.5	-3.05	-2.35	-3.47	-2.97	-3.13	-3.44	-2.65	-3.03	-3.3	-3.38	-2.53	-1.84	-2.71	-2.64	-2.47	-2.88	-1.92	-3.24	-2.17	-2.39	-3.41	-2.64	-3.32	-3.72	-3.1	-2.91	-3.7	-3.44	-3.9	-3.19	-3.97	-3.08	-2.92	-2.59	-2.39
MMP12	Oncology	-7.66	-8.55	-8.01	-7.61	-7.89	-7.4	-8.07	-6.39	-7.57	-7	-7.67	-7.19	-7.69	-6.65	-7.67	-7.59	-6.9	-6.89	-7.72	-7.05	-8.24	-6.77	-6.72	-7.22	-7.21	-6.07	-6.24	-6.27	-6.2	-6.89	-7.52	-6.89	-6.74	-6.48	-7.72	-6.02	-5.63	-7.51	-6.71	-5.82	-6.58	-5.07	-6.81	-5.5	-6.46	-7.06	-6.73	-6.04
MOG	Oncology	4.88	5.08	5.01	4.95	5.06	4.85	5.08	5.13	5.18	5.13	4.96	5.06	4.95	5.07	5.18	5.12	5.09	5.07	4.85	5.21	5.07	5.17	5.15	5.11	5.2	5.06	5.01	5.15	5.12	5.11	5.11	5.13	5.07	4.76	5.11	5.05	4.99	4.99	5.16	5.08	4.83	5.2	5	4.98	5.13	5.04	5.14	5.17
MPI	Oncology	-0.828	-0.893	-0.46	-0.923	-0.575	-0.911	-0.952	-1.09	-0.687	-0.613	-0.886	-0.589	-1.13	-0.81	-0.677	-1.03	-0.953	-0.624	-1.05	-0.116	-0.929	-0.163	-0.945	-0.769	0.12	-1.1	-0.259	-0.173	-0.576	-0.447	-0.46	0.234	-0.956	-1.04	-0.614	-0.631	-0.478	-0.667	-0.38	-0.588	-0.953	-0.37	-0.868	-1.01	-0.518	0.581	-0.244	-0.513
MSLN	Oncology	-3.3	-3.11	-2.5	-3.7	-3.61	-3.02	-3.03	-1.56	-2.01	-2.61	-2.81	-2.17	-3.3	-2.26	-2.76	-3.4	-2.87	-2.23	-3.1	-2.6	-3.5	-3.66	-1.94	-1.44	-2.42	-3.02	-2.33	-1.89	-2.83	-1.99	-2.23	-1.52	-2.95	-4.11	-2.1	-3.07	-3.3	-3.26	-3.3	-3.05	-3.13	-3.67	-3.08	-4.16	-2.39	-2.66	-2.43	-3.01
MSRA	Oncology	-1.4	-1.17	-1.35	-1.38	-0.601	-2.39	-0.1	-1.03	-1.23	-1.34	-1.51	-1.21	-2.05	-0.983	-0.926	-1.37	-1.67	-1.38	-1.77	-0.08	-1.06	-1.45	-0.446	-0.77	-0.29	-1.27	-0.821	-0.396	-1.14	-0.983	-0.876	-0.594	-0.956	-1.92	-1.87	-1.71	-0.985	-1.61	-0.68	-1.11	-2.04	-0.782	-0.817	-1.34	-1.12	1.27	-1.13	-0.787
MUC16	Oncology	-6.11	-1.57	-5.31	-6.04	-4.24	-1.2	-1.81	-5.5	-0.359	-3.41	-6	-2.95	-2.32	-5.8	-5.73	-5.77	-5.66	-5.44	-5.81	-5.46	-0.489	-5.51	-2.4	-3.08	-1.04	-2.34	-4.84	-4.75	-2.31	-5.19	-3.35	-0.862	-4.62	-6.09	-2.01	-5.44	-5.37	-3.42	-2.09	-6.66	-5.58	-2.98	-2.22	-1.21	-2.7	-1.89	-5.09	-5.08
MZT1	Oncology	-0.827	-0.944	-1.41	-0.784	-0.66	-0.556	-0.76	-1.47	-0.352	-0.957	-0.438	-1.1	-0.562	-0.666	-1.1	-0.686	-0.324	-0.315	-1.11	-0.264	-0.528	-0.547	-0.653	-0.581	-0.39	-0.661	-0.949	-0.709	-0.476	-0.554	-0.332	-1.12	-1.15	-0.891	-0.221	-0.934	-0.946	-0.795	-0.552	-0.678	-0.548	-1.31	-0.744	-0.944	-0.165	-0.662	-0.361	-0.852
NAMPT	Oncology	0.0686	-0.797	-0.27	-0.433	-0.163	-0.825	0.44	-0.46	0.011	-0.281	-0.105	-0.529	-0.79	-0.166	-0.385	-1.02	-0.0649	-0.667	-0.135	-0.634	-0.499	0.0134	0.319	-0.806	-0.511	-0.211	-0.628	-0.864	0.0237	-0.663	0.324	-0.801	0.184	-1.17	0.342	-0.616	0.0056	-1.09	-0.436	-0.897	-0.459	-1.06	-0.404	-0.4	-0.334	-0.427	-0.836	-0.599
NBL1	Oncology	1.98	1.8	2.09	2.02	1.8	2.01	1.95	1.64	1.33	1.88	1.71	1.94	2.06	1.73	1.66	1.82	1.66	1.67	2.04	1.47	1.93	2	1.82	0.999	1.57	1.61	1.84	1.59	1.87	1.66	1.55	1.63	1.96	1.89	1.77	1.98	1.28	1.9	1.63	1.45	1.99	1.74	2.03	1.71	1.96	1.89	1.74	1.94
NCS1	Oncology	-5.82	-4.83	-5.77	-5.46	-5.73	-6.35	-5.07	-4.47	-5.57	-5.04	-5.33	-5.36	-6.79	-4.71	-4.15	-5.62	-4.95	-4.45	-6.4	-3.84	-5.16	-4.47	-4.01	-2.69	-2.94	-4.83	-4.16	-3.11	-4.83	-3.59	-3.72	-3.15	-4	-5.63	-3.77	-4.94	-4.47	-5.17	-3.71	-4.82	-5.55	-3.5	-4.08	-4.6	-4.95	-4.77	-3.74	-4.28
NDUFS6	Oncology	-1.77	-1.73	-2.27	-2.33	-2.43	-3.38	-1.83	-1.11	-2.55	-2.1	-1.96	-2.25	-2.52	-1.65	-1.87	-2.08	-2.21	-1.84	-1.24	-1.11	-3.05	-1.13	-2.62	-1.37	-1.21	-1.68	-1.25	-2.04	-1.59	-0.634	-1.31	-1.97	-1.71	-2.66	-1.44	-2.72	-2.61	-2.08	-4.15	-1.85	-1.93	-3.2	-1.19	-1.15	-1.38	-1.94	-0.0129	-0.869
NECTIN4	Oncology	-3.11	-2.55	-2.89	-3.27	-2.78	-3.07	-2.88	-1.47	-2.48	-2.5	-2.74	-2.64	-2.79	-2.45	-2.04	-2.63	-2.55	-2.25	-3.37	-2.23	-2.71	-2.34	-2.59	-1.37	-2.01	-2.84	-2.76	-2.74	-2.45	-2.52	-2.24	-2.05	-2.7	-3.27	-2.47	-2.45	-2.72	-2.88	-2.5	-2.59	-3.18	-2.39	-2.47	-2.88	-2.61	-2.27	-2.49	-2.24
NELL1	Oncology	1.03	2.08	1.33	0.686	1.93	0.95	1.87	1.99	3.53	2.13	2.07	1.67	1.1	1.89	3.09	1.78	2.51	2.88	1.02	3.58	0.74	1.85	1.91	3.72	3.62	2.11	1.76	2.47	1.76	2.91	3.32	3.02	1.24	0.596	2.23	1.54	2.32	0.963	2.4	0.47	-0.27	2.01	1.29	1.04	1.51	1.41	2.74	1.57
NFKBIE	Oncology	-0.384	-0.493	-0.689	-2.16	-0.0584	-0.825	-0.227	-0.493	-0.498	-0.862	-0.37	-0.492	-0.531	-0.416	-0.884	-0.0318	-0.618	-0.422	-0.907	0.17	-0.65	-0.15	-0.132	-0.398	-0.128	-0.764	-1.37	0.0895	-0.662	-0.213	-0.715	-0.386	-0.634	-0.56	0.258	-0.125	-0.426	-0.924	-0.766	-0.937	-0.255	-0.377	-0.581	-0.198	-0.383	-0.444	-0.556	-0.689
NINJ1	Oncology	-0.641	-1	-0.755	-1.28	-1.5	-0.715	-0.891	-0.358	-0.478	-0.734	-0.671	-1.13	-0.716	-0.517	-1.03	-1.06	-0.418	-0.851	-1.16	-0.746	-1.25	-0.716	-0.609	-0.874	-1.04	-1.03	-1.11	-1.51	-1.25	-0.722	-0.507	-1.03	-0.904	-1.02	-0.994	-0.84	-0.901	-0.658	-0.591	-0.966	-0.859	-0.905	-0.895	-0.713	-0.627	-1.17	-0.338	-0.489
NPTN	Oncology	-0.897	0.431	0.911	0.466	0.782	0.668	1.11	1.74	2.42	1.07	0.88	0.93	0.701	1.86	1.75	1.45	1.13	1.67	0.585	2.77	1.21	1.47	1.88	3.05	3.43	1.9	1.86	3.04	1.28	2.58	2.29	2.85	1.28	0.0955	2.59	0.486	0.964	1.46	1.74	0.478	0.394	1.48	1.51	1.34	0.881	0.898	2.44	1.67
NPY	Oncology	0.804	1.93	1.07	0.94	1.1	0.113	0.221	1.42	2.05	1.68	1.4	1.29	1.33	1.93	1.36	1.61	1.82	2.19	0.981	2.17	0.841	1.36	1.59	2.36	1.84	0.971	1.1	1.59	1.34	1.85	1.81	1.99	0.724	0.116	1.82	0.906	1.86	0.692	1.52	0.657	-0.0872	1.83	1.02	0.494	0.935	0.481	1.67	0.95
NT5E	Oncology	-2.56	-2.05	-2.04	-1.77	-1.39	-1.65	-1.53	-0.614	-1.22	-1.89	-1.83	-1.79	-2.51	-1.42	-0.648	-1.99	-1.68	-1.45	-2.08	-0.364	-1.67	-1.51	-1.63	-0.812	-0.266	-1.23	-1.38	-1.59	-2.05	-1.05	-1.54	-0.778	-1.2	-2.35	-1.13	-2.18	-2.22	-2.39	-1.41	-1.9	-2.28	-1.66	-1.52	-1.71	-1.32	-0.838	-1.44	-0.533
NTF4	Oncology	-1.58	-1.39	-0.7	-1.1	-0.661	-1.41	-0.941	-1.32	-0.88	-1.36	-0.965	-0.612	-1.05	-1.56	-1.48	-1.43	-0.97	-0.88	-2.25	-0.831	-0.727	-0.985	-1.19	-1.21	-0.883	-1.32	-1.33	-0.833	-1.01	-1.38	-0.794	-1.04	-1.08	-0.916	-1.34	-0.909	-0.887	-1.17	-0.867	-0.907	-1.12	-0.978	-1.12	-1.7	-0.92	-0.958	-1.05	-1.5
NUCB2	Oncology	-2.77	-1.74	-2.24	-1.67	-0.961	-1.4	-1.51	-0.466	-1.12	-0.434	-1.25	-0.95	-2.75	-0.497	-0.609	-1.74	-0.877	-0.289	-2.72	0.0959	-1.75	-1.42	-0.953	0.102	0.111	-1.65	-1.17	-0.471	-1.25	-0.739	-0.591	-0.61	-1.07	-1.95	-1.13	-1.97	-1.11	-1.72	-0.954	-1.25	-2.38	-0.326	-0.991	-1.92	-1.07	-0.954	-0.581	-1.07
NUDT2	Oncology	0.0254	-0.468	-0.095	-0.245	-0.336	-0.202	-0.328	-0.473	-0.518	0.0846	0.293	-0.374	-0.318	-0.304	-0.885	-0.0802	0.0232	-0.33	-0.597	0.555	-0.615	0.697	0.621	-0.0331	0.289	-0.0831	0.359	0.282	0.283	0.292	-0.273	0.428	-0.168	-0.485	-0.728	-0.121	0.44	0.0134	0.176	-0.345	-0.0394	0.197	0.0382	-0.125	-0.0568	0.4	-0.436	0.326
OGFR	Oncology	-3.6	-3.7	-4.56	-4.1	-3.21	-4.2	-2.96	-3.76	-3.81	-3.46	-4.27	-4.13	-4.87	-4.3	-4.03	-3.93	-4.36	-3.27	-3.87	-2.69	-4.65	-3.34	-3.28	-3.39	-2.75	-3.98	-3.26	-1.93	-3.33	-3.21	-3.49	-2.57	-3.6	-4.03	-3.23	-3.59	-3.53	-3.84	-3.64	-4.02	-3.61	-2.96	-3.36	-2.56	-4.15	-1.15	-3.87	-3.74
OMG	Oncology	6.75	7.24	7.09	7.22	7.29	7.44	7.42	7.59	7.53	7.4	7.29	7.35	6.89	7.38	7.49	7.16	7.35	7.4	7.35	7.49	7.33	7.4	7.52	7.42	7.62	7.37	7.68	7.72	7.54	7.61	7.41	7.81	7.34	6.89	7.46	7.19	7.29	7.34	7.69	7.32	7.09	7.26	7.47	7.18	7.65	7.48	7.4	7.7
OPTC	Oncology	-3.57	-2.79	-4.82	-4.4	-4.23	-3.2	-3.59	-3.15	-2.96	-3.17	-2.7	-2.77	-3.24	-5.09	-3.42	-2.38	-3.89	-2.46	-3.87	-3.16	-4.05	-4.47	-2.98	-2.96	-2.66	-3.1	-3.77	-2.83	-2.63	-2.95	-3.55	-2.8	-3.93	-3.21	-2.8	-3.52	-3.73	-2.73	-3.64	-2.18	-4.14	-2.82	-3.07	-4.54	-3.52	-3.77	-3.49	-3.52
P4HB	Oncology	-3.2	-2.24	-2.83	-2.63	-2.94	-2.82	-2.34	-1.42	-1.81	-1.81	-2.08	-2.26	-2.67	-1.83	-1.5	-1.98	-1.69	-1.21	-3.21	-1.06	-2.76	-1.89	-1.83	-0.685	-0.73	-2.27	-1.93	-0.959	-1.88	-1.56	-0.906	-1.17	-2.02	-3.04	-1.58	-1.88	-1.76	-2.2	-1.62	-2.43	-2.61	-1.12	-2.11	-2.31	-1.85	-0.874	-1.33	-1.69
PDCD1	Oncology	-3.57	-3.37	-3.54	-3.27	-3.66	-4.1	-3.76	-3.22	-3.63	-3.54	-3.41	-3.7	-4.04	-4.2	-3.65	-3.43	-3.53	-3.57	-3.65	-3.55	-3.68	-3.25	-3.32	-3.4	-3.4	-3.68	-3.75	-3.25	-3.37	-3.49	-3.41	-3.62	-3.62	-3.62	-3.11	-3.11	-3.69	-4.15	-3.77	-3.67	-3.5	-3.36	-3.54	-3.35	-3.49	-3.35	-3.24	-3.45
PDCD1LG2	Oncology	-3.05	-2.79	-2.62	-2.95	-2.39	-2.73	-2.55	-2.41	-2.54	-2.64	-2.9	-2.56	-2.67	-3.12	-2.49	-2.95	-2.23	-2.65	-2.59	-2.33	-2.93	-2.37	-2.63	-2.34	-2.34	-2.61	-2.37	-2.45	-2.5	-2.32	-2.49	-2.45	-2.46	-2.92	-3.09	-2.55	-2.47	-2.66	-2.19	-2.72	-2.59	-2.86	-2.93	-2.52	-2.4	-2.45	-2.64	-2.51
PDGFC	Oncology	-2.04	-1.67	-1.8	-1.23	-1.98	-2.17	-1.8	-2.02	-1.94	-2.06	-2.09	-1.79	-1.64	-1.71	-1.92	-1.46	-1.77	-1.99	-1.51	-2.17	-2.03	-1.58	-1.67	-1.49	-1.64	-1.55	-1.83	-1.41	-1.66	-1.86	-1.95	-1.82	-2.31	-2.56	-1.53	-1.38	-1.52	-1.52	-2.04	-2.03	-1.61	-1.68	-1.3	-2.03	-1.53	-2.01	-2.04	-1.98
PDP1	Oncology	-0.649	-0.75	-0.517	-0.315	-0.265	-0.349	-0.332	-0.752	-1.01	-0.585	-0.545	-0.913	-0.293	-0.874	-1.12	-0.4	-0.606	-0.764	-0.771	-0.269	-0.708	-0.708	-0.935	-1.11	-0.29	-0.595	-1.12	-0.915	-0.464	-0.0693	-1.08	-0.593	-1.04	-1.5	-0.124	-0.0488	-0.61	-1.14	-0.406	-0.609	-0.408	-1.16	-0.344	-0.684	0.0891	-0.255	-0.956	-1.36
PFKFB2	Oncology	-4.15	-4.68	-4.21	-4.12	-4.55	-4.45	-3.52	-4.54	-4.53	-3.55	-4.19	-4.07	-4.41	-4.06	-3.78	-5.85	-4.35	-4.14	-4.76	-3.07	-4.02	-4.49	-4.28	-4.43	-3.83	-4.41	-3.96	-3.72	-3.68	-3.86	-3.69	-4.16	-4.5	-3.58	-4.23	-3.84	-4.02	-4.23	-4.47	-3.8	-3.55	-3.02	-3.8	-3.6	-3.64	-0.25	-3.76	-3.46
PLA2G15	Oncology	-0.577	0.224	-0.411	-0.427	0.154	0.189	0.278	1.33	1.33	0.689	0.529	0.138	-0.712	0.65	1.32	0.31	0.644	0.84	-0.151	2.06	0.866	0.627	1.06	1.65	1.81	1.07	0.522	1.04	0.659	1.18	1.06	1.56	0.644	-0.582	1.18	0.187	-0.0355	0.267	1.15	0.521	-0.176	0.371	0.839	0.076	0.979	0.933	0.908	1.92
PLXDC1	Oncology	1.36	1.58	1.87	1.55	1.73	1.47	1.55	1.41	1.98	1.8	1.75	1.42	1.81	1.62	1.77	1.55	1.88	1.84	1.58	1.88	1.84	1.8	2.11	2.03	1.91	1.36	1.72	1.72	1.66	1.75	1.79	1.91	1.02	1.67	1.64	1.65	2.03	1.91	1.92	1.07	1.35	1.79	1.55	1.51	1.55	0.83	2	1.44
PODXL	Oncology	-3.57	-3.3	-3.68	-4.09	-3.62	-3.9	-3.56	-2.5	-2.45	-3.44	-3.2	-2.74	-3.82	-2.91	-3.14	-3.41	-2.73	-2.1	-3.7	-1.94	-4.28	-2.92	-3.1	-2.04	-2.04	-3.22	-3.56	-2.39	-3	-3.12	-2.65	-2.04	-3.57	-3.59	-3.1	-3.13	-3.08	-3.86	-3.12	-4.13	-4.36	-2.83	-3.62	-3.61	-3.34	-3.04	-2.81	-3.8
PODXL2	Oncology	4.72	4.86	4.95	4.77	4.83	4.94	4.93	5.26	5.28	5.18	4.9	5.16	4.98	5.11	5.29	5.28	5.14	5.26	4.9	5.3	4.76	5.13	5	5.19	5.45	4.8	5	5.09	5.21	4.89	5.12	5.23	4.43	4.68	5.07	5.03	5.07	4.78	5	4.5	4.36	4.99	4.73	4.55	5.13	4.96	5.19	5.03
POLR2F	Oncology	-0.668	-0.672	-1.2	-1.09	-0.878	-1.11	-0.774	-0.818	-1.21	-0.769	-1.57	-1.2	-1.49	-1.49	-1.57	-1.21	-1.41	-0.976	-1.42	-0.49	-1.83	-1.39	-1.01	-1	-0.754	-1.25	-0.482	-0.573	-0.766	-0.335	-1.3	-0.703	-1.16	-1.15	-1.34	-0.894	-1.13	-1.47	-1.08	-1.49	-1.27	-0.746	-1.08	-1.03	-1.3	-0.034	-1.39	-0.871
PPM1A	Oncology	-0.65	-0.374	-0.1	0.058	-0.481	-0.0745	-0.152	-0.46	-0.367	-0.331	-0.236	-0.116	0.0303	-0.368	-0.616	0.038	-0.277	-0.344	-0.739	-0.233	-0.316	-0.0017	-0.0929	0.054	-0.47	-0.494	-0.219	-0.436	0.114	0.107	0.0036	-0.271	-0.415	-0.185	-0.0164	-0.935	-0.266	-0.713	-0.337	-0.352	-1.31	-0.482	0.0064	-0.365	0.0589	-0.192	-0.285	-0.346
PPME1	Oncology	-0.708	-1.14	-1.31	-1.18	-0.621	-1.38	1.93	-0.972	-1.25	-0.481	-0.433	-0.88	-0.629	-0.419	-1.43	-1.45	-0.998	-1.26	-1.66	0.0659	-1.05	-0.405	0.112	-0.587	-0.0513	-1.05	-0.67	-0.905	-0.583	-0.591	-0.222	0.224	-0.892	-1.1	-0.321	-0.545	-0.636	-1.32	-0.0566	-0.173	-0.792	-0.782	-0.0368	-0.571	-0.544	2.19	-0.662	-0.121
PPP1R12A	Oncology	-0.699	-0.342	-0.45	-0.439	-0.176	-0.132	-0.158	-0.0295	-0.382	0.0538	-0.13	-0.45	-0.532	-0.262	-0.116	-0.0089	-0.118	-0.215	-0.408	-0.0322	-0.272	-0.162	-0.477	-0.0155	0.167	-0.384	0.0647	0.018	-0.656	-0.0059	-0.196	0.106	-0.304	-0.269	-0.0487	-0.0837	-0.286	-0.317	-0.2	-0.685	-0.0673	-0.25	-0.0832	-0.336	-0.0698	0.522	-0.55	-0.269
PPY	Oncology	-3.87	-3.66	-3.52	-3.77	-3.8	-3.8	-3.98	-3.49	-3.66	-3.59	-3.79	-3.81	-3.9	-3.78	-3.57	-3.62	-3.81	-3.48	-3.96	-3.78	-3.95	-3.67	-3.99	-3.75	-3.55	-3.88	-3.78	-3.74	-3.64	-3.52	-3.64	-3.89	-3.66	-3.81	-3.57	-3.38	-3.65	-3.83	-3.73	-3.73	-3.98	-3.54	-3.59	-3.74	-3.58	-3.55	-3.67	-3.69
PQBP1	Oncology	-1.53	-0.337	-1.59	-0.816	-0.842	-0.895	-0.502	-1.73	-0.748	-1	-1.09	-1.27	-1.02	-0.732	-0.972	-0.538	-0.673	-0.947	-0.286	-1.01	-0.533	-0.392	-1.21	-1.14	-0.668	-1.13	-1.19	-1.18	-1.1	-0.915	-1.16	-1.01	-0.819	-0.634	-0.604	-1.5	-1.36	-0.993	-0.637	-1.35	-0.948	-1.02	-1.45	-0.321	-0.613	-0.34	-1.14	-0.75
PRDX6	Oncology	-1.63	-1.12	-1.56	-1.01	-0.0836	-1.58	2.06	-0.882	-1.12	-0.305	-1.35	-1.28	-1.74	-1.1	-1.09	-1.45	-1.5	-1.12	-1.62	0.509	-0.948	-1.28	-0.0021	-0.768	-0.567	-1.13	-1.05	-0.693	-0.909	-0.966	-0.622	-0.384	-1.11	-1.68	-0.876	-0.931	-1.24	-1.45	-0.938	-0.487	-1.75	-1.23	-1.19	-0.861	-1.01	2.05	-0.962	-0.335
PRKRA	Oncology	-0.478	-0.194	-0.297	-0.66	-0.66	-1.02	-0.441	-0.176	-0.865	-0.138	-0.813	-1.24	0.0948	-0.476	-0.15	0.078	-0.544	-0.7	-0.406	0.0639	-0.346	-1.04	-0.763	-0.589	-0.218	-0.514	-0.288	-0.116	-0.436	-0.859	-1.54	0.0883	-0.126	-0.52	-0.441	-0.556	0.325	-0.571	-0.218	-0.868	-1.48	-0.544	-0.591	-0.364	-0.857	0.0048	-0.589	-0.698
PRTG	Oncology	-2.39	-2.25	-2.8	-2.91	-2.57	-2.96	-2.82	-1.97	-1.97	-1.93	-2.1	-2.02	-3.1	-1.91	-1.61	-2.26	-1.78	-1.48	-2.55	-1.15	-2.41	-2.11	-1.77	-1.57	-1.46	-1.78	-2.08	-1.63	-1.69	-1.97	-1.73	-1.13	-2.03	-2.37	-2	-1.79	-1.79	-2.4	-2.04	-2.3	-2.7	-1.31	-2.05	-2.06	-2.2	-2.27	-1.66	-1.67
PSMA1	Oncology	0.362	-0.16	-0.0333	0.218	0.18	-0.869	0.0268	-0.567	-0.197	-0.308	-0.11	0.312	0.251	-0.403	0.214	0.418	-0.326	-0.162	0.0283	-0.485	0.256	0.146	0.43	0.67	0.451	0.15	0.0883	-0.218	-0.0409	0.263	-0.648	0.11	-0.848	-0.113	-0.192	-0.0811	-0.0841	0.0903	0.741	0.213	0.0533	0.274	0.591	-0.574	-0.0633	-0.402	0.925	0.0178
PSMD9	Oncology	-1.43	-1.67	-1.51	-1.63	-1.34	-1.19	-0.63	-1.21	-1.62	-1.5	-1.58	-1.84	-1.95	-1.87	-1.26	-2.27	-1.95	-1.07	-1.48	-1.02	-1.97	-1.09	-1.06	-1.12	-0.872	-1.61	-0.913	-0.286	-1.52	-1.35	-1.2	-0.98	-1.02	-1.26	-1.06	-1.46	-1.1	-1.22	-2.12	-1.12	-1.78	-1.22	-1.24	-1.03	-1.2	-0.47	-1.14	-0.64
PSRC1	Oncology	0.0753	0.0446	-0.2	-0.165	-0.0158	-0.121	-0.142	-0.128	-0.279	0.122	0.347	0.0647	0.286	0.103	-0.549	-0.0836	0.141	-0.0021	-0.13	0.147	-0.254	0.214	-0.202	0.0099	0.0992	-0.268	-0.0363	0.111	0.113	-0.214	0.158	0.0111	0.2	-0.0827	0.186	-0.477	0.346	-0.212	-0.108	0.145	0.196	-0.354	0.0697	-0.0632	0.405	0.0177	-0.208	0.0604
PVALB	Oncology	6.32	6.4	6.31	5.94	6.13	6.15	6.17	6.61	6.41	6.72	6.21	6.29	6.21	6.34	6.65	6.54	6.29	6.54	6.41	6.77	6.85	7.03	7.11	7.04	7.13	6.83	7	7.04	6.78	6.87	6.73	7.02	6.87	6.32	6.71	6.62	6.78	6.94	6.97	5.74	6.68	7	6.98	6.94	6.41	6.74	7.03	6.78
RABEPK	Oncology	-0.797	-0.531	-1.13	-0.444	-0.305	-0.516	-0.584	-0.0585	-0.844	-1.12	-0.472	-0.536	-0.26	-0.783	-0.233	-0.583	-0.544	-0.455	-0.547	0.213	-0.471	-0.144	0.0617	-0.119	-0.0989	-0.292	-0.155	-0.271	-0.754	-0.048	-0.798	-0.207	-0.542	-0.622	-0.0911	-0.0641	-0.441	-0.675	-0.203	-0.408	-0.753	-0.14	0.113	0.432	-0.516	-0.124	-0.113	-0.276
RAD23B	Oncology	-0.663	-0.699	-0.0645	-1.06	-0.257	-0.44	-0.0089	-0.444	-0.0189	-0.894	-0.126	-0.411	-0.823	-0.195	-0.524	-0.201	-0.643	-0.234	-0.803	0.135	-0.414	-0.0608	0.0802	0.179	0.63	-0.458	-0.245	0.377	-0.173	-0.13	-0.573	0.41	-0.165	-0.104	0.17	0.193	0.439	-0.598	-0.416	-0.174	-0.25	0.0876	0.124	0.158	-0.458	0.279	0.166	-0.195
RANGAP1	Oncology	0.144	0.235	0.427	0.434	0.423	0.136	0.96	0.37	0.812	0.123	0.177	0.578	0.888	0.36	-0.157	0.9	0.865	0.546	-0.126	0.442	0.508	0.668	0.483	0.722	0.472	0.249	0.55	-0.248	0.684	0.351	-0.188	0.296	0.588	0.334	0.608	0.344	0.293	0.409	0.52	0.634	-0.0771	0.489	0.724	0.679	0.32	0.385	0.914	-0.208
RARRES1	Oncology	-1.04	-1.3	-0.776	-0.533	-0.9	-0.495	-0.622	-0.928	-1.14	-0.895	-0.824	-0.633	-0.594	-0.821	-0.975	-0.984	-0.562	-0.958	-0.941	-0.591	-1.25	-0.764	-0.525	-0.436	-0.671	-1.1	-0.565	-0.869	-0.967	-0.886	-0.508	-0.792	-1.03	-0.893	-0.548	-0.609	-0.585	-0.584	-0.706	-0.801	-0.91	-1.18	-0.512	-0.752	-0.512	-0.874	-0.722	-1.13
RASSF2	Oncology	-2.03	-0.937	-1.12	-1.23	-1.63	-1.9	-1.01	-1.72	-1.2	-1.43	-0.86	-1.71	-1.42	-1.9	-1.06	-0.795	-1.16	-1.54	-0.815	-1.08	-1.73	-1.25	-1.13	-1.47	-1.65	-0.876	-1.12	-1.23	-0.984	-1.48	-1.42	-1.3	-0.885	-1.48	-1.38	-0.633	-0.871	-1.18	-1.19	-0.874	-1.1	-0.81	-1.18	-1.6	-1.18	-0.593	-0.872	-1.36
RBP2	Oncology	-3.45	-3.84	-2.47	-3.06	-3.43	-2.82	-3.08	-3.22	-3.13	-3.11	-3.19	-3.6	-3.1	-3.25	-3.45	-2.73	-3.02	-2.89	-3.04	-3.91	-3.29	-2.79	-2.94	-3.37	-3	-3.11	-3.14	-3.13	-3.25	-2.56	-3.24	-2.83	-3.21	-3.61	-3.29	-2.92	-3.44	-3.24	-2.78	-3.05	-3.59	-3.65	-3.27	-3.15	-2.49	-2.85	-2.97	-2.42
RBP5	Oncology	-4.91	-5.33	-4.85	-5.15	-4.94	-5.28	-4.83	-4.61	-4.77	-4.95	-4.25	-3.83	-4.69	-5.1	-4.94	-4.99	-5.42	-4	-5.23	-4.5	-4.38	-4.48	-5.18	-5.66	-4.23	-4.25	-6.35	-5.4	-4.92	-4.64	-5.03	-4.02	-3.67	-6.47	-4.74	-4.26	-4.13	-5.8	-4.3	-4.84	-4.46	-4.23	-3.85	-5.15	-4.62	-4.64	-3.89	-3.8
RET	Oncology	-4.54	-3.8	-4.01	-3.89	-3.71	-4.11	-4.23	-3.11	-3.17	-3.62	-4.03	-3.53	-4.61	-3.15	-3.15	-3.54	-3.96	-3.63	-3.4	-2.41	-3.27	-3.36	-3.02	-3.08	-2.41	-3.16	-3.21	-2.6	-3.55	-2.98	-3.2	-2.3	-3.34	-4.07	-3.18	-3.92	-4.01	-3.88	-2.89	-4.23	-3.7	-3.37	-3.37	-3.16	-3.55	-3.22	-3.25	-2.29
RILP	Oncology	-3.09	-3.73	-3.52	-3.87	-2.21	-3.79	0.815	-3.7	-3.44	-2.24	-3.12	-3.71	-4.46	-4.57	-3.26	-3.45	-3.8	-4.04	-3.6	-1.58	-3.21	-3.25	-1.78	-3.63	-3.88	-3.02	-3.85	-3.8	-3.61	-3.71	-3.14	-3.98	-3.6	-3.76	-3.23	-3.68	-3.11	-3.32	-3.57	-3.35	-3.63	-3.79	-3.54	-3.11	-3.42	-0.79	-3.58	-2.45
RNF41	Oncology	-2.58	-2.44	-3.01	-3.13	-3.17	-3.74	-2.39	-3.22	-2.88	-3.32	-3.34	-3.17	-3.09	-3.48	-2.83	-2.88	-3.1	-3.16	-3.37	-2.23	-3.5	-2.65	-2.38	-2.36	-2.21	-2.83	-2.64	-2.11	-3.3	-2.81	-2.96	-2.55	-2.85	-3.2	-2.08	-3.23	-4.25	-2.91	-2.4	-2.81	-3.35	-3.01	-1.97	-2.17	-2.23	-2.24	-2.49	-2.13
RP2	Oncology	-0.0721	-0.303	-0.996	-0.524	-0.419	-0.82	-0.328	-0.669	-0.0834	-0.353	-0.99	-0.294	-0.556	-0.963	-0.762	-0.45	-0.843	-0.503	-0.045	0.0483	-0.711	-0.352	-0.396	-0.378	-0.305	-0.58	-0.0022	-0.248	0.0659	-0.175	-0.299	0.167	-0.9	-0.353	-0.412	-0.363	-0.534	-0.479	-0.0071	-0.0728	-0.691	-0.414	-0.348	-0.954	-0.495	-0.489	-0.291	-0.449
RRM2	Oncology	-2.44	-0.304	-2.03	-2.36	-2.61	-2.44	-2.35	-2.41	-2.38	-2.56	-1.94	-2.51	-2.45	-2.8	-2.89	-2.06	-2.33	-2.5	-2.99	-2.55	-2.32	-2.46	-2.42	-2.82	-2.98	-2.48	-2.42	-2.44	-2.42	-2.48	-2.35	-2.41	-2.4	-2.99	-2.39	-2.19	-2.63	-2.99	-2.19	-2.52	-2.65	-2.4	-2.14	-2.05	-2.44	-1.88	-2.66	-2.67
RRM2B	Oncology	-0.0612	-0.546	-0.91	0.235	-0.42	-0.514	-0.795	-1.19	-0.564	-0.732	-0.587	-0.744	-0.581	-0.529	-0.468	-0.651	-0.464	-0.642	-0.52	-0.696	-0.72	-0.155	0.15	-1.13	0.215	-2	0.236	0.249	-0.333	0.298	0.119	0.375	-0.805	-0.292	-0.0593	-0.571	-0.0643	-0.775	-0.12	-1.05	-1.68	-0.396	0.376	-0.31	-0.683	-0.467	-1.1	-0.668
RSPO3	Oncology	-0.445	0.0585	0.0191	-0.177	0.211	-0.497	-0.0869	0.671	1.12	0.181	-0.238	0.0033	-0.0727	0.628	0.744	0.149	0.468	0.649	-0.195	1.42	-0.314	0.106	0.372	1.1	0.932	0.342	0.105	0.664	0.345	0.319	0.83	0.828	-0.481	-0.82	0.18	-0.0536	0.237	-0.312	0.393	-0.513	-0.763	0.644	-0.182	-0.462	0.228	-0.125	0.46	0.145
RTBDN	Oncology	-0.341	1.64	1	2.41	1.81	1.63	2.43	3.2	2.43	4.54	3.4	3.7	-0.185	4.87	4.62	1.38	4.05	5.23	-0.0679	5.22	2.31	2.08	4.06	5.84	5.76	2.34	4.95	4.85	3.65	4.9	4.03	4.99	3.18	2.61	3.75	2.82	3.7	2.72	3.89	3.65	2.08	4.92	3.87	1.64	3.21	3.47	4.63	3.37
RTN4R	Oncology	0.792	2.17	2.11	1.85	2.05	2	2.13	2.48	3.77	2.65	2.5	1.78	1.9	2.29	3.13	2.77	2.34	2.53	2.5	3.82	2.61	2.06	2.68	2.85	3.08	2.7	1.51	2.35	2.5	2.58	2.41	2.83	1.25	1.23	2.65	1.24	2.01	1.82	2.24	1.55	0.672	1.8	2.02	0.723	2.51	1.62	2.29	2.91
RUVBL1	Oncology	-2.05	-3.26	-2.1	-2.33	-2.16	-2.3	-0.975	-2.67	-2.39	-1.81	-2.62	-2.52	-2.7	-2.84	-3.24	-2.56	-3.03	-2.39	-2.9	-1.53	-2.24	-2.05	-2.37	-1.98	-2.4	-1.96	-2.29	-2.14	-2.18	-2.19	-2.31	-2.68	-2.04	-3.44	-3.05	-3.51	-2.62	-2.11	-2.87	-1.95	-1.87	-2.44	-2.05	-3.24	-2.51	0.476	-2.61	-1.46
S100A12	Oncology	-5.51	-5.03	-6.56	-5.32	-4.03	-5.6	-0.895	-4.93	-5.73	-6.39	-5.27	-7.08	-6.49	-5.95	-6.1	-5.66	-6.22	-5.22	-5.26	-5.77	-5.75	-6.55	-5.37	-6.75	-4.84	-6.03	-6.1	-6.13	-6.15	-6.2	-5.77	-6.29	-6.05	-5.71	-7	-6.85	-5.93	-5.77	-5.76	-5.83	-5.55	-6.33	-5.82	-6.83	-6.11	-1.15	-5.12	-4.88
S100A4	Oncology	-0.514	-0.689	-0.0917	-0.675	1.26	-0.465	3.72	0.6	-0.329	-0.536	-0.926	-1.09	-0.815	-0.729	-0.403	-0.0098	-0.669	-0.796	-0.767	0.522	-0.718	-0.833	0.924	-0.228	-0.491	-0.488	-0.772	-0.798	-0.611	-0.694	-0.0026	-0.151	-0.432	-0.788	-0.505	-0.681	-0.191	-0.865	-0.463	0.0833	-0.661	-0.695	-0.713	-0.487	0.162	3.01	-0.55	0.32
SCAMP3	Oncology	0.152	0.583	0.324	0.548	0.582	0.502	0.565	1.56	1.21	0.808	0.579	0.921	0.294	1.09	1.07	0.367	0.996	1.66	0.504	1.88	0.308	1.47	1.41	2.09	2.5	0.866	1.8	2.65	1.43	1.79	1.65	2.32	0.498	0.62	1.37	0.989	1.77	0.983	1.36	0.17	0.448	1.86	1.25	1.73	0.889	0.924	1.84	1.23
SCG2	Oncology	0.0585	2.04	1.43	2.01	2.11	1.9	1.99	2.22	2.41	2.55	2.24	2.51	1.54	2.42	2.58	2.05	2.58	2.68	1.24	2.7	1.62	2.02	2.31	2.68	2.59	1.89	2.28	2.43	2.34	2.53	2.6	2.53	2.2	1.7	2.42	2.02	2.38	1.9	2.28	1.92	0.78	2.75	2.28	1.27	2.27	2	2.63	2.27
SCLY	Oncology	-6.32	-6.33	-6.67	-7.62	-6.73	-7.62	-6.51	-6.58	-7.68	-6.96	-7.9	-7.62	-7.74	-7.05	-7.08	-7.56	-7.18	-6.54	-7.69	-5.49	-7.16	-6.63	-6.4	-6.01	-5.61	-6.89	-6.51	-5.27	-6.98	-6.17	-6.12	-5.77	-6.43	-6.91	-6.1	-6.66	-6.71	-6.54	-6.35	-7.38	-6.75	-5.21	-5.72	-5.41	-6.54	-4.76	-6.09	-5.96
SCP2	Oncology	-0.573	-0.468	-0.823	-0.374	-1.78	-0.226	0.0574	-0.981	-0.518	-0.864	0.177	-1.49	-0.34	0.146	-0.237	0.116	-1.01	-0.18	-0.344	-0.144	-0.0481	-0.303	-0.407	-0.0055	0.558	-0.253	-0.818	-0.732	-0.0891	-0.118	-0.905	0.0059	-0.707	-0.0094	-0.289	-0.52	-0.164	-0.262	-0.497	-0.208	-0.805	-0.182	0.0031	0.188	-0.347	-0.622	-0.608	-1.19
SEMA4C	Oncology	-0.354	0.071	0.0922	0.313	-0.0225	-0.257	0.208	0.547	1.4	1.03	0.595	0.0624	-0.296	0.569	1.23	0.82	0.525	0.822	0.628	0.812	0.267	-0.389	0.539	0.986	0.885	0.414	0.022	0.723	0.355	0.184	0.494	1.2	-0.279	-0.494	0.261	-0.508	0.628	0.116	0.349	1.06	-0.304	-0.112	-0.189	-0.424	0.502	0.212	0.631	0.8
SEPTIN9	Oncology	-0.31	-0.359	-0.0431	-0.0538	-0.315	0.133	-0.057	0.121	-0.149	-0.146	-0.379	0.147	-0.19	-0.179	-0.284	-0.401	-0.281	-0.0267	0.0359	0.124	-0.38	0.136	-0.231	0.13	-0.128	-0.179	0.0485	0.0645	0.239	-0.202	-0.146	0.209	0.23	-0.201	-0.0917	-0.0271	-0.169	-0.145	0.102	-0.289	-0.306	0.233	-0.0881	-0.336	0.281	0.19	-0.134	0.0794
SERPINA9	Oncology	-3.64	-3.32	-3.81	-4.5	-4.47	-3.8	-3.79	-3.29	-3.8	-4.25	-3.89	-4.43	-4.45	-4.83	-2.99	-4.05	-3.21	-3.63	-4.24	-2.59	-3.75	-3	-4.3	-3.39	-2.89	-3.2	-3.79	-2.95	-2.7	-2.74	-2.98	-2.91	-3.31	-3.53	-3.71	-3.48	-3.02	-4.41	-3.07	-3.59	-3.64	-3.94	-3.53	-3.53	-3.23	-3.64	-3.11	-1.67
SEZ6L	Oncology	5.26	5.4	5.3	5.33	5.58	5.38	5.55	5.92	5.73	5.62	5.54	5.69	5.39	5.82	5.9	5.71	5.72	5.87	5.3	5.86	5.21	5.58	5.59	5.89	6.01	5.54	5.38	5.68	5.68	5.7	5.85	5.91	5.26	5.35	5.68	5.65	5.72	5.37	5.74	5.2	4.72	5.76	5.45	4.87	5.68	5.46	5.76	5.59
SEZ6L2	Oncology	0.465	1.5	1.15	1.09	1.39	1.37	1.56	1.93	2.02	1.76	1.59	1.72	1.04	1.82	1.96	1.36	1.48	2.05	1.23	2.27	1.33	1.76	1.67	2.25	1.97	1.61	1.88	1.98	1.67	2.03	1.89	2.28	1.49	0.881	1.86	1.3	1.73	1.59	1.93	1.06	0.972	1.76	1.59	1.41	1.8	1.54	1.98	1.91
SF3B4	Oncology	-1.56	-0.843	-0.763	-1.03	-1.03	-1.09	0.467	-1.14	-1.09	-1.14	-1.2	-1.31	-1.1	-0.953	-1.66	-0.57	-0.91	-1.18	-1.33	-1.27	-1.17	-0.744	-1.55	-1.58	-1.13	-0.889	-0.856	-1.03	-0.774	-0.922	-0.936	-0.831	-1.01	-1.27	-1.41	-2.1	-1.05	-1.64	-0.974	-1.26	-1.09	-1.05	-1.13	-1.7	-1.31	0.329	-1.07	-0.348
SFTPA1	Oncology	-0.254	0.0697	-0.717	-0.15	-0.224	0.0412	0.167	-0.299	-0.499	-0.47	-0.646	0.032	-0.0466	0.0431	-0.335	0.0295	0.208	-0.297	-0.112	-0.0882	-0.497	0.052	-0.449	0.17	-0.132	-0.516	-0.167	0.223	-0.308	0.365	-0.471	0.229	-0.863	-0.551	-0.267	-0.025	-0.158	-0.396	-0.376	0.125	0.0934	-0.0434	0.0727	0.0688	-0.11	-0.107	0.287	-0.363
SFTPA2	Oncology	-2.45	-1.24	-1.71	-1.52	-1.89	-1.89	-2.11	-2.39	-1.71	-2.22	-2.25	-2.59	-1.43	-1.99	-2.12	-0.919	-1.92	-2.14	-1.68	-1.93	-1.69	-1.97	-2.06	-1.56	-1.89	-1.47	-1.5	-2.39	-1.51	-1.42	-1.69	-1.74	-2.11	-1.5	-1.59	-1.64	-2.07	-1.46	-3.12	-1.99	-1.4	-1.2	-1.24	-1.48	-1.32	-1.58	-2.24	-2.07
SH2B3	Oncology	0.305	0.413	0.557	0.118	-0.292	0.351	-0.335	0.144	-1.56	0.0697	0.0964	-0.0493	0.301	-0.488	0.111	0.141	0.181	-0.248	-0.431	0.217	-0.241	0.0976	-0.123	0.249	-0.114	-0.0274	-0.486	0.14	0.0211	0.292	-0.202	0.249	0.27	0.05	-0.11	0.313	-1.11	-0.244	0.223	-0.556	-0.363	0.205	0.289	-0.0128	-0.0773	-0.409	0.196	0.0386
SIAE	Oncology	4.37	4.2	4.34	4.46	4.49	4.31	4.51	4.64	4.68	4.45	4.52	4.11	4.02	4.42	4.87	4.45	4.42	4.39	4.54	4.87	4.79	4.37	4.7	4.44	4.84	4.79	4.45	4.56	4.29	4.65	4.45	4.7	4.54	4.16	4.73	3.9	4.38	4.39	4.55	4.54	4.2	4.18	4.5	4.46	4.81	4.57	4.43	5.06
SIGLEC6	Oncology	-5.5	-5.52	-5.92	-5.98	-5.59	-6.03	-5.53	-4.5	-5.31	-5.72	-6.09	-5.32	-5.34	-5.68	-5.43	-5.65	-6.25	-5.26	-5.68	-4.47	-5.27	-5.42	-5.42	-5.34	-4.8	-4.64	-5.38	-4.97	-5.62	-4.26	-5	-4.37	-4.52	-5.75	-5.79	-5.46	-5.21	-5.66	-4.92	-5.55	-5.39	-4.77	-4.85	-4.94	-5.74	-4.46	-5.43	-4.89
SIGLEC9	Oncology	-4.12	-2.73	-3	-3.65	-3.04	-1.55	-2.76	-1.16	-2.62	-2.73	-2.58	-2.96	-4.02	-2.49	-2.23	-3.29	-3.06	-2.22	-4.02	-2.52	-3.09	-2.31	-1.97	-1.13	-0.859	-2.68	-2.24	-1.45	-3.12	-1.66	-2.47	-1.67	-2.22	-3.63	-2.4	-3	-2.72	-3.3	-2.33	-1.68	-2.32	-1.73	-1.94	-0.488	-2.51	-2.15	-1.79	-1.33
SIRT2	Oncology	1.35	1.09	-0.291	0.207	0.204	0.254	0.405	1.39	1.18	0.172	0.232	0.354	0.318	0.852	0.668	0.592	0.414	1.38	-0.276	1.59	0.312	1.22	1.09	1.5	2.39	0.594	1.51	2.23	1.38	1.59	1.29	1.8	0.233	0.772	1.15	1.88	1.73	0.859	1.03	0.579	0.372	1.85	0.899	1.38	1.16	0.723	1.43	0.443
SLAMF6	Oncology	-1.51	-1.01	-1.23	-1.25	-1.2	-2.06	-1.97	-1.05	-1.26	-0.944	-0.701	-0.407	-1.63	-1.52	-1.32	-1.2	-0.995	-1.61	-1.66	-0.842	-0.861	-0.786	-1.01	-1.46	-1.15	-1.24	-1.48	-1.36	-1.79	-0.737	-0.958	-0.989	-0.815	-0.852	-0.228	-1.21	-1.04	-2.22	-1.02	-1.01	-2.08	-0.737	-1.63	-1.53	-0.193	-1.09	-1.14	-1.85
SLAMF8	Oncology	-2.89	-2.92	-2.45	-2.77	-3.04	-2.55	-2.37	-2.24	-3.15	-2.65	-3.16	-2.9	-3.07	-3.46	-2.9	-2.45	-3.15	-3.17	-3.1	-2.38	-2.33	-3	-2.69	-2.44	-3.56	-3.26	-3.3	-2.99	-2.7	-2.67	-2.95	-2.28	-3.07	-3.68	-2.89	-2.42	-2.95	-2.94	-2.74	-2.43	-3.22	-3.21	-2.69	-2.74	-3.01	-3.55	-2.92	-2.95
SLITRK2	Oncology	-2.66	-1.26	-2.31	-2.62	-2.26	-2.58	-1.77	-0.829	-0.411	-0.718	-1.06	-1.12	-2.87	-0.318	1.07	-1.59	-0.254	0.0743	-2.49	1.53	-0.831	-1.19	-0.714	0.813	0.637	-0.18	-1.13	-0.347	-0.838	0.428	-0.161	0.857	-1.04	-2.13	0.25	-1.22	-1.26	-1.85	-0.128	-0.759	-2.21	-0.784	-0.641	-1.48	-0.0705	-0.824	-0.225	0.712
SMAD1	Oncology	-0.0233	-0.186	-0.0408	-0.0285	0.035	-0.172	-0.179	-0.392	-0.444	-0.104	0.621	-0.267	0.0876	0.119	0.557	-0.164	0.26	0.186	0.0549	0.048	-0.184	0.114	-0.284	-0.173	0.195	-0.0864	-0.422	0.134	-0.877	0.483	0.142	0.819	0.141	0.257	0.701	0.0634	0.379	-0.193	0.0111	0.0226	-0.0651	-0.217	0.399	0.426	0.327	-0.42	-0.0636	0.0469
SMAD5	Oncology	-4.02	-4.71	-4.13	-4.27	-5.06	-4.47	-3.36	-3.27	-3.69	-3.44	-3.03	-3.45	-4.6	-2.84	-2.52	-6.22	-3.81	-3.88	-4.08	-2.88	-3.14	-4.06	-3.06	-1.81	-2.04	-3.89	-2.98	-2.64	-3.03	-2.93	-3.12	-1.66	-3.41	-3.52	-2.63	-3.85	-3.25	-4.48	-2.76	-2.11	-3.7	-2.59	-2.15	-3.84	-2.55	-3.33	-3.03	-1.81
SMOC1	Oncology	0.581	-0.0379	-0.348	-0.415	-0.553	-0.57	-0.495	0.231	0.121	0.0149	-0.354	-0.431	-0.565	0.03	0.492	0.258	0.0067	0.354	-0.772	0.534	-0.909	-0.283	-0.209	0.792	0.677	-0.453	-0.107	0.574	0.187	0.317	0.0987	0.389	-0.206	-0.0176	-0.0853	0.329	0.151	-0.385	-0.25	-0.822	-0.731	0.71	-0.162	-0.594	-0.0868	-0.426	0.191	-0.118
SNAP29	Oncology	0.578	1.01	0.92	0.508	0.815	0.29	0.932	1.52	1.19	0.902	0.431	0.783	0.491	0.838	1.18	0.831	0.947	1.3	0.546	1.82	0.524	1.59	1.47	2.02	2.35	0.598	1.64	2.39	1.16	1.57	1.78	2.09	0.915	0.709	1.48	1.31	1.78	1.01	1.15	0.402	0.647	2.18	1.33	1.5	0.765	2.46	1.81	1.03
SORCS2	Oncology	3.91	4.47	4.19	4.11	4.32	3.6	4.63	4.68	4.6	4.52	4.42	4.5	4.45	4.75	4.63	4.62	4.54	4.65	4.28	4.91	4.1	4.62	4.58	4.92	4.9	4.48	4.49	4.59	4.5	4.61	4.55	4.86	4.17	4.3	4.65	4.28	4.42	4.32	4.62	4.32	3.73	4.48	4.23	4.24	4.48	4.2	4.92	4.52
SORD	Oncology	-5.86	-6.02	-5.67	-6.7	-5.82	-5.69	-4.67	-6	-7.02	-5.84	-5.93	-5.86	-6.14	-6.32	-6.96	-6.28	-6.5	-5.48	-6.24	-2.65	-5.65	-6.3	-5.19	-5.51	-5.12	-6.24	-5.66	-4.33	-5.36	-5.69	-6.25	-5.64	-5.02	-6.31	-4.87	-5.51	-5.61	-6.09	-5.49	-6.71	-5.91	-5.7	-4.04	-4.19	-6.49	-5.92	-6.08	-3.4
SPARC	Oncology	4.51	3.6	3.67	3.98	3.64	3.4	3.31	3.56	3.56	3.89	3.46	3.47	3.39	3.89	4.1	3.74	4.03	4.15	3.2	3.84	3.25	4.05	3.35	3.96	4.22	3.33	2.12	4.07	4.2	2.93	3.93	3.78	3.78	4.33	3.72	4.51	4.27	3.68	3.63	3.49	3.5	4.44	4.06	2.17	3.61	3.71	4.01	3.74
SPINK6	Oncology	2.71	3.39	3.62	3.17	2.55	2.85	2.84	3.05	3.2	3.41	2.79	3.08	3.01	3.15	3.21	3.35	3.3	3.3	3.35	3.55	2.49	3.54	2.88	2.5	3.12	2.39	2.47	3.02	3	1.21	2.69	2.82	1.75	2.88	3	2.7	3.19	2.6	2.91	-1.21	2.56	3.38	2.54	3.16	2.05	2.36	3.48	2.33
SRC	Oncology	-0.583	-1.04	-0.457	-0.357	-0.729	-0.694	-0.562	-0.259	-0.293	-0.289	-0.449	-0.109	-0.47	-0.304	-0.719	-0.598	-0.703	-0.253	-0.3	0.298	-0.798	-0.434	-0.17	-0.158	-0.0816	-0.17	0.0385	-0.227	-0.328	0.0007	-0.284	-0.0711	-0.457	-0.421	-0.323	-0.131	-0.137	-0.499	-0.416	-0.858	-0.552	-0.272	-0.328	-0.673	-0.0879	-0.296	0.011	-0.282
SRP14	Oncology	-2.54	-2.45	-2.4	-2.28	-2.23	-2.32	-1.73	-1.91	-3.05	-2.3	-2.26	-1.95	-2.64	-2.12	-2	-2.36	-2.6	-2.27	-2.91	-1.35	-2.58	-2.06	-2.2	-2.09	-1.84	-3.49	-2.07	-1.56	-2.01	-1.84	-2.35	-1.27	-2.03	-2.85	-2.21	-1.86	-2.33	-2.22	-2.21	-1.76	-1.88	-1.98	-2.2	-1.97	-1.9	0.0914	-2.63	-1.04
ST3GAL1	Oncology	-5.16	-4.66	-4.61	-4.32	-4.18	-4.34	-4	-3.43	-4.22	-4.06	-4.13	-4.51	-4.64	-3.9	-3.99	-4.56	-4.38	-3.61	-3.99	-3.62	-4.32	-4.37	-4.11	-3.4	-3.31	-4.46	-3.78	-4.04	-3.87	-3.79	-3.62	-3.72	-3.86	-4.45	-4.22	-4.32	-4.23	-4.5	-3.86	-4.43	-4.49	-4.11	-3.65	-4.16	-3.87	-4.16	-3.99	-3.83
STAT5B	Oncology	-0.789	-0.858	-0.925	-2.01	-0.883	-0.215	-0.63	-0.677	-0.803	-1.1	-1.41	-0.612	-0.842	-1.82	-1.42	-0.884	-1.92	-1.11	-1.24	-0.64	-2.06	-1.04	-2.16	-1.85	-0.432	-1.15	-1.13	-0.389	-1.04	-1.39	-2.22	-1.08	-3.2	-0.304	-1.33	-0.933	-0.606	-1.07	-0.9	-1.3	-0.742	-2.14	-2.54	-2.88	-0.97	-0.726	-2.09	-1.23
STX16	Oncology	-1.43	-0.377	-1.2	-0.866	-0.96	-0.515	-0.605	-0.353	-0.103	-0.982	-0.244	-1.16	-0.569	-0.904	-1.12	-0.359	-0.431	-0.839	-0.968	-1.08	-0.417	-0.579	-0.119	-0.823	-0.657	-0.791	-1.87	-1.11	-0.486	-0.881	-0.28	-0.448	-0.874	-1.23	-0.436	0.216	-0.146	-0.355	-0.0081	-0.616	-0.528	-0.674	-0.744	-0.645	-0.499	-0.809	-0.624	-0.075
STX4	Oncology	-2.09	-2.72	-2.6	-2.33	-2.26	-2.42	-1.5	-1.9	-2.3	-1.71	-2.48	-2.14	-2.54	-1.94	-2.24	-2.6	-1.91	-2.14	-2.61	-1.28	-2.69	-2.06	-1.91	-2.41	-1.81	-2.68	-1.68	-2.1	-2.06	-1.94	-2.42	-2.05	-2.05	-2.02	-1.92	-2.04	-2.38	-2.13	-1.98	-2.22	-2.4	-1.82	-2.02	-2.04	-1.72	-0.802	-2.33	-2.02
STX6	Oncology	-0.0113	-0.153	-0.458	-0.257	-0.995	-0.253	0.101	0.0522	-0.375	-0.316	-0.356	-0.523	0.21	0.26	-0.731	-0.492	0.005	-0.292	-0.318	0.442	-0.325	-0.313	0.559	0.236	0.394	0.0585	-0.0508	0.574	-0.616	-0.135	-0.0298	0.403	-0.116	-0.673	-0.086	-0.0895	0.104	-0.021	-0.129	-0.384	0.0217	-0.104	-0.29	-0.0485	0.327	-0.519	-0.327	-0.143
STXBP3	Oncology	-0.0093	0.075	0.142	0.186	0.0113	-0.251	0.165	0.0961	0.35	0.175	0.157	-0.0372	0.202	-0.157	-0.373	-0.0374	0.221	-0.366	-0.0229	0.0036	0.249	0.462	-0.0304	0.42	0.0783	-0.198	-0.0375	-0.261	-0.0242	0.0618	0.0077	-0.061	0.0718	-0.197	0.0187	-0.0357	0.276	-0.123	0.243	-0.209	-0.0041	-0.209	-0.0269	-0.178	0.212	-0.392	-0.0473	-0.102
SUGT1	Oncology	-1.56	-0.868	-1.3	-0.568	-0.903	-2.43	-1.52	-0.969	-0.696	-0.825	-0.454	-0.635	-1.3	-1.15	-1.34	-0.729	-1.32	-0.915	-1.36	-1.1	-1.06	-0.163	0.0966	-0.549	-0.947	-0.628	-1.03	-1.01	-0.317	-0.878	-1.2	-0.85	-0.663	-0.398	-0.594	-0.69	-1.61	-0.486	-1.17	-0.364	-0.87	-0.939	-1.26	-0.919	-0.0853	-0.657	-1.6	-0.275
TACC3	Oncology	-0.282	-0.841	-0.479	-0.217	-0.633	-0.274	-0.049	-0.3	-0.248	-1.04	-0.35	-0.45	-0.24	-0.25	-1.15	-0.839	-0.437	-1.03	-0.231	-1.43	-1.47	-0.783	-0.169	-0.196	-0.198	-1.29	-0.82	-0.398	-0.347	-0.35	-0.661	-0.212	-0.288	-0.681	-0.634	-0.848	-0.397	-0.48	-0.585	-0.0123	-0.309	-0.935	-0.591	-1.71	-0.478	-0.53	-0.946	-1.05
TACSTD2	Oncology	-2.27	-2.79	-2.21	-3.1	-2.89	-2.56	-2.88	-3.07	-2.23	-2.73	-2.29	-3.01	-2.64	-2.72	-2.69	-2.82	-2.79	-2.75	-2.57	-2.8	-2.63	-2.82	-2.9	-3.08	-2.32	-2.39	-2.85	-2.78	-2.7	-2.86	-2.65	-2.8	-2.73	-2.51	-2.82	-2.81	-2.67	-2.42	-3	-2.55	-2.62	-2.88	-3.01	-2.81	-2.8	-3.29	-3.04	-2.09
TAFA5	Oncology	5.15	4.93	4.69	4.83	4.88	4.58	4.88	5.36	5.16	5.18	4.88	5.1	4.58	5.14	5.15	4.89	5.12	5.38	4.66	5.5	4.58	5.01	5.18	5.39	5.47	4.79	5.28	5.56	5.51	5.27	5.12	5.56	4.72	5.03	5.05	5.13	5.3	4.91	5.27	4.73	4.42	5.31	4.93	4.77	5.06	4.97	5.2	5.17
TBC1D23	Oncology	0.357	-0.272	0.136	0.17	0.0692	0.444	0.0326	0.116	-0.25	-0.0156	-0.239	-0.12	0.476	-0.552	-0.574	0.15	-0.0278	-0.201	-0.13	0.344	0.116	0.187	0.0258	-0.515	-0.012	0.0944	-0.0551	0.16	-0.118	0.325	-0.114	-0.2	-0.11	-0.425	-0.0794	0.0117	0.016	-0.448	0.0622	0.424	-0.402	-0.0611	0.0289	-0.399	0.142	-0.077	0.108	0.101
TBL1X	Oncology	-2.09	-1.84	-2.37	-2.17	-2.14	-3.58	-1.07	-2.15	-3.1	-1.55	-1.6	-1.96	-2.11	-1.89	-1.89	-1.52	-1.54	-2.09	-2.35	-1.22	-1.96	-2.71	-1.76	-1.73	-2.26	-1.3	-1.69	-1.71	-2.75	-1.31	-1.76	-1.3	-3.06	-0.819	-2.5	-1.46	-1.53	-1.86	-2.33	-1.38	-1.97	-1.96	-1.78	-1.92	-1.84	-1.34	-2.35	-1.79
TEK	Oncology	-4.19	-3.06	-3.78	-3.45	-3.82	-3.98	-3.54	-2.37	-3.1	-3.2	-3.33	-3.62	-4.08	-3.26	-3.04	-3.85	-3.58	-3.26	-4.25	-2.59	-3.82	-3.58	-3.17	-2.5	-2.6	-3.26	-3.21	-2.54	-3.41	-3.14	-2.37	-2.56	-3.09	-3.99	-3.34	-3.66	-3.31	-3.88	-2.86	-3.86	-4.35	-3.07	-3.3	-3.74	-3.39	-3.41	-2.85	-3.34
TFPI2	Oncology	1.63	1.35	0.0089	1.09	1.4	1.24	1.41	1.74	1.87	2.05	1.37	0.769	-0.463	2.48	3.08	1.15	1.78	2.94	0.167	3.52	1.34	0.372	2.48	2.89	2.99	2.03	1.53	1.75	1.3	2.44	2.5	2.57	0.647	0.193	2.28	0.606	1.57	0.93	1.81	1.4	-0.627	1.89	1.79	-0.306	2.41	1.67	1.7	2.82
TGFBR2	Oncology	0.446	1.15	0.489	0.484	1.11	0.832	0.922	2.44	1.38	0.839	0.757	1.14	0.508	1.27	1.4	0.749	0.876	1.57	0.397	1.78	0.53	0.729	0.77	2.15	2.09	1.31	1.59	1.25	0.926	1.1	1.46	1.75	1.55	-0.0891	0.782	0.964	0.782	0.398	1.62	1.39	0.847	1.22	0.967	0.818	1.44	1.53	1.1	1.57
TJAP1	Oncology	-0.385	-0.082	-0.311	-0.186	-0.416	-0.189	0.007	-0.209	-0.101	-0.0547	-0.258	-0.241	-0.288	-0.158	-0.222	-0.193	-0.0395	-0.0595	-0.293	0.54	-0.0179	-0.146	-0.288	-0.283	0.117	-0.431	-0.302	0.0034	-0.37	-0.0891	0.0487	-0.127	-0.0961	-0.367	-0.116	-0.258	-0.208	-0.279	-0.197	-0.0515	-0.286	0.0661	-0.196	-0.0898	-0.06	1.02	0.0545	0.004
TMPRSS15	Oncology	-3.27	-3.08	-3.57	-3.06	-3.19	-3.24	-3.13	-3.01	-3.03	-2.97	-3.69	-3.23	-3.05	-3.16	-3.1	-3.81	-3.58	-2.98	-2.97	-3.37	-3.73	-3.42	-3.51	-3.24	-3.11	-3.32	-3.17	-2.95	-2.88	-3.06	-3.27	-3.16	-3.45	-3.48	-3.06	-3.43	-3.48	-3.24	-3.06	-2.97	-3.33	-3.13	-3.84	-3.46	-3.28	-3.39	-3.59	-3.37
TNF---1	Oncology	-1.36	-1.82	-1.82	-1.71	-1.17	-1.4	-1.66	-1.6	-1.9	-1.67	-2.16	-1.45	-1.67	-1.32	-2.13	-1.77	-0.901	-1.8	-2.04	-1.15	-1.38	-2.3	-2.04	-1.52	-1.38	-1.4	-1.61	-1.62	-1.27	-1.66	-1.41	-1.28	-1.85	-1.79	-1.1	-1.54	-1.61	-2.23	-2.11	-0.976	-1.8	-1.55	-1.64	-1.38	-1.73	-1.6	-2.1	-1.81
TNFRSF12A	Oncology	0.314	1.11	0.854	0.617	0.813	1.4	0.55	1.91	1.48	0.986	0.742	1.18	0.614	1.88	1.49	1.48	1.26	2.15	0.884	1.5	0.543	1.54	1.48	1.92	2.35	0.855	2.04	2.03	1.78	1.88	2.16	2.02	0.986	0.464	1.77	1.13	1.4	1.07	1.12	1.28	1.3	2	1.24	1.49	1.39	0.916	1.72	1.3
TNFRSF19	Oncology	0.928	0.589	-0.0038	-0.362	0.477	-0.607	0.131	1.05	0.99	0.304	0.145	0.409	0.085	0.788	1.08	0.783	0.673	1.18	0.227	1.57	0.205	0.653	0.359	1.64	1.21	0.571	0.911	1.09	0.936	0.73	0.953	1.2	0.728	0.444	0.463	0.939	0.923	0.0942	0.928	0.124	-0.078	1.47	0.545	0.288	0.488	0.538	0.761	0.823
TP53	Oncology	-1.71	-1.27	-1.12	-1.47	-0.834	-0.938	-1.24	-1.2	-1.74	-1.41	-1.13	-1.1	-2.02	-1.6	-1.75	-1.68	-1.3	-1.06	-0.873	-0.955	-2.32	-1.98	-1.02	-0.837	-1.2	-0.798	-2.14	-1.27	-0.893	-0.882	-1.36	-1.23	-0.922	-0.914	-0.767	-1.32	-2.3	-1.14	-2.17	-0.8	-0.925	-1.18	-1.06	-0.878	-0.745	-2.37	-1.96	-1.4
TPMT	Oncology	-0.434	-0.0887	-0.615	-0.435	0.136	-0.425	0.0616	-0.638	-0.443	-0.548	-0.0181	0.119	-0.736	-1.06	-1.44	-0.321	0.313	-1.06	-0.446	0.628	0.136	-0.577	-0.113	0.174	-0.657	-0.479	-0.65	-0.075	-0.433	-0.191	-0.383	-0.106	-1.39	-0.326	-1.06	-0.277	-0.597	-0.557	-0.0858	-0.446	-0.894	-0.42	-0.547	-0.615	-0.876	-0.156	-0.126	-1.01
TRIAP1	Oncology	-0.29	-0.0521	-0.905	-0.992	-0.891	-1.01	-0.712	-0.141	-0.172	-0.236	-1.01	-0.561	-1.29	-0.428	-0.407	-0.518	-0.369	-0.0914	-1.49	0.6	-0.639	0.359	0.521	0.939	1.34	-0.588	0.805	1.44	0.104	0.492	0.538	1.09	-0.283	-0.0959	0.33	0.113	0.335	0.131	0.143	-0.875	-0.203	1.47	0.434	1.23	-0.524	0.284	0.861	0.152
TXNDC15	Oncology	-2.17	-0.976	-1.65	-1.58	-1.5	-1.1	-1.36	-0.186	-0.41	-1.06	-0.888	-1.01	-1.54	-0.935	-0.53	-1	-0.55	-0.0933	-1.67	-0.568	-1.89	-1.28	-1.29	0.0413	-0.086	-1.52	-1.34	-0.615	-1.28	-0.589	-0.52	-0.308	-1.6	-2.07	-0.868	-1.35	-0.929	-1.2	-1.13	-1.7	-1.75	-0.221	-1.26	-1.84	-0.817	-1.03	-0.83	-1.09
UBAC1	Oncology	-2.29	-2.31	-2.46	-1.77	-1.8	-1.78	-0.972	-1.74	-2.79	-1.61	-2.46	-2.03	-2.08	-2.17	-1.78	-2.05	-1.99	-2.49	-2.19	-1.56	-1.88	-2.03	-1.47	-1.56	-1.43	-2.11	-1.39	-0.517	-1.96	-2.58	-1.65	-1.05	-1.36	-2.2	-1.66	-2.05	-2.26	-2.83	-1.66	-2.07	-1.73	-2.26	-2.22	-2.02	-1.96	-0.875	-1.85	-2.04
USO1	Oncology	-1.54	-0.218	-0.755	-1.73	-1.39	-1.07	-1.01	-0.95	-2.99	-1.26	-0.749	-3.55	-1.04	-0.679	-3.58	-0.951	-0.721	-1.54	-1.34	-0.58	-0.685	-1.5	-1.02	-2.48	-0.834	-1.35	-1.29	-2.06	-1.37	-0.663	-2.17	-2.65	-1.47	-0.136	-1.04	-1.42	-2.59	-1.26	-1.66	-2.04	-2.98	-2.22	-1.75	-0.484	-0.983	-0.871	-1.82	-0.656
UXS1	Oncology	-2.82	-2.65	-2.5	-2.79	-2.89	-2.66	-2.18	-1.92	-2.29	-2.73	-2.34	-2.37	-2.32	-3.35	-2.28	-2.5	-2.09	-2.57	-3.24	-2.73	-3.01	-2.87	-2.48	-2.76	-2.23	-3.19	-2.55	-2.54	-3.61	-2.36	-2.65	-2.26	-2.2	-2.93	-2.48	-2.2	-2.29	-2.91	-2.52	-2.26	-2.78	-2.48	-2.64	-2.4	-2.45	-2.64	-2.84	-2.95
VAT1	Oncology	-2.29	-2.12	-2.42	-2.14	-2.33	-2.12	-2.26	-1.95	-2.2	-2.26	-2.14	-2.23	-2.06	-2.4	-2.12	-2.33	-2.27	-2.08	-1.95	-2.05	-2.36	-2.34	-2.05	-2.05	-2.04	-2.07	-2.04	-1.94	-2.29	-2.22	-2.22	-1.78	-2.15	-2.2	-2.33	-2.15	-2.11	-2.24	-2.01	-2.19	-2.23	-2.04	-2.18	-2	-1.99	-1.86	-2.3	-2.03
VEGFC	Oncology	-2.65	-0.728	-2.03	-1.27	-0.763	-1.74	-1.09	0.524	-1.01	0.673	-0.0431	0.482	-2.41	0.641	1.18	-1.05	0.622	1.26	-2.47	1.17	-0.214	-0.616	0.707	1.2	1.4	-0.185	0.118	1.12	0.598	0.326	1.19	1.04	0.0669	-0.66	0.519	-0.0825	0.243	-0.225	0.404	0.213	-1.07	1.54	0.402	-0.185	1.03	0.322	0.354	0.788
VMO1	Oncology	-2.76	-0.798	-2.42	-2.48	-1.32	-1.41	-1.81	-0.334	-1.82	-1.29	-1.43	-1.57	-2.48	-2.36	-1.93	-2.77	-1.54	-1.93	-1.81	-1.47	-1.87	-1.9	-1.22	-1.8	-0.576	-0.887	-1.06	-1.7	-1.21	-0.787	-1.85	-0.998	-1.09	-1.97	-1.17	-1.82	-3.22	-2	-1.29	-1.5	-1.74	-1.8	-2.53	-2.05	-0.93	-0.514	-1.52	-1.19
VNN2	Oncology	-4.93	-5.64	-4.51	-5.08	-3.85	-4.91	-4.44	-3.78	-3.4	-4.65	-4.59	-3.76	-4.9	-3.05	-2.48	-4.15	-4.09	-4.22	-4.92	-3.24	-3.89	-4.22	-3.66	-2.77	-3.93	-3.18	-3.12	-5.35	-2.92	-2.45	-4.65	-5.22	-2.28	-4.68	-4.38	-4.97	-6.66	-4.69	-2.83	-2.8	-3.47	-4.29	-3.65	-5.44	-3.19	-3.77	-4.92	-2.4
VPS37A	Oncology	-0.452	-0.214	-0.0402	-0.204	-0.925	-0.804	-0.603	-0.102	-0.637	-0.608	-0.285	-0.0562	-0.403	-0.377	0.136	-0.56	-0.732	-0.396	-0.541	-0.77	-0.744	-0.0264	-0.452	-0.632	-0.386	-0.518	-0.157	-0.357	-0.721	-0.207	0.0183	-0.0197	-0.749	-0.311	-0.428	-0.272	-0.0875	-0.417	-0.0832	-0.272	-0.709	-0.431	0.174	-0.878	-0.095	-0.475	-0.484	-0.201
VPS53	Oncology	-0.296	-0.23	0.0096	-0.168	-0.35	-0.0302	-0.13	-0.0781	-0.113	-0.25	-0.206	0.0263	-0.381	-0.101	-0.12	-0.413	-0.147	-0.129	-0.208	-0.266	-0.333	-0.0374	-0.244	-0.153	-0.194	-0.406	0.24	-0.0033	0.0806	-0.0974	-0.286	0.0776	-0.178	-0.157	-0.117	-0.0787	-0.165	-0.11	-0.0514	-0.255	-0.127	-0.172	-0.289	-0.311	-0.0728	-0.0205	-0.0699	-0.068
VTCN1	Oncology	-0.881	0.0349	-0.294	-0.297	-0.57	-0.487	-0.105	-0.367	-0.792	-0.312	-0.188	-0.411	-0.328	-0.284	-0.28	-1.07	-0.116	-0.916	-0.604	0.0429	-1.1	-0.132	-0.497	-0.0822	0.0103	-1.44	-0.381	-0.559	-0.225	0.158	0.504	0.0777	-0.84	-0.719	-0.34	0.103	-0.925	-1.03	-0.479	-0.439	-0.477	-1.06	-0.412	-0.0969	-0.267	-0.533	-0.772	-0.707
VWA1	Oncology	-2.31	-1.23	-2.14	-1.95	-1.74	-2.09	-1.67	-1.14	-1.42	-1.19	-1.86	-1.41	-2.46	-1.48	-0.6	-1.75	-1.25	-0.76	-2.34	-0.352	-1.84	-1.78	-1.49	-0.328	-0.809	-1.6	-1.61	-1.34	-1.42	-1.08	-1.27	-0.619	-1.34	-2.15	-1.57	-2.37	-1.58	-1.9	-1.06	-1.56	-2.85	-0.946	-1.54	-0.824	-1.05	-1.52	-1.21	-1.15
WFDC12	Oncology	-3.57	-3.14	-3.35	-3.88	-1.16	-4.04	-3.24	-3.02	-1.49	-2.89	-3.83	-3.77	-3.28	-3.68	-3.76	-2.22	-3.78	-3.94	-3.83	-3.25	-3.54	-3.75	-3.51	-3.92	-3.58	-3.77	-3.56	-3.41	-2.94	-3.6	-4.02	-3.49	-3.69	-3.67	-4.32	-2.93	-3.32	-3.47	-3.24	-3.8	-3.91	-3.17	-3.75	-3.88	-4.01	-3.39	-3.8	1.28
WFDC2	Oncology	4.3	4.3	4.15	3.91	4.02	3.37	3.75	4.24	4.58	4.41	4.26	4.3	4.43	4.37	4.33	4.46	4.63	4.85	4.02	4.74	3.17	4.24	4.14	4.68	4.86	3.84	4.2	4.6	4.62	4.35	4.55	4.52	3.58	3.85	4.26	4.47	4.79	4.25	4.05	3.21	3.5	4.76	3.95	3.91	3.5	3.78	4.57	3.59
WIF1	Oncology	-0.818	1.49	0.0861	0.587	0.357	-0.0848	0.555	1.23	3.06	2.08	1.03	0.955	-0.659	2	3.3	1.11	2.41	2.03	0.492	4.04	1.28	1.06	2.46	3.36	2.75	2.02	0.596	2.16	2.43	2.83	2.29	3.31	0.889	0.927	2.79	0.706	0.91	1.22	2.11	0.483	-0.756	2.24	1.5	-0.633	1.97	0.388	2.29	2.14
WISP1	Oncology	-1.58	-1	-1.84	-1.44	-1.46	-2.08	-1.9	-2.14	-1.73	-1.36	-2.03	-1.18	-1.78	-1.17	-1.01	-1.61	-1.22	-1.05	-3.2	-0.948	-1.89	-1.81	-1.61	-0.848	-1.06	-1.73	-1.59	-1.85	-1.83	-1.73	-1.29	-1.74	-0.739	-1.47	-1.88	-0.978	-1.55	-2.12	-2.73	-1.26	-2.54	-1.1	-1.71	-1.62	-1.89	-2.28	-1.34	-2.39
XCL1	Oncology	-4.48	-4.3	-4.9	-3.65	-4.23	-4.04	-3.72	-2.94	-4.3	-3.18	-3.34	-3.33	-4.78	-2.4	-3.07	-3.92	-3.04	-3	-4.71	-2.98	-3.27	-3.64	-3.35	-1.89	-2.53	-3.26	-2.64	-3.27	-2.86	-1.63	-2.42	-2.14	-2.38	-4.04	-2.81	-3.4	-3.56	-3.62	-2.19	-1.82	-3.61	-3.29	-2.9	-3.06	-2.21	-3.45	-2.94	-2.54
XPNPEP2	Oncology	-4.53	-5.52	-6.77	-7.06	-6.29	-6.88	-5.23	-6.25	-6.73	-5.86	-6.64	-5.56	-6.23	-6.78	-6.24	-5.85	-7.03	-6.47	-6.98	-5.92	-6.42	-5.22	-5.66	-5.39	-5.14	-6.68	-6.48	-6.36	-6.11	-6.42	-7.08	-5.35	-4.16	-7.38	-6.95	-5.63	-6.62	-6.6	-5.57	-5.42	-7.48	-3.41	-6.96	-5.64	-6.73	-5.22	-6.07	-6.93
YES1	Oncology	-0.624	-0.724	-0.763	-0.937	-1.02	-0.859	-0.646	-0.695	-0.349	-0.686	-0.75	-0.173	-0.628	-0.528	-0.172	-0.207	-0.111	0.0806	-0.145	0.406	-0.576	-0.463	-0.414	-0.342	-0.0208	-1.44	-0.692	-0.13	-0.0463	-0.7	-0.385	0.207	-0.557	-0.573	-0.59	-0.705	-0.113	-0.654	-0.288	-0.889	-1.15	-0.033	-0.589	-1.12	-0.748	-0.478	-0.314	0.107
ZBTB16	Oncology	-1.52	-1.18	-0.63	-0.432	-1.03	-0.819	-0.406	-0.885	-0.935	-1.27	-0.74	-1.14	-0.926	-1.12	-1.34	-0.813	-1.17	-0.911	-0.673	-1.32	-1.08	-0.639	-0.706	-0.439	-0.832	-0.789	-0.992	-0.505	-1.51	-0.905	-1.51	-0.696	-0.968	-0.536	-0.692	-0.482	-0.943	-0.904	-0.615	-0.865	-0.862	-1.29	-1.19	-1.24	-1.16	-0.868	-0.806	-0.698
ABHD14B	Neurology	-1.98	-1	-0.103	-1.38	-1.11	-1.2	-0.0524	-1	-0.98	-0.397	-1.69	-1.41	-1.29	-0.775	-1.8	-0.593	-1.49	-0.512	-2.24	-0.255	-1.6	-0.897	-1.77	-0.55	-1.3	-1.48	-1.49	-0.996	-0.637	-1.42	-0.736	-0.864	-1.16	-1.01	-1.4	-1.67	-0.391	-1.32	-1.13	-0.204	-1.6	-0.0652	-0.527	-2.02	-1.32	1.99	-0.978	-1.09
ACVRL1	Neurology	-2.91	-2.89	-3.35	-3.5	-2.99	-2.95	-2.91	-2.32	-2.52	-3.09	-3.15	-2.85	-4.28	-2.39	-2.16	-2.73	-3.3	-2.19	-2.79	-2.08	-2.63	-2.68	-2.91	-1.9	-2.12	-2.32	-2.02	-2.78	-2.24	-3.69	-1.61	-2.04	-3.09	-3.17	-2.67	-2.77	-2.73	-3.1	-2.63	-2.76	-3.67	-1.67	-3.23	-2.76	-2.76	-2.44	-2.5	-3.26
ADAM22	Neurology	1.78	2.99	2.77	3.21	3.2	2.91	2.93	3.64	4.47	3.71	3.62	3.45	2.73	3.49	3.75	3.89	3.57	3.82	3.11	3.88	3.14	3.85	3.4	3.7	4.16	3.33	3.1	4.01	3.64	3.21	4.17	4.37	2.71	3.31	3.33	2.93	4.64	3.08	3.45	4.36	2.26	2.97	3.06	2.46	3.72	3.34	3.78	3.54
ADAM8	Neurology	-5.28	-4.56	-5.48	-5	-3.36	-4.49	-2.81	-3.2	-4.48	-4.19	-4.6	-4.09	-5.1	-4.21	-4.47	-3.85	-4.08	-4.06	-5.59	-3.86	-5.2	-4.03	-4.49	-3.32	-3.48	-4.19	-4.35	-3.43	-4.19	-4.21	-4.43	-3.76	-3.59	-4.25	-3.39	-3.86	-4.29	-4.62	-4.11	-3.57	-4.44	-3.63	-3.64	-3.13	-4	-1.29	-4.04	-3.58
ADGRB3	Neurology	1.29	2.67	2.17	1.58	2.36	1.76	1.97	2.95	3.23	2.23	2.12	2.12	1.86	2.79	3.11	2.55	2.53	3.08	2.16	3.7	1.87	2.96	2.55	3.73	3.81	2.3	2.57	3.36	2.77	2.67	3.15	3.49	1.61	1.78	3.08	1.84	2.5	2.49	2.94	1.54	1.36	2.69	1.78	2.31	2.21	2.15	2.96	2.76
AFP	Neurology	-3.6	-5.89	-5.97	-6.29	-6.24	-6.04	-6.54	-5.83	-5.85	-6.41	-7.41	-5.93	-6.51	-7.19	-7.25	-6.21	-7.17	-7.12	-6.16	-6.75	-6.9	-6.5	-6.45	-6.74	-6.73	-6.26	-6.9	-6.66	-5.58	-5.96	-6.18	-6.23	-5.56	-3.44	-6.82	-4.85	-6.22	-6.2	-6.61	-7.11	-5.63	-5.08	-5.94	-7.58	-4.73	-5.68	-6.19	-6.6
AGR2	Neurology	-2.03	-8.02	-1.45	-4.47	-1.67	-2.28	-2	-1.73	-3.16	-3.71	-3.19	-3.75	-3.15	-2.63	-3.87	-2.55	-2.61	-1.36	-3.32	-1.67	-3.02	-3.46	-4.96	-4.16	-3.08	-2	-7.72	-1.36	-1.86	-3.67	-2.6	-2.6	-1.78	-1.9	-2.86	-2.62	-1.56	-3.2	-2.75	-7.95	-1.44	-4.9	-7.85	-4.14	-7.83	-4.37	-3.65	-7.78
AHSP	Neurology	-2.51	-2.91	-3.42	-3.47	1.75	-3.25	4.65	-1.9	-3.08	-0.275	-3.11	-3.99	-3.39	-3.47	-3.14	-3.2	-3.18	-2.95	-2.9	0.947	-2.19	-3.13	1.16	-3.04	-2.95	-1.93	-3.05	-3.47	-3.93	-3.28	-1.24	-3.28	-3.49	-3.53	-1.71	-3.1	-2.69	-3.09	-2.8	0.0083	-3.24	-2.54	-3.05	-2.34	-2.28	3.74	-2.85	-0.0858
AKT1S1	Neurology	-0.549	-0.511	-0.394	-0.546	-0.855	-1.57	-0.344	-0.89	-0.916	-1.25	-1.51	-0.645	-1.04	-1.62	-0.665	-4.38	-1.45	-0.0765	-1.96	-0.97	-0.229	-1.07	-1.28	-1.32	-1.25	-1.2	-0.563	-2.18	-1.17	-0.66	-1.43	-0.484	-0.87	-0.826	-1.08	-0.378	-1.09	-1.47	-0.935	-0.581	-0.777	-0.17	-1.05	-0.995	-1.71	0.664	-0.195	-1.13
ALDH1A1	Neurology	-3.49	-2.81	-2.81	-3.05	-1.78	-3.02	-0.482	-1.93	-2.13	-0.799	-1.37	-1.85	-3.42	-1.35	-1.23	-2.53	-1.63	-1.41	-2.92	-0.0204	-1.22	-1.82	-0.693	-1.13	-0.44	-1.74	-1.56	-0.4	-1.63	-1.56	-1.04	-0.964	-1.76	-2.65	-0.954	-2.65	-1.86	-2.03	-1.08	-1.21	-2.38	-1.62	-1.56	-1.74	-1.32	1.12	-0.919	-0.201
AMFR	Neurology	-0.627	-0.752	0.327	-1.12	-0.574	-0.0023	-0.444	-1.05	-0.497	-0.592	-1.54	-1.07	0.118	-0.926	-0.332	-0.213	-0.498	0.191	-0.151	-0.475	0.257	-0.353	-0.41	-0.343	-1.23	-0.14	-0.678	-0.777	-0.528	-0.479	-0.785	0.534	-0.183	-0.0989	-0.0004	-0.12	-0.975	0.0901	-0.259	0.147	0.252	-0.31	-0.463	-0.702	-0.602	0.0963	-0.158	-0.354
ANXA10	Neurology	-1.95	-1.6	-1.96	-1.73	-1.93	-1.95	-2.15	-1.36	-2.33	-2.1	-1.69	-1.24	-2.15	-1.77	-1.55	-1.23	-2.7	-2.59	-2.26	-1.82	-1.95	-2.17	-2	-1.96	-1.79	-2.44	-2.3	-2.4	-2.48	-1.51	-2.37	-1.76	-2.02	-2.1	-1.62	-2.25	-1.59	-2.2	-1.77	-1.98	-1.58	-1.9	-1.71	-0.893	-1.86	-2.28	-2.33	-1.85
ANXA3	Neurology	-2.48	-2.38	-1.51	-2.36	-1.19	-1.65	-0.874	-2.06	-2.17	-1.98	-2.44	-2.12	-2.24	-1.99	-2.08	-2.05	-2.36	-2.29	-2.22	-0.729	-1.62	-2.34	-1.97	-1.96	-1.7	-2.31	-1.74	-1.78	-2.22	-1.92	-1.67	-1.88	-1.83	-2.41	-2.15	-2.4	-2.25	-2.16	-1.8	-1.96	-2.24	-1.6	-2.32	-2.03	-2.03	2.32	-1.89	-1.75
ANXA5	Neurology	-0.056	-1.04	-0.0415	-0.312	-0.422	-0.205	-0.576	-1.09	-1.25	-0.588	-0.884	0.0677	-0.33	-0.152	-0.971	-0.366	-0.668	-0.366	-0.386	-0.307	-0.762	-0.352	-0.431	-0.697	-0.92	-0.605	-1.13	-0.641	-0.416	-0.588	-0.573	-1.1	-0.291	-0.271	-0.301	-0.418	-0.676	-0.316	-0.526	-0.503	0.0388	-1	-0.839	-0.408	-0.452	-0.386	-0.793	-0.218
APOH	Neurology	-1.1	-1.04	-1.04	-0.404	-0.693	-1.29	-0.933	0.274	-0.726	-1.17	-1.44	-1.02	-1.29	-1.26	-1.25	-1.28	-0.896	-1.07	-1.45	-1.17	-1.32	-1.16	-1.28	-1.27	-1.04	-1.13	-1.37	-0.46	-1.1	-1.15	-0.777	-0.941	-1.01	-1.25	-0.902	-0.92	-0.868	-1.22	-1.05	-1.22	-1.05	-1	-1.28	-1.4	-0.987	-0.655	-1.24	-0.973
APP	Neurology	5.87	6.69	6.3	6.37	6.66	6.28	6.33	6.96	6.91	6.84	6.65	6.48	6.2	6.87	6.84	6.71	6.88	6.8	6.27	6.89	6.55	6.43	6.65	6.97	7.03	6.79	6.68	6.86	6.64	6.81	6.81	6.92	6.38	6.05	6.85	6.76	6.62	6.41	6.88	6.24	5.71	6.77	6.48	6.18	6.81	6.67	6.74	6.95
APRT	Neurology	-3.63	-4.13	-3.6	-2.73	-2.98	-2.96	-1.19	-3.59	-3.54	-3.91	-3.32	-2.24	-2.05	-3.2	-2.78	-3.52	-2.77	-3.02	-2.98	-1.27	-3.8	-2.51	-1.52	-2.34	-2.33	-2.59	-2.92	-2.35	-2.15	-3.77	-2.17	-2.46	-3.61	-2.51	-2.15	-2.96	-2.73	-2.56	-3.02	-2.96	-3.55	-2.45	-3.06	-2.96	-2.42	-0.605	-3.59	-1.77
ARID4B	Neurology	0.491	-0.0583	0.34	-0.427	0.354	-0.025	0.29	-0.643	0.566	-0.0294	-0.0556	0.324	0.31	0.0045	-0.325	0.575	0.157	-0.0949	-0.293	-0.194	0.103	0.304	0.183	0.33	-0.315	-0.0706	-0.259	-0.278	-0.0937	0.475	-0.584	0.333	0.0642	0.0824	-0.127	-0.0701	0.457	-0.105	0.243	0.157	-0.269	-0.25	-0.242	-0.304	-0.178	0.59	-0.0708	-0.159
ARSA	Neurology	2.25	2.92	2.39	2.72	2.48	1.76	2.25	2.34	2.79	2.18	2.63	1.56	1.25	2.12	3.18	2.07	2.57	1.91	2.21	3.7	2.98	1.59	2.72	2.76	2.94	2.78	2.31	2.3	1.64	2.8	3.06	2.85	2.31	1.35	3.51	1.97	1.79	1.84	2.61	2.04	1.51	1.4	2.6	2.38	2.81	2.3	2.6	3.87
ASAH2	Neurology	-6.26	-5.29	-5.22	-6.15	-4.71	-6	-5.96	-5.46	-5.08	-5.23	-5.81	-5.11	-6.75	-5.16	-5.28	-5.31	-5.88	-5.07	-6.54	-4.3	-5.33	-4.91	-4.82	-5.59	-5.42	-4.91	-4.85	-4.28	-5.08	-4.5	-4.97	-4.25	-5.09	-5.48	-4.59	-5.21	-5.28	-4.9	-4.41	-5.15	-6.32	-5.11	-5.55	-4.63	-4.19	-4.14	-5.06	-4.19
ASGR1	Neurology	-5.35	-5.41	-5.29	-4.81	-5.19	-4.41	-5.76	-5.74	-4.79	-5.95	-5.55	-5.28	-5.61	-4.89	-5.28	-5.03	-4.89	-4.23	-6.36	-5.03	-5.1	-5.01	-6.61	-4.6	-5.46	-5.23	-5.46	-5.19	-4.29	-5.46	-4.88	-5.01	-5.23	-5.7	-4.74	-5.25	-5.03	-6.15	-5.1	-4.83	-5.56	-5.27	-5.49	-5.42	-4.37	-5.93	-5.55	-5.24
ATF2	Neurology	-1.03	-0.593	-0.911	-0.833	-1.03	-0.677	-1.03	-0.881	-0.5	-0.818	-0.657	-0.242	-0.858	-0.651	0.0845	-0.513	-0.389	-0.965	-1.21	-0.308	-0.969	-0.452	-0.832	-0.808	-0.558	-0.949	-0.489	-1.16	-0.865	-0.762	-0.513	-0.343	-0.667	-0.78	-0.312	-0.868	0.0088	-0.874	-0.782	-0.668	-0.385	-0.983	0.0038	-0.21	-1.75	-0.424	-0.15	-0.417
ATP5PO	Neurology	0.489	-0.0577	0.298	0.137	0.023	0.349	0.366	0.181	0.556	0.0095	0.226	-0.0608	-0.229	0.332	-0.0977	0.785	0.0229	1.08	0.343	-0.167	0.203	-0.224	-0.479	0.159	0.489	0.202	0.207	-0.108	-0.233	0.379	-0.19	0.0533	0.774	-0.0809	0.0512	0.351	0.345	0.665	0.127	0.266	0.358	0.104	0.113	0.382	-0.406	-1.04	0.216	-0.114
ATP6V1F	Neurology	-0.504	-0.818	-0.844	-0.234	-0.279	-0.0772	-0.482	-0.353	-0.013	-0.85	-0.85	-0.645	-0.296	-0.822	-0.358	-0.0837	-0.503	-0.0048	-0.0001	0.224	-0.153	0.477	-0.318	-0.0786	-0.322	-0.146	-0.624	-0.604	-0.28	-0.204	-0.085	-0.0799	-0.414	-0.54	-0.872	-0.307	-0.342	-0.466	-0.354	-0.0515	-0.418	-1.63	-0.364	-0.0167	-0.507	0.1	-0.517	-0.402
ATXN10	Neurology	-4.2	-3.47	-4.81	-3.43	-3.23	-3.5	-3.04	-3.39	-4.36	-3.38	-3.63	-4.52	-2.93	-3.43	-2.55	-5.38	-4.43	-4.67	-3.03	-2.48	-4.04	-3.22	-4.47	-4.53	-3.58	-3.6	-4.66	-2.48	-3.85	-3.72	-2.34	-1.93	-3.62	-3.8	-3.22	-2.94	-3.71	-3.02	-1.92	-2.5	-3.14	-3.34	-2.83	-2.68	-3.09	-2.56	-5.32	-3.25
B4GAT1	Neurology	2.91	4.39	3.84	3.76	4.59	4.14	4.48	5.13	4.9	4.72	4.59	4.32	2.68	4.79	5.07	4.02	4.75	4.83	2.97	5.2	4.48	4.35	4.67	5.31	5.27	4.84	4.5	5.05	4.46	4.92	4.95	5.22	4.59	3.04	4.95	4.02	4.27	4.05	5.12	4.37	3.63	4.68	4.73	4.02	4.96	4.9	4.83	5.25
BAG3	Neurology	-9.13	-8.11	-6.65	-7.72	-7.21	-6.99	-6.65	-6.73	-8.44	-6.96	-7.84	-7.26	-8.63	-6.5	-6.34	-8.28	-6.98	-6.91	-7.47	-6.55	-7.18	-9.02	-7.01	-6.04	-5.65	-8.2	-7.5	-6.57	-6.5	-8.43	-8.12	-5.9	-6.43	-8.48	-7.65	-7.28	-6.86	-8.45	-7.21	-6.44	-6.34	-6.62	-6.29	-6.65	-4.58	-5.12	-8.53	-6.43
BAX	Neurology	-0.942	-0.617	-0.83	-0.882	-0.934	-0.707	-0.787	-1.36	-0.837	-0.432	-0.375	-0.441	0.092	-3.89	-0.716	-1.15	-1.31	-2.48	-1.38	-1.13	-0.783	-0.772	-0.922	-0.859	-0.736	-1.17	-1.19	-0.381	0.222	-0.618	-1.1	-0.49	-0.682	-2.17	-0.794	0.0265	0.349	-0.377	-0.229	-0.138	-1.59	-0.281	-2.78	-0.9	-0.183	0.404	-0.502	-0.788
BCAM	Neurology	-0.575	0.464	-0.314	0.208	0.377	0.732	0.469	1.58	1.1	0.882	0.555	0.481	-0.309	0.939	1.13	0.57	1.07	0.951	-0.133	1.73	0.371	0.277	0.558	1.7	1.54	0.955	0.714	1.03	0.432	1.1	1.56	1.38	0.64	-0.457	1.05	0.318	0.346	-0.0482	1.28	0.15	-0.11	0.614	0.313	0.26	0.749	0.85	0.901	1.35
BCAN	Neurology	4.05	4.27	4.11	4.01	4.35	4.36	4.26	4.28	4.4	4.21	4.28	4.27	3.72	4.33	4.49	4.38	4.46	4.39	3.99	4.54	4.19	4.52	4.4	4.41	4.63	4.25	4.29	4.7	4.61	4.38	4.41	4.62	4.19	4.09	4.48	4.3	4.02	4.16	4.41	4.3	4.06	4.09	4.25	4.28	4.27	4.38	4.3	4.42
BIN2	Neurology	-0.322	-0.3	-0.0937	-0.424	0.459	0.0164	-0.869	0.422	0.0486	-0.291	-0.21	-0.398	0.392	-0.374	-0.376	-0.0637	-0.167	-0.383	0.0188	-0.116	-0.337	-0.0731	0.223	-0.0428	-0.273	-0.116	-0.518	-0.56	0.349	-0.279	-0.25	-0.586	-0.171	-0.456	0.213	-0.17	-0.0989	-0.133	-0.308	-0.175	-0.287	-0.0292	-0.401	-0.267	-0.388	-0.07	-0.224	0.513
BLVRB	Neurology	-0.648	-1.41	-1.16	-1.55	2.4	-1.22	4.79	-0.799	-1.26	1.11	-1.31	-1.21	-1.51	-1.45	-0.944	-0.789	-0.891	-1.35	-1.17	2.08	-0.84	-0.904	1.93	-0.767	-0.843	-0.866	-0.564	-0.732	-0.953	-1.05	-0.236	-0.669	-0.951	-1.08	-0.643	-1.35	0.16	-1.12	-0.815	1.06	-1.47	-0.577	-1.04	-0.39	-0.93	3.69	-0.983	1.22
BMP4	Neurology	-5.65	-4.47	-4.8	-2.11	-4.56	-3.62	-2.38	0.163	-3.11	-0.92	-1.34	-3.96	-5.12	-0.709	-0.916	-1.89	-1.72	-3.45	-2.49	-3.69	-4.4	-1.65	-4.37	0.309	0.0916	-4.98	-1.02	-0.373	-0.614	-4.09	-3.34	-0.194	0.0507	-2	-0.636	-2.04	-2.26	-2.36	-3.5	-4.42	-2.69	-0.287	-4.21	-1.63	-1.13	-2.93	-4.11	-1.28
BRK1	Neurology	-1.8	-1.45	-1.49	-1.78	-1.97	-1.32	-1.81	-2.09	-2.33	-1.46	-1.85	-3.48	-2.49	-0.799	-2.41	-1.8	-1.9	-3.24	-2.06	-1.1	-2.2	-2.23	-1.25	-1.53	-1.31	-2.07	-1.93	-1.7	-1.39	-1.05	-2.68	-2.43	-2.28	-2.21	-2.26	-1.78	-1.32	-2.1	-0.744	-2.05	-1.4	-1.25	-2.03	-1.63	-2.43	-2.91	-1.62	-2.33
BST1	Neurology	-3.53	-2.71	-3.72	-3.23	-3.23	-3.75	-3.07	-2.81	-2.12	-2.3	-4.33	-2.73	-2.13	-2.41	-2.11	-3.68	-2.64	-2.84	-3.32	-2.78	-2.41	-2.89	-2.67	-1.92	-2.49	-2.45	-2.15	-2.26	-2.51	-2	-2.49	-1.69	-2.93	-3.59	-3.46	-3.33	-2.87	-3.27	-1.93	-2.35	-3.36	-2.9	-2.36	-2.58	-2.71	-3.07	-2.28	-2.94
BST2	Neurology	-1.89	-1.76	-2.82	-1.73	-1.2	-1.62	-2.07	-0.78	-1.1	-1.71	-1.88	-1.47	-2.72	-1.3	-1.06	-1.39	-1.43	-0.671	-2.58	-0.401	-1.76	-1.36	-1.77	-0.419	-0.884	-1.69	-1.9	-1.22	-1.66	-1.73	-1.21	-1.11	-1.52	-2.33	-1.63	-1.21	-1.72	-2.04	-1.37	-1.32	-2.03	-0.84	-1.8	-1.38	-1.58	-1.32	-1.3	-1.14
C19orf12	Neurology	-1.27	-1.79	-1.42	-2.04	-1.88	-1.92	-1.59	-1.42	-1.9	-1.98	-1.75	-1.84	-1.61	-1.73	-1.43	-1.83	-1.91	-1.45	-2.03	-1.47	-1.87	-1.53	-2.12	-2.2	-1.66	-2.06	-1.66	-1.75	-2.14	-1.64	-2.35	-1.92	-1.38	-1.64	-2.1	-1.96	-1.8	-1.73	-1.92	-1.88	-1.2	-1.62	-1.83	-1.93	-1.9	-1.57	-2	-1.83
C2CD2L	Neurology	-0.454	-0.029	-0.395	-0.4	0.0581	-0.487	-0.101	-0.148	-1.12	0.16	-0.905	-0.365	-0.857	-0.398	-1.28	-0.564	-0.0457	-0.0973	-1.22	-0.0926	-0.244	0.479	-0.21	0.735	1.3	-0.127	0.79	0.906	0.528	0.435	0.421	0.928	0.0638	-0.311	0.358	-0.106	0.663	-0.345	-0.693	-0.143	-0.454	0.268	0.386	0.545	-0.657	0.316	0.467	-0.257
CA2	Neurology	-2.45	-3.5	-2.75	-2.82	2.9	-3.4	5.05	-2.75	-3.31	-0.0754	-2.48	-3.02	-3.46	-2.67	-3.27	-2.77	-2.96	-3.15	-3.16	1.64	-2.39	-2.99	1.41	-3.83	-3.12	-1.96	-3.26	-3.06	-3.39	-2.81	-1.06	-2.8	-3.34	-3.65	-1.96	-2.66	-1.89	-3.09	-3.2	0.131	-2.73	-2.97	-2.52	-2.3	-2.09	3.6	-2.84	1.34
CA6	Neurology	-5.33	-5.27	-5.4	-5.14	-5.41	-5.11	-5.03	-5.07	-5.2	-5.23	-5.76	-5.92	-5.47	-5.18	-4.76	-4.97	-4.98	-4.92	-5.27	-5.2	-4.93	-4.97	-5.66	-4.9	-5.06	-5.19	-4.91	-4.86	-5.19	-5.33	-4.71	-4.8	-5.21	-5.09	-5.42	-4.93	-4.92	-4.7	-5.09	-5.06	-5.07	-4.92	-4.78	-4.97	-5.11	-4.5	-4.96	-4.72
CALB2	Neurology	1.37	1.27	1.86	1.36	0.748	0.358	1.32	1.46	2.16	0.953	1.09	2.04	1.07	0.645	1.95	2.13	1.47	1.3	0.66	2.25	1.9	4.39	3.19	3.5	3.39	2.56	3.82	4.31	1.52	2.87	3.11	3.18	2.81	2.38	2.47	2.3	4.02	4.07	2.84	3.13	4.34	3.48	3.66	5.95	1.64	3.36	4.26	2.41
CALCA	Neurology	0.276	0.881	0.504	0.192	1.68	1.45	0.991	0.835	0.866	1.02	0.99	1.31	0.29	1.96	0.741	0.264	1.07	0.529	0.273	0.899	0.805	0.649	0.762	1.14	2.2	0.898	1.66	1.69	1.31	2.11	2.02	1.13	1.09	0.572	0.926	1.08	0.832	0.808	1.6	1.24	-0.225	1.61	0.972	1.01	1.19	1.12	1.21	2.26
CARHSP1	Neurology	-2.97	-1.85	-2.76	-1.6	-0.778	-1.79	-0.517	-2.39	-0.856	-1.81	-2.29	-2.23	-1.05	-1.02	-2.76	-2.23	-2.3	-2	-1.07	-0.584	-2.1	-4.38	-1.38	-4.29	-2.31	-2.84	-2.18	-2.28	-3.34	-1.08	-1.27	-0.956	-1.11	-3.07	-2.41	-2.02	-1.25	-1.82	-3.53	-0.867	-2.98	-1.34	-1.15	-1.2	-1.1	-0.752	-0.956	-1.07
CASC4	Neurology	-0.873	0.292	-0.318	0.34	0.274	1.37	0.0825	1.2	1.06	1.1	0.339	0.54	-0.306	1.15	1.28	0.276	0.782	1.56	-0.338	1.62	0.185	0.604	0.784	1.85	1.68	0.336	0.683	1.41	0.887	0.764	1.37	1.37	0.154	-0.247	0.877	0.284	0.709	0.253	1.02	-0.0961	-0.534	1.43	0.393	0.201	0.314	0.273	1.24	0.798
CASP1	Neurology	-2.96	-2.56	-2.16	-0.972	-2.74	-1.47	-1.62	-1.78	-2.36	-1.58	-2.18	-2.61	-3.19	-1.25	-1.12	-3.71	-1.86	-3.4	-3.11	-2.21	-1	-1.54	-2.8	-2.44	-1.83	-3.04	-3.37	-1.8	-1.08	-1.93	-2.18	-1.19	-1.13	-2.67	-2.08	-2.36	-1.63	-2.26	-1.91	-2.37	-3.1	-1.86	-1.44	-1.36	-2.11	-1.15	-3.09	-2.67
CASP10	Neurology	-0.944	-0.306	-1.37	-1.1	-0.799	-0.496	0.213	-2.28	-1.08	-1.96	-0.855	-0.45	-1.34	-0.201	-1.03	-0.531	-0.732	-0.642	-3.24	-1.08	-1.86	-1.29	-1.76	-1.34	-1.75	-1.15	0.0826	-1.96	-1.13	-0.658	-2.87	0.0484	-0.708	-1.48	-1.22	-0.658	-0.717	-0.423	-1.84	-0.764	-2.52	-0.229	-4.18	-0.135	-0.551	-0.188	-0.247	-2.42
CC2D1A	Neurology	-1.88	-1.92	-1.95	-2.01	-1.87	-1.71	-1.33	-1.33	-2	-1.48	-1.78	-1.69	-2.28	-1.78	-1.62	-1.86	-1.19	-1.53	-1.81	-1.57	-2.35	-0.513	-0.774	-0.621	-0.0742	-1.59	-1	0.35	-0.969	-1.2	-1.06	-0.804	-1.73	-1.42	-1.32	-1.42	-1.19	-1.36	-1.43	-1.8	-1.45	-0.585	-1.05	-0.0441	-1.41	-0.671	-0.849	-1.47
CCL19	Neurology	-3.35	-1.51	-3.24	-2.14	-2.78	-1.88	-1.74	-0.644	-3.47	1.25	1.22	0.724	-4.07	1.21	1.14	-2.88	1.73	1.43	-3.85	1.31	1.01	-0.939	1.7	3.6	2.8	1.18	1.06	1.96	1.06	2.56	2.29	2.87	1.45	-0.403	1.98	0.743	0.579	0.326	1.23	2.85	-0.525	1.89	1.6	-0.568	1.52	1.05	1.71	0.608
CCL2	Neurology	0.747	1.81	-0.0548	-1.06	1.06	2.78	-0.414	0.524	0.167	0.55	-0.0841	0.726	-0.39	1.42	0.456	-0.66	0.255	0.283	0.253	0.538	0.523	1.1	0.979	0.955	1.4	0.612	0.714	1.84	0.863	0.456	1.3	1.49	0.979	0.142	1.12	1.51	0.662	0.45	1	0.893	1.03	1.76	1.27	1.88	0.771	0.166	1.02	1.15
CCS	Neurology	-2.42	-1.89	-2.07	-2.37	-0.82	-2.41	0.934	-3.08	-2.6	-1.81	-2.16	-2.07	-2.46	-1.96	-2.05	-2.45	-2.27	-2.43	-1.6	-0.512	-1.86	-2.47	-0.985	-2.01	-2.07	-1.51	-1.41	-1.43	-1.56	-1.99	-1.66	-1.33	-2.82	-2.5	-1.82	-2	-3.24	-1.41	-2.37	-1.24	-2.1	-1.89	-1.98	-1.66	-2.27	0.569	-1.75	-1.77
CD109	Neurology	-1.66	-2.07	-1.9	-1.83	-1.67	-1.73	-2.04	-1.02	-1.19	-1.33	-1.46	-1.56	-2.2	-1.29	-0.636	-1.55	-1.21	-1.07	-1.89	0.158	-1.03	-1.27	-1.51	-0.458	-0.56	-0.825	-0.905	-0.613	-1.8	-0.451	-1.48	-0.621	-1.04	-2.5	-0.967	-1.08	-1.81	-1.66	-1.12	-1.33	-1.49	-3.81	-1.32	-1.36	-0.895	-0.764	-0.836	0.0093
CD164	Neurology	4.44	5.12	4.8	5.1	5.56	4.92	5.09	6.18	6.06	5.05	5.09	4.78	4.43	5.33	5.8	5.09	5.4	5.2	4.6	6.23	5.77	5.08	5.39	6.02	6.18	6	5.43	5.88	4.87	5.94	5.82	6.12	5.71	3.77	5.93	5.03	4.54	4.82	5.8	5.13	4.46	4.91	5.22	4.36	5.85	5.56	5.62	6.56
CD177	Neurology	-4.12	-1.02	-1.69	-0.59	-2.73	-2.64	1.05	1.65	-1.45	-2.43	-2.92	-0.927	-2.95	-1.65	-1.96	-1.85	-1.75	-1.44	-1.32	-4.49	0.247	-0.374	-1.18	-0.473	-0.394	2.25	-0.783	-0.405	-3.86	0.295	0.129	-0.238	-0.277	-1.3	-0.403	-2.97	-4.28	-3.77	0.728	0.795	-1.2	-1.58	-0.52	-0.662	-5.62	0.397	-1.73	0.401
CD274	Neurology	-3.49	-1.75	-2.45	-2.24	-1.41	-1.7	-1.6	-1.15	-1.32	-1.64	-1.63	-1.47	-2.36	-1	-0.876	-1.96	-1.69	-1.26	-2.11	-0.684	-1.67	-1.64	-1.56	-0.183	-0.799	-0.89	-1.78	-0.998	-2.01	-0.98	-0.735	-0.518	-1.59	-2.76	-1.24	-1.87	-2.24	-1.73	-1.19	-1.5	-2.17	-1.54	-1.5	-2.02	-1.37	-1.3	-1.3	-0.678
CD300C	Neurology	0.489	0.315	0.301	-0.808	0.142	1.18	-0.511	1.62	0.848	0.251	0.197	0.206	-0.0048	0.577	1.04	0.475	0.589	0.818	-0.0293	0.978	0.131	1.37	0.441	1.84	1.45	0.653	0.909	1.63	0.429	0.764	1.46	1.99	0.357	-0.0612	0.55	0.754	1.27	0.216	1.28	0.679	1.16	1.24	0.339	0.38	0.704	0.266	0.649	1.61
CD300LG	Neurology	-2.01	-2.05	-1.7	-1.81	-1.85	-1.8	-2.06	-1.92	-1.71	-1.86	-1.95	-1.93	-1.84	-1.79	-1.8	-1.93	-1.53	-1.75	-2.09	-1.53	-2.23	-2.16	-2.27	-2.03	-1.57	-2.1	-1.87	-2.34	-1.65	-1.92	-1.33	-1.45	-1.9	-2.06	-1.71	-2.32	-2.07	-2.14	-2.21	-2.13	-2.06	-1.61	-1.65	-2.12	-1.81	-1.71	-2.18	-2.1
CD34	Neurology	-3.88	-3.5	-3.92	-3.54	-4.11	-3.38	-3.92	-4.11	-4.06	-3.95	-4.32	-3.8	-3.59	-3.21	-3.14	-3.53	-3.2	-3.45	-4.04	-3.07	-3.45	-3.83	-3.93	-3.36	-3.87	-3.24	-4.64	-4.06	-3.49	-3.07	-3.45	-3.21	-3.26	-3.66	-4.3	-4.36	-3.74	-3.89	-3.57	-4.08	-3.41	-3.79	-3.05	-3.3	-3.53	-2.69	-3.86	-4.03
CD63	Neurology	-5.84	-5.18	-5.11	-4.61	-5.56	-4.51	-4.54	-4	-4.44	-4.99	-5.97	-5.14	-8.23	-5.45	-5.35	-5.24	-5.7	-4.55	-5.77	-3.65	-4.48	-5.4	-6.09	-4.9	-4.78	-5.39	-6.11	-5.63	-4.58	-6.01	-5.58	-5.47	-5.53	-5.9	-5.23	-5.59	-5.35	-5.4	-5.25	-5.03	-4.61	-5.55	-5.34	-5.65	-4.59	-2.61	-4.67	-4.7
CD74	Neurology	-0.0999	1.81	0.946	1.35	2.31	2.31	1.4	2.39	2.02	1.46	1.37	1.19	0.958	2.6	2.09	1.93	1.35	2.17	1.17	2.28	1.44	1.59	2.23	2.66	2.28	1.64	2.14	2.05	1.39	1.79	2.37	2.78	2.01	0.892	2.01	1.39	1.45	1.19	2.07	2.09	1.11	1.4	2.07	1.85	1.55	1.67	2.07	2.03
CD8A	Neurology	-4.2	-1.71	-3.9	-2.32	-2.94	-2.22	-1.26	-0.685	0.0972	-1.31	-0.296	-1.08	-3.75	-0.0849	0.281	0.634	0.678	0.198	-2.12	0.544	-1.25	0.127	-0.176	1.78	0.955	-0.523	-0.163	0.132	1.35	0.215	0.631	1.5	-0.269	0.0408	0.131	0.999	-0.181	-0.907	0.456	-0.81	-0.968	0.83	-0.696	-0.462	-0.176	-1.21	0.0589	0.748
CD99	Neurology	1.23	2.42	1.73	2.13	1.82	1.99	2.23	3.44	2.74	2.36	2.45	2.25	1.85	2.59	2.87	2.37	2.58	2.79	1.98	2.84	1.92	2.14	2.64	3.24	3.47	2.33	3.01	2.86	2.35	2.37	2.51	3.22	2.72	1.22	2.68	2.66	1.8	2.33	3.15	1.87	2.64	2.95	2.18	2.43	2.55	3.02	2.91	2.89
CD99L2	Neurology	3.89	4.35	4.25	4.18	4.46	4.21	4.31	4.8	4.88	4.58	4.36	4.37	4.28	4.68	4.69	4.53	4.62	4.65	4.27	4.83	4.1	4.44	4.41	4.79	4.89	4.39	4.5	4.73	4.42	4.55	4.71	4.81	4	3.76	4.57	4.39	4.6	4.32	4.64	4.01	3.74	4.67	4.23	4.02	4.5	4.37	4.69	4.48
CDCP1	Neurology	-0.738	-0.447	-0.266	-0.755	0.0941	0.147	-0.455	0.0941	-0.442	-0.224	-0.596	-0.566	-1.28	-0.329	0.463	-0.459	-0.366	-0.347	-0.968	-0.143	-0.429	0.186	-0.062	0.019	0.326	0.571	-0.0921	0.31	-0.318	0.338	0.0876	0.495	-0.173	-0.131	0.185	0.102	-0.445	-0.297	0.0209	0.0526	-0.648	-0.522	-0.0168	0.193	0.14	0.236	-0.285	0.683
CDH15	Neurology	2.17	3.52	2.76	3.02	2	2.38	2.53	3.93	3.4	4.01	3.27	2.9	2.9	2.97	4.12	3.44	4.15	4.42	2.37	4.9	3.47	3.48	4.14	3.86	4.41	3.25	3.19	4.19	4.25	2.42	3.42	3.9	2.17	3.46	4.13	3.71	4.03	3.33	3.58	2.79	3.02	4.08	3.32	3.28	3.15	3.52	3.92	4.37
CDH3	Neurology	-0.606	-0.143	-0.592	1.74	1.14	1.27	0.827	1.34	0.436	1.8	0.815	0.719	-0.0972	1.66	1.06	0.0723	1.25	1.49	-0.68	1.22	0.405	0.0843	1.23	1.26	1.65	0.396	1.04	1.23	1.12	1.2	1.25	1.2	1.37	0.99	0.432	1.34	1.34	1.13	0.969	1.1	0.109	1.72	1.49	0.48	0.97	0.715	1.12	1.24
CDHR1	Neurology	-1.76	-1.6	-1.34	-1.71	-1.34	-2.09	-1.23	-1.55	-1.39	-1.78	-2.02	-1.91	-1.4	-2.1	-1.5	-1.77	-1.82	-1.65	-2.03	-1.15	-1.95	-1.93	-1.74	-1.57	-1.92	-1.63	-2.07	-1.82	-2.57	-1.5	-1.78	-1.29	-1.69	-2.03	-1.5	-1.59	-1.41	-2.01	-1.35	-1.26	-2.03	-1.73	-1.63	-1.48	-1.46	-1.62	-1.55	-1.71
CERT	Neurology	-0.725	-1.09	0.186	-0.156	-0.192	-0.904	-0.0759	-0.21	-0.0143	0.0869	-0.83	0.224	-0.496	-0.675	-0.675	0.17	-0.249	0.061	-0.84	-0.275	0.216	0.445	-0.541	-0.766	-1.13	-0.139	0.142	0.343	-0.681	0.391	0.174	-0.476	-0.682	0.118	-0.959	0.396	-0.0296	-0.638	-0.738	0.313	0.221	-0.773	-0.227	0.0102	0.18	0.191	0.472	-0.382
CETN2	Neurology	0.308	0.13	0.133	-0.222	0.325	-0.108	-0.0373	0.472	0.343	0.736	-0.65	-0.0711	0.493	0.49	0.43	0.436	0.13	0.434	-0.24	0.315	-0.0527	0.15	-1.07	-0.305	0.0285	-0.29	0.0306	0.441	-0.279	0.293	0.382	-0.0814	0.277	-0.155	0.399	0.566	0.648	0.0343	-0.183	0.208	0.293	0.936	0.215	-0.506	-1.48	0.641	-0.245	-0.258
CGA	Neurology	0.156	-0.041	-0.254	-0.0926	0.59	-0.562	0.972	1.69	0.896	0.37	0.739	0.523	0.196	1.28	1.5	0.649	1.16	0.982	-0.0682	0.935	0.667	1.26	1.72	0.988	2.14	1.95	1.64	0.788	0.119	1.51	2.26	1.56	0.795	-0.911	2.05	1.13	0.366	0.624	2.25	1.89	1.16	-0.112	0.594	0.414	1.68	0.182	0.955	2.16
CHGB	Neurology	6.22	6.44	6.23	6.42	6.4	6.02	6.3	6.35	6.19	6.43	6.16	6.36	6.41	6.53	6.29	6.51	6.29	6.31	6.3	6.42	6.38	6.34	6.41	6.41	6.38	6.45	6.28	6.36	6.42	6.33	6.29	6.37	5.98	6.3	6.28	6.38	6.3	6.43	6.47	5.98	6.14	6.23	6.28	6.36	6.22	6.14	6.39	6.18
CHMP1A	Neurology	0.118	0.04	0.231	0.722	0.552	0.91	0.535	0.53	-0.0759	-0.13	-0.312	0.557	-0.0555	0.0168	0.0027	0.29	0.268	0.472	0.0671	0.666	-0.221	0.625	-0.0293	-0.0508	0.574	-0.0525	-0.136	0.218	0.851	0.0357	0.733	0.325	0.495	0.596	0.727	-0.0355	-0.221	0.44	-0.266	0.637	0.325	-0.0605	-0.107	-0.181	0.141	0.787	0.0359	-0.247
CLEC10A	Neurology	-4.47	-5.13	-4.81	-4.75	-4.71	-4.65	-4.63	-5.03	-4.96	-4.95	-4.68	-4.79	-4.89	-5.19	-5.03	-4.83	-4.02	-4.03	-5.18	-4.25	-4.71	-5.09	-4.31	-4.5	-4.68	-4.72	-4.79	-4.51	-4.45	-5.14	-4.09	-4.17	-5.16	-4.8	-4.32	-5.2	-4.61	-4.27	-4.44	-5.33	-4.57	-4.49	-5	-4.45	-3.8	-4.21	-4.46	-4.87
CLEC11A	Neurology	-2.03	-1.06	-2.34	-3.05	-2.08	-2.93	-1.57	0.0403	-0.827	-0.282	-0.599	-0.218	-2.72	0.676	0.604	-1.96	0.15	0.509	-2.51	1.27	-0.441	-0.891	-0.891	0.742	0.92	-0.912	0.047	0.112	-0.82	0.332	0.306	0.43	0.497	-0.677	0.183	-0.311	-1.04	-0.686	-0.236	-0.787	-0.736	1.35	-0.215	-0.615	-0.25	0.698	0.435	1.02
CLEC14A	Neurology	-0.545	-0.434	-1.26	-1.19	-0.985	-1.8	-1.31	-0.0384	-0.0759	-0.219	-0.676	-0.9	-1.3	-0.166	-0.166	-0.909	-0.0467	0.224	-1.91	0.319	-1.48	-1.16	-0.805	0.619	0.249	-0.779	-0.787	-0.154	-0.731	-0.0896	0.255	-0.259	-0.792	-1.37	-0.397	-0.392	-0.541	-1.19	-0.66	-1.24	-1.38	0.174	-1.02	-0.86	-0.836	-0.879	-0.496	-0.956
CLEC1B	Neurology	-3.82	-4.96	-3.68	-7.04	-3.47	-3.92	-3.11	-3.6	-4.82	-4.77	-4.5	-4.52	-5.69	-4.18	-3.77	-4.2	-4.93	-3.86	-4.43	-4.56	-4.51	-4.07	-3.78	-3.5	-4.83	-4.26	-4.15	-3.33	-4.89	-3.66	-4.26	-3.69	-3.68	-3.48	-3.41	-3.53	-4.47	-3.52	-4.05	-4.2	-4.37	-3.5	-3.84	-4.34	-4.42	-3.72	-3.33	-3.89
CLPP	Neurology	-0.41	-0.528	-0.56	-0.591	-0.213	-0.434	-0.951	-0.676	-0.319	-0.742	-0.66	-0.57	-0.58	-0.722	-0.365	-0.565	-0.214	-0.77	-0.451	0.397	-0.401	0.0106	-0.503	-0.349	-0.104	-0.722	-0.623	0.0175	0.242	-0.301	-0.337	-0.163	-0.283	-0.691	-0.59	-0.423	-0.494	-0.493	-0.622	-0.336	-0.47	-0.524	-0.572	-0.437	-0.525	-0.0709	-0.644	-0.333
CLPS	Neurology	-5.42	-5.31	-6.79	-6.68	-6.57	-6.98	-6.38	-4.62	-5.61	-3.35	-4.68	-3.97	-8.61	-2.06	-2.35	-5.67	-4.31	-3.98	-6.49	-3.73	-3.47	-5.09	-3.67	-0.304	-1.76	-3.97	-3.25	-4.01	-4.65	-1.37	-2.59	-1.66	-3.47	-4.8	-2.34	-4.23	-4.97	-4.43	-2.51	-2.77	-5.45	-3.96	-2.48	-4.25	-3.35	-5.05	-4.04	-2.3
CLSPN	Neurology	-0.377	-0.14	0.282	0.164	0.42	-0.0058	0.291	0.299	0.487	-0.167	-0.232	0.654	0.161	0.303	0.297	0.557	0.0069	-0.0131	-0.119	0.302	0.118	0.527	-0.326	0.371	0.0339	0.745	0.559	0.443	0.67	0.601	0.375	0.297	0.449	-0.0713	0.661	0.36	0.213	0.49	0.232	0.284	0.255	0.128	0.144	-0.0415	0.135	0.291	0.321	0.0115
CLSTN1	Neurology	1.65	2.23	2.22	1.95	2.27	1.37	2.47	2.42	2.43	2.36	2.24	2.2	2.43	1.68	2.24	2.62	2.2	2.53	2.29	2.65	2.09	2.21	1.89	2.47	2.01	2.23	1.89	2.26	2.29	1.9	2.18	2.59	1.99	2.3	2.32	2	2.21	2.21	1.97	2.05	1.36	2.16	1.92	1.77	1.87	1.86	2.38	1.3
CNTN3	Neurology	-1.44	-0.577	-1.6	-1.93	-1.07	-2.05	-1.45	-0.668	0.458	-0.606	-0.819	-0.75	-1.03	-0.349	-0.167	-0.457	-0.425	0.0693	-1.54	0.842	-2.15	-0.87	-0.893	0.539	0.577	-1.22	-0.852	-0.0278	-0.824	-0.206	-0.132	0.003	-1.37	-2.07	-0.572	-0.678	-0.476	-1.46	-0.714	-2.5	-2.47	-0.419	-1.14	-1.99	-1.52	-1.21	-0.2	-1.32
CNTN4	Neurology	-0.278	0.87	0.321	-0.197	0.776	-0.319	0.212	1.13	2.04	1.27	1.04	0.711	0.246	1.11	1.45	1.05	1.34	1.59	0.492	2.37	0.287	0.725	0.962	2.15	2.18	0.887	0.715	1.24	0.916	1.34	1.62	1.48	0.003	-0.328	1.29	-0.256	0.821	0.402	0.906	-0.252	-0.417	1.31	0.724	0.03	0.735	0.722	1.52	0.89
CNTN5	Neurology	1.78	2.97	1.99	1.92	2.82	1.49	2.34	3.06	3.8	3.1	2.64	2.76	2.22	3.41	3.5	2.88	2.93	3.53	1.89	3.97	2.06	2.88	2.99	4.1	4.09	2.99	2.88	3.39	2.77	3.64	3.49	3.66	2.3	1.48	2.97	2.45	2.88	2.31	3.16	1.94	0.983	3.11	2.6	2.05	2.38	2.39	3.36	2.44
COPE	Neurology	-0.0858	0.268	0.0854	-0.421	0.138	0.0427	0.793	0.494	-0.739	0.189	-0.0003	0.0024	0.555	-0.519	0.363	0.313	0.417	-0.479	0.059	0.118	-0.0095	0.0677	-0.0495	0.11	0.498	0.0106	0.134	0.165	-0.0569	0.423	0.254	0.384	0.635	-0.417	-0.451	-0.085	0.288	0.217	-0.259	-0.111	0.499	0.378	0.38	0.398	-1.08	0.61	0.674	-0.0812
CPA2	Neurology	-5.41	-3.09	-5.02	-4.89	-3.2	-5.63	-4.2	-1.98	-4.13	-3.69	-4.52	-3.67	-3.88	-3.57	-3.29	-2.82	-4.34	-4.26	-4.59	-2.95	-3.01	-3.73	-3.51	-2.88	-2.75	-2.85	-2.79	-3.73	-3.53	-2.48	-3.79	-3.15	-3.68	-4.09	-3.66	-3.2	-4	-4.38	-3.17	-3.27	-4.38	-4.31	-3.62	-3.8	-3.11	-3.02	-2.9	-2.45
CPM	Neurology	-1.45	-1.28	-1.17	-0.904	0.106	-1.09	-0.636	0.226	0.815	-1.06	-0.841	-1.17	-1.68	-0.301	0.828	-0.512	-0.429	-0.909	-1.25	0.519	-0.32	-0.872	-0.124	-0.0315	0.323	1.13	-0.196	-0.308	-1.02	1.12	-0.438	0.738	-0.167	-1.53	-0.332	-0.694	-1.4	-1.47	-0.176	-0.233	-1.39	-0.815	-0.546	-0.736	0.0983	-0.295	-0.36	0.939
CPPED1	Neurology	0.592	1.31	1.78	0.215	1.66	0.371	2.33	1.19	1.56	1.79	0.285	0.986	0.703	2.09	2.17	1.66	1.07	1.23	0.43	2.82	2.11	2.07	2.52	3.08	2.75	2.54	2.76	2.71	1.35	2.33	1.97	2.75	1.41	0.471	2.37	1	1.39	2.04	2.46	1.6	1.98	1.95	1.96	3.71	1.87	3.25	2.39	2.38
CRADD	Neurology	-3	-2.29	-1.88	-2.77	-1.65	-3.23	-0.768	-2.12	-2.39	-2.33	-2.56	-2.28	-3.31	-2.38	-2.67	-2.46	-1.74	-3.02	-3.94	-1.14	-2.31	-2.62	-2.27	-1.53	-1.28	-2.56	-2.05	-0.685	-1.94	-2.22	-2.36	-1.13	-2.72	-2.49	-2.05	-2.15	-2.57	-2.3	-1.82	-3.61	-2.98	-2.21	-3.18	-1.99	-2.37	0.1	-1.98	-2.71
CRIP2	Neurology	-3.91	-3.9	-3.69	-3.5	-3.78	-3.3	-3.43	-3.47	-4.25	-3.35	-3.58	-3.56	-4.05	-3.26	-3.89	-3.36	-3.43	-2.98	-3.99	-2.2	-3.28	-3.37	-3.65	-2.58	-3.05	-3.92	-3.45	-2.05	-3.31	-3.02	-2.75	-2.49	-2.98	-3.4	-2.5	-3.18	-3.55	-3.14	-2.08	-3.37	-3.39	-2.24	-1.85	-2.49	-2.93	-2.69	-3.31	-2.06
CRTAM	Neurology	-5.08	-4.53	-4.3	-3.62	-4.6	-4.23	-4.06	-3.65	-3.97	-3.82	-3.55	-4.68	-4.34	-4.4	-4.19	-3.54	-3.8	-4.03	-4.33	-3.26	-4.21	-3.76	-4.36	-3.91	-4.09	-4.97	-4.14	-3.83	-3.82	-4.41	-4.07	-3.82	-3.9	-4.11	-4.15	-3.81	-3.91	-4.17	-3.21	-3.54	-4.55	-4.81	-3.71	-3.72	-3.13	-3.62	-4.36	-4.33
CSF2RA	Neurology	-1.53	-0.422	-2	-2.09	-1.59	-1.02	-2.26	-1.13	-0.494	-0.435	-0.45	-1.43	-1.65	-0.777	-1.44	-2.09	-1.83	-1.93	-1.12	-0.213	-1.25	-1.62	-0.172	0.339	0.204	-1.5	-0.991	-0.188	0.123	-0.678	0.135	-1.25	-1.88	-0.874	-0.973	-1.85	-2.08	-1.05	-0.624	-1.34	-0.764	-0.0186	-1.09	-1.34	-0.99	-2.32	-0.79	-0.285
CST5	Neurology	-1.77	-1.36	-1.72	-1.69	-1.33	-1.91	-1.54	-1.46	-1.91	-1.65	-1.42	-1.4	-1.78	-1.49	-1.66	-1.85	-1.5	-1.51	-1.79	-1.3	-1.96	-1.16	-1.56	-1.42	-1.5	-1.51	-1.42	-1.48	-1.18	-1.71	-1.51	-1.24	-1.52	-1.45	-1.51	-1.38	-1.52	-1.56	-1.19	-1.69	-1.64	-1.39	-1.55	-1.52	-1.57	-1.21	-1.56	-1.46
CTRB1	Neurology	-3.59	-2.3	-3.75	-2.73	-3.3	-4.37	-3.44	-1.96	-3.56	-2.91	-2.99	-3	-3.84	-2.79	-3.31	-2.93	-3.24	-2.3	-3.44	-3.66	-2.36	-2.23	-2.3	-2.97	-1.2	-2.88	-3.02	-2.68	-3.34	-3.22	-2.43	-3.04	-3.66	-3.41	-2.52	-2.13	-3.06	-3.25	-1.73	-3.04	-2.25	-4.05	-2.3	-1.92	-2.16	-2.84	-2.97	-2.02
CTSS	Neurology	0.338	1.01	0.512	0.908	1.43	2.06	1.12	2.21	1.1	1.08	1.24	1.43	0.432	1.83	1.97	1.21	1.06	1.33	0.026	2.39	1.99	1.59	1.85	2.4	1.71	1.06	1.57	1.17	1.41	2.09	1.99	2.22	1.7	0.768	1.69	0.983	1.3	1.25	2.15	1.78	1.22	1.43	1.58	1.64	1.7	1.74	1.89	1.84
CX3CL1	Neurology	-3.04	-1.9	-2.41	-1.97	-2.32	-2	-2.56	-2.34	-2.21	-1.72	-2.5	-2.17	-3.51	-1.58	-1.98	-1.43	-2.19	-1.06	-3.14	-1.15	-2.17	-2.71	-1.76	-1.44	-0.983	-2.98	-2.23	-1.02	-1.14	-1.82	-1.33	-1.6	-2.33	-3.4	-2.06	-2.46	-1.55	-2.26	-2.52	-2.93	-2.21	-1.22	-2.01	-2.14	-2.26	-2.03	-1.41	-2.17
CXCL11	Neurology	-2.65	-1.76	-2.5	-1.6	-2.25	3.24	-0.478	-0.941	-2.86	-1.48	-2.09	-1.76	-2.95	-0.662	-1.6	-0.966	-1.08	-1.08	-3.06	-0.472	-0.622	-1.25	-1.13	-0.802	-0.496	-0.497	-0.858	-0.569	0.616	0.048	-0.149	-0.678	-0.718	-1.31	-1.51	0.505	-1.56	-2.16	-0.472	1.5	-1.85	-1.09	-0.752	-1.09	-0.6	-1.14	-0.899	-0.484
CXCL13	Neurology	-2.73	-2.52	-3.04	-1.67	-1.97	-2.79	-2.34	-1.94	-2.85	-1.12	-2.2	-1.76	-3.47	-1.29	-0.894	-2.7	-1.19	-1.03	-3.44	-1.46	-2.14	-1.98	-1.62	-0.668	-0.764	-1.65	-1.15	-0.59	-0.213	-1.03	-0.531	-1.06	-0.54	-1.68	-1.62	-1.12	-1.58	-1.9	-1.81	-0.854	-1.67	-0.771	-1.28	-1.28	-1.7	-1.42	-1.28	-1.11
CXCL8---2	Neurology	3.53	1.79	1.19	3.17	3.87	6.15	1.9	2.52	1.83	2.02	1.77	2.06	1.05	2.32	2.38	1.89	2.27	2.59	1.12	2.57	2.07	2.42	2.26	2.72	3.56	2.45	3.1	2.48	2.45	2.97	4.09	3.16	3.04	1.29	2.24	1.67	1.77	1.77	2.69	3.89	2.28	3.44	2.43	2.87	2.78	2.42	2.23	3.1
DARS	Neurology	-1.03	-0.356	-0.0623	-0.686	-0.766	-0.744	0.841	-0.824	-0.694	-0.582	-1.06	-0.315	-0.364	-0.319	-0.731	-0.378	-1.12	-0.437	-0.946	0.386	-1.05	0.189	-0.183	-0.871	-0.167	-0.605	-0.93	-1.34	-0.114	-1.24	-0.1	-0.262	-0.615	-0.488	-0.668	-0.632	-0.406	-0.514	-0.588	-0.558	-0.549	-0.886	-0.908	-0.325	-0.675	1.69	-0.717	-0.62
DBI	Neurology	4.64	5.23	4.08	4.07	3.64	3.8	4.25	5.77	5.14	4.4	4.3	4.19	3.45	4.96	4.92	4.61	4.8	5.38	3.39	5.8	4.33	4.12	4.95	5.9	6.09	5.2	5.14	5.72	4.73	5.09	5.43	5.75	4.4	3.83	5.01	5.32	5.31	4.08	5.38	4.39	4.15	6.04	4.74	5.84	5.35	5.55	5.4	6.46
DCTN6	Neurology	-0.404	-0.758	-0.0644	-0.315	-0.621	-0.807	-0.484	-0.417	-1.13	-0.745	-1.06	-0.341	-0.363	-1.48	-1.55	-0.254	-0.759	-1	-0.17	-0.37	-0.628	-0.353	-0.455	-0.175	-1.14	-0.94	-0.348	-1.51	-0.881	-1.08	-0.614	-0.472	-0.0513	-0.76	-0.221	-0.4	-0.356	-0.517	-0.426	-0.224	-0.588	-0.397	-0.231	-0.622	-0.939	-1.85	-0.0451	-0.752
DDR1	Neurology	1.2	2.39	1.63	1.94	2.78	2.12	1.72	2.93	3.13	2.09	2.13	1.78	1.42	2.32	3.15	2.28	2.18	2.17	1.97	3.19	2.91	2.36	2.65	3.3	3.2	3.45	2.38	2.67	2.04	3.08	2.3	3.28	2.61	1.25	2.9	2.07	1.68	1.66	2.72	2.62	1.79	1.68	2.63	2.1	2.99	2.48	2.4	3.61
DKK1	Neurology	-1.05	-0.0667	-0.218	0.524	0.764	0.628	0.348	0.944	0.376	0.617	-0.22	0.0501	-0.551	0.716	0.701	-0.125	-0.228	0.753	-0.749	1.39	0.105	-0.472	0.297	1.54	1.29	0.452	0.262	0.586	-0.0081	0.721	0.684	0.838	0.0956	-0.985	0.138	-0.675	-0.265	-0.329	0.902	0.42	-1.37	0.638	-0.254	-0.413	0.692	-0.252	0.459	0.863
DKK4	Neurology	-1.48	-1.25	-1.66	-2.27	-1.3	-1.77	-1.43	-1.23	-0.835	-1.24	-0.859	-1.15	-1.54	-0.715	-0.776	-1.45	-1.11	-1.15	-1.64	-0.206	-2.08	-1.21	-1.06	0.215	-0.0422	-0.668	-0.74	-0.146	-1.31	-0.76	-0.715	-0.225	-1.48	-1.61	-0.977	-1.43	-1.19	-1.07	-0.873	-1.4	-2.15	-0.402	-1.44	-2.69	-1.39	-1.18	-0.983	-0.962
DNMBP	Neurology	-2.62	-2.16	-3.18	-3.43	-2.84	-3.69	-2.85	-2.82	-2.95	-3.09	-3.51	-2.74	-3.69	-2.87	-2.83	-3.34	-2.94	-2.64	-4.14	-2.03	-3.4	-2.79	-2.84	-2.13	-2.53	-2.82	-2.96	-1.71	-2.52	-2.74	-2.67	-2.11	-3.04	-3.19	-2.58	-2.88	-2.74	-3.09	-2.91	-3.36	-3.22	-1.9	-3.01	-2.63	-3.06	-1.08	-3.24	-2.77
DPEP1	Neurology	-5.39	-4.77	-5.17	-5.21	-4.73	-5.09	-4.94	-4.76	-4.74	-5.33	-5.18	-5.19	-4.77	-4.85	-5.29	-5.07	-5.01	-5.49	-5.15	-5.12	-5.79	-5.14	-5.24	-5.15	-5.02	-5.45	-5.08	-4.29	-4.9	-5.05	-5.51	-4.6	-4.54	-4.69	-4.8	-4.9	-4.88	-5.06	-4.68	-4.92	-5.25	-5.01	-5.27	-4.96	-4.07	-4.65	-5.34	-4.61
DRAXIN	Neurology	4.94	4.72	3.48	4.22	3.77	4.2	4.18	4.98	5.11	4.83	4.3	4.29	4.08	5.26	4.62	4.69	5.09	5.35	3.49	5.1	3.75	4.6	4.1	5.62	5.82	3.43	4.67	5.72	5.19	4.34	4.41	5.35	3.81	4.95	5.01	5.46	5.27	3.86	3.96	2.86	2.54	5.8	3.42	3.89	3.56	4.3	4.4	4.39
DSC2	Neurology	-1.88	-1.27	-1.65	-1.54	-1.01	-1.66	-1.84	0.122	-0.338	-1.12	-1.14	-1.23	-1.77	-0.749	-0.661	-0.952	-0.967	-0.757	-1.86	-0.172	-1.4	-0.75	-0.909	0.0238	0.138	-0.362	-0.196	0.108	-0.738	-0.361	-1.2	0.109	-0.626	-1.79	-0.398	-0.723	-0.714	-1.35	-0.218	-0.781	-1.04	-0.388	-0.5	-0.587	-0.624	-0.49	-0.501	-0.173
DSG2	Neurology	-2.42	-2.46	-2.47	-2.56	-2.38	-3.44	-2.65	-1.67	-2.11	-2.46	-2.7	-2.69	-3.19	-2.37	-2.3	-2.21	-2.47	-2.68	-3.06	-1.73	-2.69	-2.27	-2.78	-2.01	-1.86	-2.53	-1.86	-1.58	-2.28	-2.02	-2.22	-1.77	-2.04	-3.14	-2.21	-2.47	-2.48	-2.75	-2.17	-2.45	-2.78	-1.97	-2.16	-2.82	-2.14	-1.88	-2.25	-2.2
DUSP3	Neurology	-0.0675	-0.54	-0.704	-0.666	-0.136	-1.08	-0.838	-0.665	-0.184	-0.742	-0.751	-0.654	-0.0682	-0.48	-0.483	-0.792	-0.484	0.293	0.169	-0.614	-0.161	-0.0369	-1.72	-0.522	-0.886	-0.684	-0.622	-0.145	-0.961	-0.355	-0.571	-0.136	-0.128	0.184	-0.212	-0.222	0.445	-0.244	-0.0915	-0.655	-0.499	-0.501	-0.808	0.0177	-1.73	-0.546	-0.282	-0.219
EBAG9	Neurology	-0.822	-0.839	-1.18	-1.58	-1.04	-0.407	-0.253	-0.729	-0.875	-0.708	-1.23	-0.735	-1.66	-0.896	-1.22	-1.38	-0.976	-0.947	-1.37	0.117	-1.59	-0.659	-0.849	-0.206	-0.091	-1.23	-0.833	0.0519	-0.657	-0.419	-0.0555	-0.545	-1.14	-1.2	-0.451	-0.807	-0.906	-0.943	-0.578	-0.894	-1.01	-0.627	-1.03	-0.774	-1.39	-0.362	-0.726	-1
ECE1	Neurology	-1.01	-0.733	-0.814	-1.62	-1.23	-2.2	-1.04	-0.591	-0.784	-0.513	-2.16	-0.968	-1.81	-0.0969	-0.682	-1.05	-0.86	-0.815	-0.923	-0.397	-1.81	-1.55	-1.09	-1.48	-1	-0.591	-1.3	-0.661	-1.02	-0.926	-1.47	-0.704	-1.09	-1.52	-1.74	-0.649	-1.92	-1.36	-0.987	-2.89	-0.963	-0.399	-0.2	-0.829	-1.53	-0.647	-1.1	-1.16
EFNA1	Neurology	0.322	1.32	0.725	0.922	1.55	1.39	1.09	2.42	2.16	1.24	1.35	0.774	0.272	1.57	2.28	1.09	1.54	1.48	0.886	2.46	1.99	1.25	1.7	2.49	2.4	2.53	1.45	1.98	0.924	2.21	1.84	2.65	1.97	0.173	1.94	1.3	0.381	0.759	2.2	1.74	0.795	1.05	1.89	1.48	2.19	1.89	1.47	3.18
EFNA4	Neurology	-2.79	-2.1	-2.74	-2.73	-2.32	-2.42	-2.4	-1.37	-1.78	-2.19	-1.98	-2	-3.35	-1.71	-1.07	-2.05	-1.6	-1.72	-3.18	-0.971	-1.78	-1.9	-1.88	-0.806	-1.13	-1.62	-1.69	-1.2	-1.48	-1.33	-1.17	-0.768	-1.29	-2.61	-1.3	-2.06	-2.32	-2.2	-1.44	-1.43	-2.54	-1.53	-1.9	-1.78	-1.79	-1.43	-1.76	-0.936
EIF4B	Neurology	-1.15	-0.429	-0.221	-1.1	-0.98	-1.2	-0.892	-1.16	-0.788	-0.884	-0.969	-0.584	-0.526	-0.979	-1.69	-1.18	-1.18	-0.872	-0.573	-1.9	-1.18	-0.391	-1.24	-1.16	-0.574	-1.05	-1.52	-0.163	-0.855	-0.55	-0.636	-0.635	-1.17	-1.39	-0.343	-1.05	-1.19	-1.17	-0.819	-0.726	-0.477	-1.3	-0.83	-0.488	-0.361	-0.0088	-0.388	-0.197
ENO1	Neurology	0.27	0.732	0.198	0.536	1.16	-1.4	1.39	1.53	0.993	1.41	0.918	1.22	-0.508	0.87	2.45	0.36	1.91	1.13	-0.636	3.53	1.89	3.83	3.4	3.34	4.09	2.02	3.71	3.92	2.3	2.96	2.94	3.98	2.5	1.11	2.98	1.1	2.29	1.6	2.82	1.87	2.19	2.2	2.82	4.05	2.24	4.73	3.45	2.97
ENO2	Neurology	2.92	4.33	3.66	3.83	3.48	2.77	4.25	4.48	4.65	4.56	4.1	3.89	3.27	4.39	4.79	4.21	4.41	4.59	3.58	5.26	4.59	5.61	5.64	5.53	5.8	4.77	5.42	5.73	4.69	5.38	5.15	5.79	4.86	3.89	5.33	4.21	4.91	4.81	5.02	4.23	4.52	5.15	5.43	5.76	4.7	5.12	5.41	5.44
EPHA10	Neurology	1.04	2.16	1.75	0.888	1.15	-0.439	1.89	3.14	3.92	2.63	2.04	2	2.02	2.93	3.1	2.36	2.69	3.51	1.32	4.08	1.19	2.05	1.82	4.31	3.16	2.71	1.93	2.92	1.89	3.14	3.46	3.58	1.45	0.676	2.5	1.4	2.81	1.64	2.88	1.08	0.264	2.77	0.97	1.1	1.37	1.44	2.73	1.76
EPHB6	Neurology	-1.94	0.32	-0.948	-1.48	-0.405	-0.601	-0.364	0.966	0.978	0.463	0.352	0.855	-1.2	1.29	1.25	-0.146	0.905	1.64	-1.07	2.04	-1.42	0.266	0.333	2.46	2.2	0.325	0.456	1.48	0.663	1.07	2.11	1.82	-0.564	-1.03	0.817	-0.351	0.664	-0.139	1.08	-0.307	-1.72	1.33	-0.34	-0.609	0.194	0.0073	1.18	-0.125
EREG	Neurology	-2.06	-2.35	-1.99	-1.88	-2.11	-1.97	-1.84	-1.96	-2.39	-2.4	-2.33	-1.64	-2.47	-1.86	-2.08	-2.54	-1.91	-2.08	-2.69	-1.85	-2.35	-1.67	-2.12	-2.43	-1.87	-2.42	-2.28	-1.89	-1.16	-2.51	-1.92	-2.28	-1.96	-1.82	-1.94	-2.18	-2.49	-2.73	-2.35	-2.31	-2.18	-1.99	-2.18	-2.48	-2.2	-1.75	-2.72	1.42
EZR	Neurology	0.838	0.584	0.469	0.424	0.665	0.392	0.668	0.45	0.598	0.606	0.114	0.12	0.0485	0.818	0.451	0.57	0.336	0.487	-0.129	0.996	0.493	0.364	0.449	0.487	0.48	0.123	0.206	0.382	0.426	0.405	0.645	0.619	0.255	0.22	0.259	0.481	0.488	0.389	0.385	0.434	0.465	1.03	0.642	0.283	0.56	1.6	0.502	0.288
F11R	Neurology	-2.32	-2.11	-3.03	-2.97	-2.24	-0.831	-2.64	-0.93	-2.2	-2.18	-2.48	-2.54	-3.47	-2.38	-2.33	-2.95	-1.96	-1.76	-3.51	-1.65	-2.59	-2.19	-2.21	-1.34	-1.25	-1.74	-2	-1.43	-2.33	-1.92	-1.38	-1.49	-2.41	-3.12	-1.97	-1.85	-2.38	-2.47	-1.51	-2.03	-2.14	-1.42	-2.1	-0.969	-1.78	-1.63	-2.06	-1.46
FABP5	Neurology	3.33	2.65	1.49	0.974	1.6	0.27	1.55	2.88	2.74	2.97	2.35	2.6	-0.896	3.07	3.4	0.396	3.17	4.05	-0.0123	4.71	2.99	3.67	4.5	5.01	5.32	3.17	4.33	5.85	3.32	4.19	3.71	4.7	3.55	1.85	3.9	3.83	2.72	2.77	4.05	2.81	3.51	5.57	4.57	6.08	3.08	6.64	4.18	5.12
FCER2	Neurology	-2.24	-1.03	-0.578	-1.75	-2	-1.33	0.219	-1.21	0.957	-1.42	0.202	-1.91	-2.63	-1.13	-1.49	-0.3	-1.38	-1.24	-3.07	0.147	-2.2	-1.8	-1.53	-0.399	-0.862	-1.02	-0.66	0.496	-1.51	-0.132	-0.96	-0.456	-1.88	-1.9	-1.06	-0.245	-1.76	-2.99	-0.138	-2.36	-2.7	-0.954	-1.56	-2.88	-1.62	-1.87	-0.297	-1.71
FCRL5	Neurology	-5.08	-5.24	-4.55	-4.9	-4.95	-4.64	-4.72	-4.48	-3.94	-4.66	-4.67	-5.1	-4.76	-4.94	-4.67	-5	-5.27	-5.02	-5.23	-4.84	-4.22	-4.69	-4.94	-4.65	-4.31	-4.64	-4.79	-5.03	-5.02	-4.62	-4.68	-5.29	-4.59	-5.08	-4.87	-4.66	-4.76	-4.82	-4.92	-4.7	-4.75	-4.54	-4.75	-5.38	-4.82	-4.57	-4.26	-4.85
FGR	Neurology	-1.01	-1.41	-0.444	-1.28	-1.05	-0.724	-0.24	-0.749	-0.921	-1.2	-0.882	-0.407	-0.913	-0.9	-1.52	-0.952	-1.39	-0.849	-1.1	-0.948	-0.674	-0.649	-1.59	-0.899	-0.868	-1.04	-1	-0.952	-0.294	-0.581	-0.817	-1.5	-1.02	-0.834	-0.689	-1.49	-0.862	-0.886	-1.23	-0.815	-0.638	-1.23	-1.19	-0.777	-1.21	-0.0784	-0.801	-1.17
FHIT	Neurology	-1.45	-1.51	-0.376	-2.14	-0.0839	-1.1	0.166	-0.136	-0.47	-0.616	-0.57	-0.684	-1.05	-0.0376	-1.68	0.355	-0.622	-0.311	-0.961	0.575	-1.34	0.343	0.295	0.459	1.56	0.195	0.106	0.533	-1.3	0.449	0.22	-0.147	0.396	-1.1	-0.463	-0.376	-1.82	0.118	-0.353	-1.43	0.657	-0.145	0.551	1.14	0.162	1.24	0.49	-0.105
FKBP4	Neurology	-0.0491	0.212	-0.321	-0.905	-1.07	-1.08	-0.52	0.443	0.139	-0.4	-0.628	-0.302	-0.677	-0.0977	-0.178	-0.253	-0.199	0.0813	-0.821	0.994	-0.57	1.13	0.803	1.07	1.32	-0.102	0.867	1.87	0.658	0.481	0.769	1.2	-0.271	-0.0679	0.587	0.73	0.855	0.554	0.31	-0.608	0.286	1.34	0.29	1.51	-0.36	0.659	1	0.42
FKBP5	Neurology	-1.68	-1.69	-1.58	-1.62	-1.56	-1.84	-1.34	-1.22	-2.39	-1.86	-2.36	-1.46	-2.09	-1.55	-1.94	-1.56	-1.79	-1.47	-2.62	-0.6	-2.13	-1.55	-2.5	-1.53	-1.59	-1.62	-2.05	-1.38	-1.6	-1.99	-1.27	-1.12	-1.94	-1.52	-2.04	-1.71	-2.25	-1.78	-1.68	-2.05	-2.22	-1.39	-1.73	-2.27	-1.83	0.696	-2.4	-0.86
FKBP7	Neurology	0.418	0.646	0.252	-0.0895	0.278	0.0477	0.432	0.377	0.18	0.33	-0.444	0.539	0.0229	0.179	0.699	0.594	0.675	0.668	-0.0811	1.22	0.506	0.54	0.571	0.487	0.751	0.288	0.332	0.307	0.314	0.106	0.673	0.617	0.477	0.254	0.387	0.0554	0.894	0.218	0.566	0.42	0.434	0.493	-0.174	0.133	0.643	0.571	0.47	0.314
FLRT2	Neurology	-0.784	-0.132	-0.587	-1.24	-0.707	-0.871	-0.564	0.294	-0.101	-0.0778	-0.491	-0.0744	-1.89	0.208	0.45	-0.44	0.419	0.329	-1.22	0.832	-0.563	0.448	-0.144	1.21	0.968	-0.206	0.103	0.819	0.573	0.498	0.964	1.25	0.615	-0.669	-0.0852	-0.464	-0.14	-0.336	0.825	0.0684	-0.505	0.301	-0.0355	-0.382	0.0507	0.315	0.437	0.43
FMNL1	Neurology	-1.61	-1.54	-2.69	-1.71	-2.31	-1.53	-2.11	-3.37	-1.33	-2.81	-1.43	-2.74	-1.93	-2.06	-1.36	-1.73	-3.6	-1.66	-1.98	-1.58	-1.33	-1.78	-2.11	-2.07	-0.904	-3.25	-1.72	-1.64	-3.16	-1.78	-2.13	-1.45	-0.989	-2.48	-1.73	-2.4	-2.23	-1.4	-2.17	-1.72	-2.64	-1.34	-1.19	-0.952	-2.64	-1.47	-1.9	-1.83
FOLR2	Neurology	1.43	2.28	1.94	1.79	1.95	0.764	1.9	2.89	2.8	2.27	2.1	2.38	2.15	2.35	2.53	2.37	2.17	2.54	1.84	2.75	2.17	2.45	2.23	3.07	3.01	2.6	2.93	2.93	2.21	2.52	2.64	2.9	2.42	1.54	2.2	2.37	2.33	2.04	2.74	2.03	2.28	2.92	2.1	2.75	2.11	2.27	2.65	2.33
FOSB	Neurology	-0.643	-0.0568	-0.52	-0.37	-0.669	-0.388	-0.395	-0.89	-0.567	-0.166	-0.256	-0.102	-0.466	-0.86	-0.329	-0.747	-0.334	-0.0146	-0.192	-0.297	-0.0616	0.131	-0.138	-0.461	-0.303	-0.341	-0.756	-0.103	-0.346	-0.167	-0.152	-0.608	-0.178	-0.592	-0.33	-0.928	-0.21	-0.586	-0.392	-0.216	0.0434	-0.424	-0.704	0.503	-0.328	-0.228	0.0902	-0.14
FRZB	Neurology	-3.47	-1.61	-3.04	-0.296	-1.65	-0.272	-0.562	0.201	-2.78	0.224	0.629	0.307	-4.08	0.336	0.855	-2.53	0.55	0.36	-3.8	0.0467	0.251	-0.892	0.777	0.924	0.966	0.289	0.636	1.16	0.4	0.764	0.56	0.938	0.995	-0.072	0.818	0.0892	-0.308	-0.373	0.876	0.74	-0.524	0.179	0.538	0.0535	0.817	0.204	0.398	0.992
FUT3_FUT5	Neurology	-3.46	-2.81	-3.91	-4.09	-3.86	-4.02	-3.31	-2.64	-3.72	-2.99	-3.59	-3.08	-4.21	-2.76	-2.63	-3.53	-3.2	-1.91	-3.77	-1.76	-2.93	-3.1	-2.4	-1.91	-1.81	-2.46	-2.35	-2.21	-2.14	-2.79	-2.76	-2.09	-2.5	-3.7	-2.07	-2.87	-3.23	-3.41	-1.89	-2.57	-3.53	-2.86	-2.69	-2.34	-2.71	-2.43	-2.58	-1.98
FUT8	Neurology	-3.53	-2.95	-3.59	-3.45	-2.82	-3.79	-2.7	-2.93	-3.48	-2.19	-2.51	-2.64	-3.63	-1.6	-2.24	-3.19	-2.05	-1.84	-3.57	-1.11	-3.08	-2.7	-2.2	-1.88	-1.71	-2.77	-2.4	-1.7	-2.24	-2.18	-1.99	-1.72	-2.29	-2.66	-2.09	-2.55	-2.2	-2.86	-1.92	-2.31	-3.07	-1.5	-2.36	-2.56	-2.44	-2.33	-2.09	-1.98
FYB1	Neurology	-2.09	-2.28	-2.52	-2.95	-2.28	-2.12	-1.84	-2	-2.36	-2.42	-2.18	-2.9	-2.83	-2.14	-2.21	-2.15	-2.2	-3.11	-2.62	-1.33	-2.76	-2.36	-2.59	-1.74	-1.94	-3.21	-1.98	-2.25	-2.14	-2.56	-1.82	-2.25	-2.23	-2.52	-1.93	-1.69	-1.78	-2.31	-2.17	-2.18	-2.11	-1.77	-2.07	-2.27	-1.64	-0.445	-2.75	-2.08
GBP4	Neurology	0.435	0.214	0.579	0.293	0.221	0.469	0.952	0.541	1.03	0.445	0.732	0.921	0.934	0.442	0.837	0.61	0.651	0.719	0.335	0.606	0.684	0.599	0.716	0.618	-0.203	0.548	0.829	0.243	0.777	0.859	0.297	0.598	0.989	0.487	0.265	0.62	0.406	0.549	0.418	0.864	0.543	0.72	0.668	0.488	0.546	0.701	0.53	0.563
GDNF	Neurology	-1.5	-1.62	-1.41	-0.967	-1.97	-1.85	-0.96	-1.14	-1.75	-1.86	-1.12	-1.92	-1.23	-1.21	-0.696	-1.33	-0.588	-1.37	-2.09	-0.57	-0.923	-1.55	-1.72	-1.79	-1.24	-1.31	-1.26	-2.26	-1.74	-1.89	-0.675	-0.909	-1.4	-1.22	-1.26	-0.721	-0.92	-1.18	-1.59	-0.722	-1.15	-1.61	-1.34	-0.959	-0.878	-2.52	-0.546	-1.84
GFRA3	Neurology	-1.36	-0.388	-0.298	-0.368	-0.487	-0.185	-0.196	0.933	0.304	0.454	0.403	-0.0317	-1.14	0.503	0.758	-0.184	0.536	0.36	-0.714	1.47	0.71	0.345	0.573	1.35	1.35	0.831	0.655	1.03	0.557	0.115	0.485	1.5	0.712	-0.521	0.685	-0.638	-0.638	-0.282	0.72	0.616	-0.0915	0.103	0.238	0.018	1.18	0.812	0.304	1.77
GGA1	Neurology	-0.367	0.0129	-0.54	-0.408	-0.242	-0.227	0.0541	0.566	-0.0084	-1.24	-0.498	-0.282	0.096	0.15	0.291	-0.184	-0.276	0.285	-0.302	-0.964	-0.129	-0.162	-0.252	0.172	-0.431	0.302	-0.0505	0.217	0.221	0.167	0.156	-0.251	0.107	0.17	0.166	-0.631	0.605	0.493	-0.229	0.078	-0.252	0.576	-0.124	0.716	0.298	-0.352	-0.0823	-0.397
GGT1	Neurology	-3.37	-2.73	-2.89	-2.61	-2.14	-2.94	-2.46	-1.6	-1.73	-2.13	-2.68	-2.54	-2.66	-2.41	-2.05	-2.83	-2.06	-2.76	-3.25	-1.63	-2.36	-2.81	-2.52	-2.06	-1.68	-2.27	-2.59	-1.96	-2.95	-2.17	-2.29	-1.76	-1.46	-3.3	-1.99	-2.58	-2.65	-2.74	-2.13	-2.41	-3.01	-2.43	-2.3	-1.98	-2.08	-1.95	-2.16	-1.58
GGT5	Neurology	-4.48	-3.4	-4.15	-3.16	-3.92	-3.22	-3.54	-3.86	-3.42	-3.6	-4.12	-3.72	-4.19	-3.27	-3.87	-3.67	-4.06	-3.28	-3.43	-3.36	-4.21	-3.2	-3.34	-3.01	-2.59	-3.02	-3.09	-2.72	-3.19	-3.44	-2.73	-2.7	-3.11	-5.01	-3.4	-3.96	-3.77	-3.27	-2.89	-3.02	-4.65	-3.44	-3.66	-3.76	-2.99	-3.26	-3.04	-3.31
GHRHR	Neurology	0.0298	-0.0816	0.383	-0.422	-0.269	-0.295	0.171	-0.233	-0.159	0.0036	0.56	-0.0609	0.232	-0.192	-0.288	0.221	-0.0606	-0.319	-0.0222	0.013	-0.42	-0.0088	0.578	-0.164	-0.142	0.495	-0.517	-0.372	0.191	0.363	0.0511	0.271	-0.014	-0.43	-0.354	-0.313	-0.109	-0.215	0.242	0.201	0.0634	0.182	-0.197	0.454	-0.006	-0.76	-0.774	0.307
GKN1	Neurology	-1.83	-2.94	-1.65	-2.34	-1.8	-1.77	-1.04	-2.11	-1.68	-2.51	-1.66	-1.7	-1.6	-1.25	-2.83	-1.62	-2.18	-1.06	-1.39	-1.45	-1.47	-1.43	-2.07	-1.99	-2.15	-2.04	-2.34	-2.48	-1.93	-1.62	-1.23	-1.88	-1.49	-1.15	-1.61	-2	-2.08	-1.88	-1.61	-1.1	-1.39	-1.83	-1.48	-1.17	-1.67	-1.5	-1.9	-1.24
GLB1	Neurology	-0.588	-0.492	-0.751	-0.697	-0.533	-0.539	-0.718	-0.318	-0.366	-0.42	-0.24	-0.319	-0.773	-0.127	-0.0295	-0.477	-0.293	-0.22	-0.454	0.0495	-0.473	-0.0715	-0.0471	0.131	0.0957	-0.39	-0.266	0.05	-0.0522	-0.338	-0.347	0.116	-0.535	-0.522	-0.132	-0.284	-0.29	-0.359	-0.15	-0.539	-0.557	-0.121	-0.547	-0.596	-0.371	-0.278	-0.215	-0.174
GLT8D2	Neurology	0.31	-0.0718	0.426	-0.148	-0.0125	0.008	0.0136	-0.272	-0.369	0.0963	0.163	-0.043	-0.148	0.106	0.0982	-0.356	-0.336	0.279	-0.581	0.006	0.0016	0.352	0.12	-0.202	-0.22	0.399	-0.102	-0.351	-0.17	-0.182	-0.267	-0.337	0.242	0.232	0.082	-0.0882	0.246	0.0012	-0.198	0.125	-0.139	-0.185	0.276	0.483	0.0749	0.0861	-0.301	-0.258
GNLY	Neurology	-5.62	-5.84	-5.61	-4.97	-4.55	-5.42	-4.1	-1.52	-4.6	-4.61	-5.16	-5.18	-5.92	-4.76	-4.57	-3.94	-5.25	-5.26	-6.24	-3.28	-4.86	-5.94	-5.45	-2.88	-4.64	-4.69	-5.11	-4.85	-4.45	-4.63	-4.9	-5.34	-5.04	-5.41	-4.17	-4.8	-5.56	-5.53	-4.56	-3.72	-5.81	-5.19	-5.25	-4.54	-1.64	-3.61	-4.42	-4.23
GP6	Neurology	-4.13	-3.69	-4.07	-3.73	-3.72	-4.34	-4.45	-4.33	-4.49	-3.52	-3.69	-3.92	-4.5	-3.79	-3.94	-4.12	-4.38	-4.25	-4.43	-3.71	-4.33	-3.89	-4.23	-3.86	-4.1	-4.01	-3.8	-4.72	-4.7	-4.09	-3.83	-4.04	-3.29	-4.39	-3.99	-3.67	-4.15	-3.87	-3.35	-4.15	-4.36	-3.78	-4.36	-4.36	-3.64	-3.13	-3.87	-3.65
GPC5	Neurology	0.522	1.47	0.672	0.395	0.995	0.829	1.08	1.8	2.11	1.72	1.22	1.82	1.2	1.96	2.3	1.73	2.19	2.8	0.703	2.98	1.24	1.85	1.83	2.75	2.89	1.34	1.52	2.54	2.43	1.98	2.11	2.75	1.13	0.631	1.73	1.46	1.72	1.32	1.69	1.15	0.176	2.26	1.2	1.11	1.79	1.12	1.86	1.94
GPKOW	Neurology	-0.112	0.0017	0.185	-0.33	-0.435	-0.187	0.0539	-0.273	-0.103	-0.234	-0.532	-0.268	0.183	-0.298	-0.201	0.0018	-0.32	-0.216	-0.32	-0.506	-0.331	-0.43	-0.358	-0.0556	-0.801	-0.178	-0.372	-0.172	-0.379	0.185	-0.715	-0.254	-0.206	-0.231	-0.303	-0.474	-0.161	-0.191	-0.14	-0.278	-0.241	-0.21	-0.0257	-0.0173	-0.636	-0.205	-0.224	-0.0679
GRN	Neurology	-2.21	-1.69	-2.5	-2.2	-2.06	-1.35	-2.17	-0.816	-1.6	-2.15	-1.57	-1.96	-2.7	-1.81	-1.58	-2.12	-1.64	-1.25	-2.18	-1.27	-1.89	-2.06	-1.94	-1.01	-1.05	-1.79	-1.74	-1.01	-1.99	-1.53	-1.89	-1.18	-1.46	-2.5	-1.76	-1.66	-1.84	-2.01	-1.23	-2.41	-1.98	-1.33	-1.35	-1.72	-1.67	-1.18	-1.44	-0.918
GSTP1	Neurology	1.06	0.41	2.24	0.512	0.502	0.141	1.49	0.807	1.93	1.49	0.381	1.18	0.475	0.178	1.07	1.45	0.486	1.04	0.489	2.24	1.23	1.38	0.847	1.13	0.643	0.546	0.836	1.56	0.579	1.35	1.44	0.997	1.14	0.975	0.891	0.373	1.85	0.956	0.544	1.41	1.01	0.403	0.209	0.756	1.08	3.17	1.6	0.668
GUCA2A	Neurology	-5.43	-4.75	-4.9	-5.55	-3.95	-5.88	-4.52	-3.03	-4.04	-3.47	-4.78	-3.6	-5.26	-3.82	-3.73	-4.41	-4.07	-3.92	-5.2	-4.22	-3.9	-4.76	-4.58	-3.31	-3.74	-3.45	-3.43	-3.12	-4.25	-3.66	-2.63	-3.66	-3.11	-5.21	-3.48	-3.76	-4.21	-4.81	-3.31	-2.67	-5.44	-3.78	-3.72	-3.68	-3.33	-3.22	-4.05	-2.33
HARS	Neurology	0.185	-0.26	0.411	-0.481	-0.199	-0.385	1.16	0.304	0.148	0.469	-0.598	0.186	-1.71	-0.162	0.187	-0.0513	-0.107	0.499	-0.59	1.43	0.241	0.267	0.434	0.585	1.07	-0.0343	0.696	0.786	0.281	0.37	0.702	0.48	0.358	-0.417	0.779	0.428	0.526	0.394	0.504	-0.19	0.348	0.647	0.689	0.336	0.776	3.48	0.788	0.594
HAVCR2	Neurology	1.04	2.66	1.57	1.42	1.8	1.64	1.43	3.43	2.27	2.31	2.33	2	1.47	2.49	2.7	2.23	2.52	2.98	1.32	3.09	2.09	2.47	2.68	3.82	3.23	2.74	2.82	3.57	2.09	3.19	3.28	3.36	2.25	0.901	1.74	2.39	2.31	1.86	3.11	2.69	2.16	3.5	2.33	3.27	2.53	2.63	2.84	3.26
HMOX2	Neurology	-0.0127	-0.11	0.217	-0.468	0.167	-0.687	-0.0405	0.277	0.448	-0.641	-0.64	-0.378	-0.0039	0.134	-0.635	-0.0935	-0.204	-0.252	-0.586	0.479	-0.359	0.87	0.778	1.18	1.63	0.218	1.12	1.52	-0.615	0.911	0.24	1.62	0.366	-0.527	0.75	0.0147	0.69	0.52	0.62	-0.47	0.174	0.952	0.592	1.48	-0.557	0.739	0.656	0.944
HNMT	Neurology	-4.35	-3.41	-3.65	-4.14	-4.6	-4.13	-4.22	-3.69	-3.71	-2.96	-3.97	-3.47	-4.91	-3.07	-3.13	-3.86	-2.88	-2.9	-4.75	-2.15	-3.36	-2.77	-2.85	-2.25	-2.13	-3.76	-3.41	-1.62	-2.92	-2.95	-2.26	-2.62	-3.24	-3.35	-2.43	-3.05	-2.38	-3.01	-2.76	-3.32	-3.67	-1.77	-3.25	-3.15	-2.64	-0.379	-2.29	-2.73
HSP90B1	Neurology	-0.93	-1.09	-1.13	-1.65	-1.04	-1.48	-1.31	-1.54	-1.39	-1.17	-1.5	-1.54	-1.2	-1.49	-1.68	-1.24	-1.04	-2.07	-1.62	-1.23	-2.34	-1.45	-1.13	-1.41	-1.57	-1.23	-1.85	-1.85	-1.9	-1.24	-1.15	-1.2	-1.22	-1.5	-1.16	-1.48	-1.94	-1.43	-1.06	-1.04	-1.11	-1.76	-1.27	-1.03	-1.49	-1.88	-1.53	-1.57
IDI2	Neurology	-0.636	-0.75	-0.278	-1.58	0.239	-0.584	-0.709	-0.43	-0.34	-0.564	-0.637	-0.162	-0.659	-0.141	-0.493	-1.3	-0.605	-0.888	-1.31	-0.235	-0.876	-0.255	-1.96	-1.15	-1.21	-0.237	-0.735	-1.27	-0.777	-0.519	-0.203	-0.344	0.0047	-0.691	-0.645	-0.421	-0.212	-0.285	-0.283	0.276	-0.732	-1.37	-0.57	-0.215	-0.189	0.785	-0.201	-0.851
IFNGR2	Neurology	-2.75	-1.99	-2.52	-1.89	-1.57	-2.39	-1.75	-1.26	-0.657	-1.38	-1.43	-1.97	-2.53	-1.52	-0.708	-1.54	-1.63	-1.74	-2.33	-0.214	-1.65	-0.618	-1.07	-0.423	0.13	-0.993	-1.21	-0.204	-1.16	-0.148	-1.16	0.0644	-1.26	-2.77	-0.468	-1.31	-1.48	-1.22	-1.25	-1.31	-2.33	-2.05	-0.617	-2.22	-1.57	-1.09	-1.02	0.0355
IFNL1	Neurology	-1.08	-1.17	-1.88	-1.15	-0.925	-1.1	-1.94	-1.3	-0.74	-0.945	-1.82	-1.09	-1.74	-1.96	-0.855	-0.499	-1.98	-0.976	-1.11	-0.771	-0.816	-0.899	-0.8	-0.986	-1.83	-0.69	-1.84	-1.41	-1.28	-1.23	-1.18	-1.28	-1.45	-1.02	-0.626	-1.44	-0.476	-1.06	-0.824	-0.376	-1.3	-1.1	-1.08	-0.494	-1.65	-1.29	-1.42	-0.481
IGF2R	Neurology	-2.06	-1.46	-1.79	-2	-2.02	-1.86	-1.91	-0.827	-0.797	-1.32	-1.89	-1.88	-2.14	-1.37	-1.01	-1.5	-1.32	-0.885	-2	-0.467	-1.51	-1.58	-1.44	-0.178	-0.0947	-1.1	-0.844	-0.375	-1.5	-0.807	-0.866	-0.73	-1.15	-2.41	-1.04	-1.22	-1.17	-1.4	-1.01	-1.79	-1.86	-0.927	-1.22	-1.26	-1.47	-0.987	-0.55	-0.782
IGFBP4	Neurology	-1.68	-0.318	-1.79	-1.62	-0.682	-0.081	-1.55	1.03	-0.743	-0.192	-0.61	-0.427	-2.09	0.037	0.0082	-1.13	0.0456	0.752	-2.38	0.932	-1.25	-0.898	-0.866	1.1	0.882	-0.93	-0.0577	0.592	-0.149	0.131	0.279	0.505	-0.49	-1.06	-0.196	-0.0557	-0.212	-1.02	0.0959	-1.03	-0.974	1.07	-0.359	-0.871	-0.105	-0.0197	-0.198	-0.064
IL17RA	Neurology	-1.54	-0.215	-1.15	-1.3	-0.927	-1.21	-0.316	-0.681	-0.924	-0.879	-1.17	-0.937	-1.39	-0.963	-0.526	-0.831	-1.09	-0.34	-1.59	-0.0724	-1.13	-0.555	-1.08	0.182	-0.412	-1.43	-0.223	0.23	-0.816	-0.0277	-0.815	-0.0682	-0.273	-1.9	-0.763	-0.548	-1.22	-0.0475	-0.702	-1.03	-1.43	-0.305	-0.709	-1.03	-0.841	-0.247	-0.664	-0.688
IL18RAP	Neurology	-3.52	-3.24	-3.16	-3.32	-3.53	-2.7	-3.34	-3.08	-3.92	-3.56	-4	-3.1	-3.43	-3.24	-3.83	-3.26	-3.22	-3.84	-3.12	-3.74	-3.27	-3.38	-3.34	-3.21	-3.27	-3.32	-3.39	-2.54	-2.54	-3.52	-2.82	-2.56	-3.12	-3.29	-3.22	-3.03	-3.11	-3.27	-3.3	-3.01	-3.2	-4.12	-3.15	-3.98	-2.82	-3.35	-3.75	-3.34
IL1R1	Neurology	-3.11	-2.45	-2.95	-2.44	-2.3	-2.31	-2.64	-1.14	-1.93	-2.2	-2.38	-2.26	-2.98	-1.9	-1.3	-2.52	-2.11	-2.08	-2.67	-1.56	-2.35	-2.53	-2.71	-1.3	-1.8	-1.84	-1.86	-2.14	-2.53	-1.8	-1.85	-2.18	-1.67	-2.87	-1.84	-2.35	-2.52	-2.78	-1.56	-2.39	-2.46	-2.4	-2.15	-1.99	-2.08	-1.59	-2.46	-1.42
IL1RAP	Neurology	-5.67	-4.97	-5.65	-6.52	-5.38	-6.11	-5.9	-4.47	-5	-3.9	-5.19	-5.59	-5.87	-4.27	-5.04	-4.98	-4.91	-4.73	-6.41	-4.46	-5.78	-4.95	-5.75	-4.49	-4.6	-3.93	-4.74	-4.5	-5.23	-4.19	-4.99	-4.67	-3.88	-5.59	-4.89	-5.37	-4.91	-6.21	-4.7	-4.96	-5.84	-5.01	-4.71	-5.18	-4.38	-4.14	-4.86	-4.45
IL34	Neurology	1.51	3.09	2.51	1.38	1.98	1.62	1.95	2.25	2.87	2.47	2.74	2.81	0.954	2.75	2.78	2.49	1.85	3.21	1.74	2.15	2.52	1.46	2.36	3.07	2.51	2.2	2.57	2.56	2.78	3.55	2.82	2.89	2.98	2.34	2.93	3.27	1.67	2.54	3.01	2.97	2.32	2.51	1.68	2.54	2.78	2.31	2.13	2.61
IL6---2	Neurology	1.49	0.878	0.389	1.14	-0.617	4.64	-0.55	1.28	1.16	1.14	-0.281	0.73	-0.0805	0.382	0.715	0.97	0.758	0.855	0.911	1.4	0.226	1.46	0.823	1.07	2.49	1.1	2.56	0.942	3.38	0.21	1.87	3.33	-0.0918	1.25	0.349	1.36	1.89	1.5	1.7	2.71	1.34	0.405	1.35	1.17	0.903	-0.0348	1.23	0.414
IL7R	Neurology	-6.06	-4.96	-5.71	-7.59	-5.78	-5.97	-6.06	-4.93	-5.09	-5.56	-6.02	-4.56	-6.15	-4.8	-4.84	-4.9	-4.67	-4.99	-5.44	-5.35	-5.41	-5.25	-6.71	-3.58	-4.5	-4.97	-4.83	-4.99	-5.99	-4.42	-4.15	-4.38	-4.12	-6.36	-5.69	-5.61	-5.06	-5.82	-5.34	-5.63	-7.6	-5.04	-5.12	-4.23	-4.93	-5.06	-4.81	-3.8
ILKAP	Neurology	-0.896	-0.691	0.293	-0.433	-0.207	-1.23	0.137	-1.06	-1.12	-1.08	-1.9	-2.01	-0.418	-1.6	-0.967	-0.815	-1.21	-0.85	-0.411	-0.792	-1.26	-0.212	-1.71	-0.824	-1.26	-1.02	-0.681	-0.681	-1.2	-0.801	-0.0994	-1.18	-0.665	-1.15	-1.11	-0.792	-1.02	-0.406	-0.971	-0.422	-0.484	-1.15	-0.559	-0.179	-0.187	-0.993	-1.12	-0.911
IMPA1	Neurology	-0.219	-0.0035	-0.394	-0.486	0.307	-0.28	0.136	-0.083	0.313	-0.188	0.212	0.0299	-0.373	0.388	0.46	-0.246	0.356	0.843	-0.39	1.3	0.165	1.47	1.41	1.74	2.26	0.126	1.62	2.38	1.24	1.48	1.57	1.9	0.303	0.348	1.07	0.265	1.13	0.692	0.99	0.374	0.536	0.796	0.924	1.65	0.549	1	1.42	0.459
ING1	Neurology	-1.41	-1.31	-0.909	-1.08	-1.53	-1.34	-1.42	-0.865	-1.3	-1.55	-0.851	-0.907	-0.753	-1.46	-1.58	-0.57	-0.966	-0.655	-2.39	-1.03	-1.4	-1.42	-1.16	-1.3	-1.13	-1.26	-1.84	-1.64	-1.05	-1.7	-1.46	-1.11	-0.899	-1.13	-1.34	-2.21	-1.02	-1.22	-1.11	-1.8	-0.927	-1.48	-1.94	-0.893	-1.22	-1.02	-1.9	-1.04
INHBC	Neurology	-5.01	-5.2	-5.16	-5.19	-4.78	-6.05	-5.87	-5.28	-5.3	-5.15	-4.79	-5.21	-4.93	-5.91	-4.93	-4.91	-5.47	-4.99	-5.68	-6.1	-5.08	-4.84	-5.34	-5.28	-5.2	-4.94	-5.54	-4.96	-5.07	-4.78	-5.02	-4.55	-5.54	-5.31	-4.89	-4.77	-4.99	-5.59	-4.2	-5.33	-5.16	-5.68	-4.97	-4.78	-4.22	-4.75	-4.66	-4.25
IPCEF1	Neurology	-3.43	-3.65	-4.01	-3.76	-2.98	-3.72	-3.42	-3.82	-4.2	-3.77	-3.16	-3.74	-3.5	-3.56	-3.66	-3.65	-3.85	-3.59	-2.89	-2.99	-3.48	-3.23	-3.31	-2.74	-2.67	-4.04	-4.81	-2.58	-3.34	-3.74	-3.16	-2.46	-3.41	-3.94	-3.14	-3	-4.18	-3.9	-3.6	-4.1	-4.32	-3.42	-3.21	-4.63	-3.39	-2.17	-3.86	-3.41
ISLR2	Neurology	2.59	3.06	2.72	2.15	2.04	1.75	2.49	2.77	3.82	3.32	3.13	3.29	2.05	3.88	4.01	3.17	3.72	4.51	1.5	5.07	1.77	3.47	3.08	4.72	4.43	2.66	3.11	3.96	3.44	3.94	4.11	4.13	2.89	2.34	3.4	3.22	4.12	2.96	3.3	2.51	1.82	4.27	3.25	3.04	2.52	2.07	4.09	2.52
ITGA5	Neurology	-4.61	-3.79	-5.42	-4.95	-5.58	-5.05	-4.55	-3.23	-4.04	-4.59	-4.35	-4.6	-5.18	-4.42	-3.54	-3.97	-4.06	-3.97	-4.37	-4.28	-5.03	-5.18	-4.05	-4.31	-4.03	-4.23	-3.81	-3.89	-4.4	-4.29	-3.62	-4.69	-4.38	-4.57	-4.09	-4.21	-4.8	-4	-4.05	-4.06	-4.99	-3.88	-4.01	-3.88	-4.23	-4	-4.39	-3.72
ITGAM	Neurology	-1.52	-1.57	-1.8	-0.942	-1.02	-1.27	-1.97	-0.87	-1.34	-1.05	-1.19	-1.34	-2.04	-1.3	-0.851	-0.95	-0.875	-1.7	-1.36	-1.07	-1.01	-0.998	-0.984	-0.86	-0.73	-1.35	-0.778	-0.846	-1.32	-0.952	-0.924	-1.09	-1.25	-1.62	-1.09	-1.6	-0.915	-0.949	-0.85	-1.18	-1.44	-0.898	-0.76	-1.39	-1.13	-0.774	-1.02	-0.654
IVD	Neurology	-3.03	-3.49	-2.69	-3.19	-2.85	-2.48	-3.05	-2.67	-2.91	-2.76	-2.91	-2.62	-2.3	-3.25	-3.09	-2.19	-3.11	-3.3	-2.63	-2.86	-2.16	-2.15	-3.71	-3.37	-2.55	-3.38	-2.12	-3.37	-3.14	-3	-3.15	-2.96	-3.29	-2.88	-2.65	-3.53	-2.99	-1.92	-2.96	-3.04	-3.01	-2.8	-3.41	-2.91	-2.74	-2.53	-2.74	-3.35
JAM2	Neurology	4.72	5.84	5.37	5.35	5.45	4.74	5.31	6.05	6.46	5.98	5.73	5.79	5.31	6.14	6.28	5.88	6.02	6.41	5.23	6.78	5.27	5.86	5.96	6.58	6.63	5.7	5.79	6.26	6.01	6.06	6.1	6.43	5.15	4.89	6.01	5.31	5.95	5.5	5.84	5.04	4.77	5.93	5.28	5.22	5.25	5.42	6.24	5.52
KCNIP4	Neurology	0.261	0.698	0.599	0.207	0.267	-0.107	0.217	0.556	0.656	0.875	0.138	0.242	0.757	0.762	0.396	0.557	0.785	0.752	-0.272	1.35	0.325	0.629	0.182	0.777	0.572	0.194	0.639	0.584	0.669	0.24	0.938	0.881	0.208	0.0253	0.359	0.535	0.765	0.96	0.798	0.33	-0.192	1.35	0.866	0.135	0.309	0.16	1.16	0.853
KEL	Neurology	-3.03	-4.16	-3.04	-3.07	-3.8	-3.04	-2	-3.37	-2.85	-2.71	-3.15	-2.42	-2.53	-3.74	-3.18	-3.05	-3.62	-3.21	-3.09	-1.84	-2.93	-2.76	-2.85	-3.62	-3.52	-3.88	-3.4	-3.3	-2.91	-3.02	-2.79	-3.27	-2.72	-3.46	-3.53	-3.97	-2.27	-2.88	-3.15	-2.51	-2.83	-4	-3.09	-3.24	-3.36	-2.49	-2.75	-2.29
KIRREL2	Neurology	-0.432	-0.486	-1.71	-1.09	-0.668	-1.56	-0.794	-0.218	-0.0629	-0.139	-0.576	-0.195	-0.945	-0.235	-0.232	-0.296	-0.0731	0.0026	-1.23	0.786	-0.908	-0.232	-0.632	1.01	0.847	-0.594	-0.761	-0.172	-0.162	0.679	-0.0155	0.232	-0.404	-1.89	-0.333	-0.26	-0.525	-1.23	-0.403	-1.14	-1.55	0.0749	-0.637	-1.35	-1.38	-0.546	0.745	-1.02
KLB	Neurology	-2.28	-3.39	-2.43	-2.99	-3.57	-3.78	-3.99	-3.32	-5.68	-3.84	-3.38	-2.87	-3.12	-3.03	-3.05	-4.81	-4.32	-3.46	-3.55	-5.21	-6.06	-5.7	-3.39	-3.31	-5.32	-3.98	-2.76	-3.62	-5.77	-4.35	-4.89	-4.92	-3.92	-4.01	-4.63	-4.22	-3.48	-3.86	-4.83	-2.78	-4.11	-3.63	-3.91	-3.34	-4.08	-3.18	-2.96	-3.35
KRT14	Neurology	0.321	0.513	1	-0.542	0.497	-0.475	-0.42	-0.846	-0.595	-0.524	-0.812	0.471	0.528	-0.984	-0.392	-0.74	-0.196	-0.117	-0.386	0.374	0.0052	-0.315	0.2	-0.962	-0.852	0.506	-0.599	-0.715	-0.633	0.191	0.82	-0.436	-0.626	-0.688	-0.658	-0.676	-0.786	-0.0944	0.162	1.01	-0.601	-0.99	0.0557	-0.413	-0.802	0.181	0.518	-0.515
KRT5	Neurology	-1.45	-0.66	-0.071	-1.35	-0.992	-0.49	-0.974	-0.845	-1.35	-1.7	-0.45	-0.184	-0.776	-0.882	-0.628	-0.399	-0.54	-0.93	-0.567	-0.182	-0.478	0.035	-1.61	0.0094	-0.692	-1.04	-0.991	-0.689	-0.678	-0.737	-0.668	-1.86	0.0851	-0.3	-1.21	-2.49	-1.21	-0.952	-1.18	-0.811	-1.21	0.0626	-1.02	-0.916	-0.766	-1.24	-0.3	-0.235
LAIR2	Neurology	-0.443	1.15	0.951	0.724	2.12	1.93	0.764	2.72	2.07	1.21	-0.181	1.62	1.04	1.45	2.27	-4.44	2.12	2.35	1.25	0.136	1.29	1.78	0.866	3.59	2.61	1.56	0.796	1.46	-0.139	1.68	2.65	3.27	1.62	-2.68	1.92	0.0388	0.79	0.316	1.93	-1.32	-0.374	0.585	-1.57	0.069	0.318	-0.444	1.3	1.97
LAMP2	Neurology	-0.186	0.96	0.443	0.603	1.16	0.734	1.06	1.81	1.82	0.555	0.666	0.48	0.418	1.39	1.75	0.727	0.866	0.857	0.307	2.06	1.68	1.11	1.59	2.1	1.99	2	1.42	1.69	0.792	1.67	1.28	2.13	1.41	-0.352	1.6	0.387	0.351	0.662	1.64	1.24	0.482	0.854	1.4	1.25	1.53	1.24	1.31	2.13
LAYN	Neurology	0.138	2.2	2.33	1.79	2.79	2.35	1.7	3.71	3.55	2.08	2.57	2.36	1.46	2.78	2.9	2.59	2.22	2.44	1.87	3.78	2.3	2.46	2.19	4.08	4.07	3.74	2.3	3.14	1.99	3.03	3.15	4.22	1.83	0.556	2.95	1.54	0.908	1.71	3.43	3.75	0.846	2.15	1	1.82	3.38	2.11	2.32	2.89
LBR	Neurology	0.62	-0.0052	-0.853	0.291	1.16	0.516	2.45	0.972	-0.55	-0.2	-1.06	-0.754	-1.46	-0.146	-0.678	1.06	-0.774	-0.355	-0.904	0.462	-0.508	-0.353	-0.128	-0.281	-0.332	-0.568	-0.786	0.0144	-0.352	-0.264	-0.565	-0.293	-0.119	-0.351	-0.478	-0.304	-0.515	-0.669	-0.354	-0.162	-0.749	0.671	-0.258	-0.0554	-0.473	3.41	-0.729	-0.187
LGALS8	Neurology	-0.437	0.281	-0.274	-0.288	0.0749	-0.552	1.08	0.652	0.287	0.409	-0.0461	0.24	-0.179	0.602	0.824	0.159	0.69	0.5	-0.076	1.46	0.751	1.21	1.84	1.92	2.89	0.889	1.75	2.65	0.895	1.45	1.57	2.46	0.652	0.0123	1.43	0.704	0.553	1.26	1.27	0.392	-0.0708	1.79	1.6	1.3	0.778	1.48	2.05	1.24
LIF	Neurology	0.748	1.37	0.41	0.536	0.538	0.572	0.378	0.326	-0.387	0.773	0.437	0.507	0.396	0.99	1.1	0.451	0.144	1.03	0.741	0.897	0.412	0.757	0.584	0.783	0.566	0.715	0.988	0.344	0.406	0.388	0.338	0.842	0.333	0.651	1.05	1.02	0.828	0.759	1.02	1.27	0.0942	2	1.24	1.2	0.835	0.76	0.364	0.496
LILRA2	Neurology	-4.17	-3.71	-4.31	-3.83	-2.96	-3.74	-4.14	-1.53	-2.76	-3.34	-3.03	-3.5	-3.69	-2.76	-2.49	-3.77	-2.95	-3.55	-4.05	-2.49	-2.59	-4.23	-2.08	-1.26	-1.65	-2.82	-1.92	-1.61	-3	-1.55	-1.97	-1.56	-1.88	-3.59	-2.51	-2.68	-3.46	-2.71	-1.78	-2.1	-2.52	-2.46	-1.82	-2.29	-2.16	-1.64	-2.4	-1.21
LPO	Neurology	-5.08	-4.21	-4.08	-4.34	-3.13	-4.36	-2.83	-3.35	-4.26	-4.23	-3.5	-3.38	-4.78	-3.43	-3.07	-4.33	-3.72	-3.96	-5.12	-3.75	-3.77	-4.09	-3.84	-3.02	-2.77	-2.71	-3.96	-3.07	-3.98	-2.51	-3.56	-3.46	-3.23	-3.75	-2.7	-4.26	-4.8	-3.67	-3.42	-3.66	-4.52	-4.13	-3.43	-4.06	-3.33	-2.82	-2.88	-2.83
LRPAP1	Neurology	0.542	1.47	0.828	0.715	1.06	0.743	0.959	1.81	1.81	1.95	1.45	1.28	0.867	1.87	2.03	1.24	1.7	2.44	0.845	2.46	0.789	1.27	1.49	2.47	2.36	1.22	1.35	2.12	1.56	1.7	1.64	2.07	1.05	0.84	1.48	0.96	1.88	1.12	1.92	0.965	0.7	2.18	1.09	0.974	1.32	1.6	2.13	1.49
LXN	Neurology	-2.05	-2.41	-2.4	-2.9	-0.0416	-2.71	1.75	-2.58	-2.42	-1.48	-2.53	-1.96	-2.96	-1.74	-1.85	-2.36	-1.72	-1.6	-2.34	-0.907	-1.92	-2.55	-0.813	-2.43	-2.01	-2.2	-2.99	-2.39	-2.36	-3.08	-2.27	-1.96	-2.34	-2.05	-1.83	-1.9	-2.2	-2.59	-2.67	-1.03	-3.25	-1.92	-3.4	-1.77	-2.09	0.722	-2.03	-1.94
LY96	Neurology	-2.17	-2.44	-2.28	-2.05	-1.91	-1.8	-2.51	-2	-1.83	-1.67	-2.12	-2.16	-2.42	-2.19	-2.19	-1.98	-2.2	-1.45	-1.97	-1.7	-2.23	-1.48	-1.52	-1.57	-1.64	-2.19	-2.08	-1.75	-2.09	-2.24	-2.09	-1.64	-1.74	-2.43	-1.84	-2.4	-2.41	-1.93	-1.85	-2.17	-1.98	-2.04	-2.2	-2.21	-2.06	-2.07	-2.25	-2.42
LYPD1	Neurology	-0.0775	-0.447	-0.0668	-0.187	-0.0788	-0.206	-0.238	-0.153	-0.11	-0.361	-0.0757	0.0318	0.0298	-0.164	0.0748	-0.177	0.09	-0.152	0.0095	0.112	-0.125	0.207	-0.143	-0.0022	-0.259	0.0479	-0.178	-0.388	0.196	0.0044	-0.351	-0.0281	-0.0233	-0.138	0.219	-0.053	-0.0409	0.034	-0.396	0.0731	-0.115	-0.0783	-0.0476	0.305	0.0067	-0.194	-0.373	-0.386
MAD1L1	Neurology	-3.09	-3.04	-3.37	-2.88	-3.09	-2.75	-2.55	-2.7	-3.05	-2.82	-3.19	-2.9	-3.39	-3.19	-3.38	-2.67	-2.59	-2.9	-3.19	-2.24	-3.51	-2.3	-2.58	-2.48	-2.58	-3.15	-2.29	-2.57	-2.27	-2.17	-2.53	-2.62	-3.21	-3.49	-3.06	-3.53	-3.33	-0.956	-2.72	-2.95	-3.32	-2.74	-2.37	-2.88	-2.76	-1.76	-2.92	-2.25
MAP4K5	Neurology	-0.657	-0.906	-0.387	-1.15	-0.881	-0.872	-0.647	-1.12	-0.757	-1	-0.932	-0.723	-0.987	-0.895	-1.31	-1.13	-0.793	-0.736	-1.36	-0.741	-1.57	-0.632	-0.811	-0.798	-0.993	-0.924	-0.539	-0.826	-0.484	-1.11	-0.678	-0.24	-0.739	-0.777	-0.508	-0.635	-1.12	-0.594	-0.608	-1.01	-0.768	-1.27	-0.988	-0.344	-0.957	-0.452	-1.05	-0.616
MAPT	Neurology	4.48	3.85	3.66	2.1	2.29	2.13	2.44	3.39	4.57	3.51	2.95	3.7	2.99	3.61	3.74	3.83	3.97	4.71	2.53	5.02	2.94	6.4	6.13	6.2	6.85	3.58	6.31	7.61	3.92	6.33	5.51	6.82	4.44	4.19	5.38	4.54	6.79	4.91	4.73	2.62	4.8	6.32	6.07	7.73	3.22	4.65	5.97	3.9
MASP1	Neurology	-2.18	-2	-1.93	-2.08	-1.92	-1.64	-1.96	-2.02	-2.03	-2.08	-1.94	-1.69	-2.18	-1.86	-1.88	-2	-1.83	-1.97	-1.97	-1.71	-2.22	-1.75	-1.96	-1.7	-1.89	-1.95	-2.07	-1.58	-1.78	-1.94	-1.86	-2.06	-1.76	-1.98	-1.86	-2.31	-2.2	-1.97	-1.83	-1.8	-1.82	-2.12	-1.93	-1.69	-1.83	-1.77	-2.18	-1.84
MATN3	Neurology	-1.56	-2.72	-2.02	-1.98	-2.33	-0.577	-1.85	-0.572	-1.91	-0.901	-0.998	-1.02	-3.06	-0.729	-0.142	-1.97	-0.539	-0.457	-2.76	0.496	-1.27	-0.956	-0.884	0.272	0.205	-1.5	-0.497	-0.115	-0.688	0.0119	-0.48	0.175	-0.958	-0.727	-0.113	-1.3	-1.28	-1.34	-0.703	-0.81	-1.65	0.216	-0.806	-1.25	-0.333	-0.94	-0.369	0.166
MAX	Neurology	0.0576	-0.128	-0.0781	-0.185	-0.863	0.292	-0.466	-0.302	-0.546	-1.65	0.153	0.128	-0.582	-0.473	-0.57	0.55	-0.0877	-1.63	-0.779	-0.337	-0.0125	-0.753	-0.968	-0.555	-0.395	-1.1	-1.25	-0.0769	-0.866	-0.947	-0.71	0.271	0.0498	-0.799	-0.0743	0.0626	-1.56	-0.495	-0.495	-0.203	-0.599	-1.21	-0.0016	-0.171	-0.21	-1.29	-0.176	-0.109
MDGA1	Neurology	-2.04	-0.6	-1.34	-2.77	-1.23	-1.36	-0.384	0.454	0.633	-0.5	-0.198	-1.12	-1.95	-0.705	0.542	-0.663	-0.137	-0.188	-1.04	1.98	0.432	-0.634	-0.228	0.649	1.06	1.14	-1.24	0.289	-0.335	-0.488	-0.774	0.971	-1.13	-2.03	0.392	-1.27	-1.17	-1.09	0.25	-0.0472	-2.28	-0.595	-0.368	-1.18	1.21	0.349	-0.413	1.94
MESD	Neurology	0.117	0.338	0.274	0.325	0.729	0.33	0.195	0.929	0.865	0.921	0.494	0.404	0.0149	0.606	0.817	0.259	0.551	0.729	0.193	1.19	0.0188	0.377	0.466	0.952	1.06	0.757	0.503	1.01	0.487	0.821	1.06	1.01	0.646	0.192	0.434	0.457	0.946	0.718	0.879	0.0861	0.19	1.21	0.428	0.455	0.597	1.65	0.623	1.68
METAP1	Neurology	0.783	0.587	0.598	0.592	0.951	0.652	0.741	0.439	0.627	0.372	0.464	0.394	0.915	0.461	0.534	0.294	0.807	0.738	0.595	0.627	1.03	1.03	0.0884	0.265	0.419	0.881	0.48	0.645	0.239	0.562	0.68	0.959	0.906	0.6	0.647	0.321	0.635	0.896	0.442	0.582	0.544	0.727	0.726	1.03	0.578	0.56	0.773	0.571
MFGE8	Neurology	1.67	2.98	1.91	2.68	3.04	1.93	2.92	3.76	3.39	3.57	3.43	2.65	2.07	3.76	3.97	2.32	3.55	4.03	3.13	5.07	3	2.29	3.2	4.43	4.87	2.77	2.71	3.79	2.68	3.33	3.93	3.7	1.96	1.97	3.82	2.78	3.4	2.48	3.41	1.71	1.62	3.07	2.88	2.51	2.96	2.56	3.16	3.86
MIF	Neurology	3.01	3.79	3.41	2.62	3.51	2.21	4.12	4.01	3.76	1.28	2.7	0.302	1.26	-1.44	3.94	2.91	3.51	0.965	-0.896	5.28	3.38	5.3	5.57	5.44	6.07	3.96	5.51	6.3	3.5	5.23	4.67	5.81	4.43	2.92	4.9	3.86	3.81	2.61	4.68	2.88	4.25	0.348	3.08	5.82	3.94	6.06	5.07	4.78
MITD1	Neurology	-1.54	-2.76	-2.81	-1.8	-2.28	-2.3	-2.76	-2.01	-3.04	-1.17	-1.5	-1.93	-1.86	-1.21	-1.65	-2.15	-1.48	-2.2	-2.11	-0.989	-2.04	-1.31	-1.08	-2.12	-1.23	-1.69	-1.84	-1.38	-1.07	-1.8	-1.44	-1.07	-2.1	-0.921	-1.15	-0.571	-1.77	-1.67	-1.61	-1.81	-1.47	-1.58	-1.05	-1.26	-1.58	-0.455	-1.62	-2.33
MMP13	Neurology	-0.593	-0.433	-1.3	-0.632	-0.344	-0.732	-0.712	-0.466	0.0562	-0.275	-0.788	-0.349	-0.625	-0.812	-0.456	-0.607	-0.192	-0.402	-0.95	-0.283	-0.63	-0.0174	-0.51	-0.74	-0.939	-0.76	-0.462	-0.48	-0.526	-0.213	-0.865	-1.6	-0.402	-0.0907	-0.463	-0.243	-0.275	-0.439	-0.642	0.0304	-0.853	-0.209	0.194	-0.72	-0.485	-0.524	-0.302	-1.3
MMP3	Neurology	-2.56	-3.26	-3.86	-4.07	-3.94	-4.19	-3.78	-2.75	-3.58	-3.43	-3.56	-2.86	-3.92	-2.55	-3.5	-3.99	-2.84	-2	-4.29	-2.6	-3.93	-2.87	-3.61	-2.76	-2.21	-3.52	-3.57	-2.92	-2.82	-3.74	-2.26	-3.13	-3.1	-3.71	-2.79	-2.61	-1.75	-2.98	-2.98	-3.62	-3.79	-1.82	-3.39	-3.44	-3.14	-2.71	-2.61	-2.3
MMP8	Neurology	-3.88	-4.63	-4.16	-4.15	-1.62	-3.83	-0.323	-3.75	-3.74	-3.73	-4.61	-4	-4.34	-4.31	-4.17	-4.22	-3.86	-3.92	-4.57	-4.13	-4.14	-4.35	-3.1	-3.84	-4	-4.05	-4.24	-3.64	-3.72	-4.3	-3.36	-3.93	-3.8	-4.44	-4.03	-4.15	-4.59	-4.47	-3.7	-3.18	-4.31	-4.14	-3.74	-3.85	-4.33	1.23	-3.82	-3.5
MMP9	Neurology	-3.24	-3.96	-3.54	-4.01	-2.85	-2.69	-2.02	-3.06	-3.34	-3.63	-3.87	-3.67	-3.88	-3.8	-3.92	-3.67	-3.62	-3.91	-3.79	-3.56	-4.1	-3.95	-3.5	-3.7	-3.83	-3.11	-3.54	-3.85	-3.45	-3.58	-3.53	-3.73	-4.05	-4.12	-3.67	-3.23	-3.37	-4.24	-3.69	-3.34	-3.46	-3.4	-3.68	-3.54	-4.08	-0.216	-3.57	-4.25
MPO	Neurology	-4.26	-4	-4.23	-3.62	-1.2	-3.69	-0.23	-3.36	-4.28	-3.36	-3.86	-4.12	-4.55	-4.25	-4.46	-3.83	-3.88	-4.23	-4.17	-2.62	-4.06	-3.92	-2.88	-4.16	-3.77	-3.73	-4.34	-3.52	-4.06	-4.01	-3.51	-4.02	-3.61	-4.35	-3.73	-4.09	-3.28	-4.25	-4.09	-3.37	-4.03	-3.98	-3.93	-3.68	-3.76	2.98	-3.9	-3.79
MRPL46	Neurology	0.0008	-0.249	-0.289	0.0259	-0.176	0.221	0.152	0.244	0.243	0.0243	-0.155	-0.05	0.202	-0.0769	-0.12	0.295	-0.0727	-0.309	0.0625	-0.0894	0.0261	0.0084	-0.0597	-0.241	0.148	0.112	-0.521	-0.468	-0.208	0.025	-0.19	0.0529	0.233	-0.0373	0.127	-0.56	0.104	-0.176	0.135	0.106	0.0939	-0.0158	0.174	0.0779	-0.432	0.102	0.0937	-0.133
MSR1	Neurology	-0.104	-0.686	-1.44	-1.67	-2	-1.29	-2.33	0.387	-1.7	-1.11	-1.72	-1.33	-3.06	-0.642	-0.686	-2.53	-1.22	-0.871	-2.5	-0.935	-0.41	-1.17	-1.11	0.0687	0.111	-0.208	0.13	-0.363	-0.925	0.187	-0.376	-0.0603	-0.208	-1.29	-0.92	-0.613	-0.975	-1.94	-0.116	0.27	-0.836	-0.757	-0.608	-0.154	-0.438	0.008	-0.539	0.0721
MUC13	Neurology	-2.87	-2.52	-1.75	-2.86	-1.99	-1.97	-1.88	-3.33	-1.24	-3.67	-2.16	-3.67	-2.83	-3.6	-2.32	-2.13	-2.44	-2.6	-4.41	-3.54	-3.76	-1.84	-2.37	-2.83	-3.2	-3.86	-3.26	-2.6	-2.75	-2.59	-2.03	-2.39	-2.65	-3.56	-1.67	-3.11	-3.43	-3.3	-3.78	-1.8	-3.08	-1.16	-2.48	-2.61	-2.4	-2.22	-4.55	-3.2
MYOC	Neurology	-3.66	-2.59	-2.74	-2.06	-1.9	0.503	-1.28	-0.282	-2.09	-0.43	-0.868	-1.29	-3.89	-0.377	-0.106	-1.41	-0.674	-1.79	-3.79	-0.642	-0.143	-0.959	-1.19	0.246	-0.681	-1.4	-0.301	-0.768	-1.71	-1.32	1.33	-0.507	-0.687	-2.76	-0.99	-2.16	-1.14	-0.52	-0.508	0.451	-1.82	-1.11	-0.615	-0.524	-0.806	-0.392	-0.971	0.621
NAAA	Neurology	-4.18	-3.24	-3.69	-3.47	-3.2	-3.58	-2.82	-2.79	-3.07	-3.53	-2.69	-3.51	-3.62	-2.65	-2.8	-3.4	-3.28	-3.14	-3.41	-2.53	-2.66	-3.12	-2.87	-2.84	-2.58	-2.88	-3.52	-2.71	-2.76	-2.69	-2.32	-2.33	-2.65	-3.24	-3.25	-2.4	-3.45	-3.08	-2.74	-2.71	-2.63	-3.38	-3.21	-3.2	-2.41	-3	-2.8	-2.4
NCAM2	Neurology	0.33	2.56	1.41	1.54	2.84	1.66	2.13	3.73	3.31	2.35	2.69	2.09	1.4	3.3	3.47	2.43	2.46	3.02	1.42	3.66	2.52	2.11	2.76	4.11	4.1	3.42	2.74	3.43	1.93	3.5	3.62	3.56	2.51	0.41	3.3	2.14	2.04	1.54	3.26	2.62	1.6	2.49	2.43	2	3.36	2.7	3.02	3.59
NCAN	Neurology	4.41	4.33	4.32	4.45	4.39	4.48	4.36	4.43	4.48	4.56	4.22	4.47	4.4	4.6	4.47	4.45	4.53	4.44	4.3	4.33	4.39	4.47	4.48	4.43	4.47	4.41	4.42	4.44	4.5	4.47	4.46	4.48	4.33	4.42	4.47	4.44	4.46	4.4	4.49	4.32	4.13	4.49	4.37	4.28	4.37	4.44	4.35	4.36
NDRG1	Neurology	-1.67	-0.781	-0.301	-1.35	-0.334	-1.03	-0.222	-0.217	0.0163	-1.08	-0.274	0.142	-0.6	0.29	-0.0387	-0.185	-0.486	0.326	-1.29	0.81	-0.359	-0.374	-0.407	0.606	0.294	-0.437	-0.539	0.125	-0.723	-0.148	0.421	0.652	0.0065	-1.28	0.211	-1.09	-0.206	-0.646	0.366	-0.0392	-0.893	-0.322	-0.576	-0.465	0.129	-0.101	0.169	0.0823
NEFL	Neurology	5	4.3	5.7	6.27	2.64	1.32	3.12	4.68	2.41	2.92	2.12	2.29	1.45	3.45	2.92	1.98	2.49	3.3	0.952	4.14	4.5	5.44	5.68	5.98	6.07	5.3	5.5	7.15	2.89	6.1	4.82	6.64	6.08	2.74	5.02	2.77	4.24	4.69	6	6.4	5.87	6.65	6.18	7.39	4.75	5.14	5.94	5.66
NGF	Neurology	0.0316	0.308	0.311	0.078	0.216	0.289	0.334	0.168	0.0358	0.16	0.221	0.218	0.165	0.0572	0.244	0.286	0.391	0.246	0.166	0.314	0.0827	0.359	0.283	0.324	0.382	-0.087	0.117	0.599	0.498	0.188	0.276	0.405	0.162	0.142	0.262	0.143	0.147	0.276	0.425	0.175	0.156	0.291	0.125	0.229	0.125	0.297	0.21	0.175
NID2	Neurology	3.11	3.1	2.37	2.87	2.6	3.04	2.23	3.29	2.63	2.61	3.19	3.18	1.72	2.78	3.3	2.96	3.38	2.74	1.74	3.79	2.7	2.9	2.78	3.47	3.72	2.81	3.21	3.68	3.08	3.39	3.07	2.78	3.29	3.6	3.69	4.21	3.16	3.04	3.46	2.5	2.57	4.44	3.26	3.14	3.22	3.07	3.64	3.57
NMNAT1	Neurology	-0.533	-1.22	-1.53	-1.33	-0.647	-1.08	-0.391	-0.744	-1.51	-1.01	-1.5	-0.9	-1.76	-1.66	-1.57	-1	-1.26	-1.4	-2.17	0.586	-1.79	-0.956	-1.6	-1.47	-0.855	-1.25	-1.75	-0.947	-0.638	-1.21	-0.458	-0.973	-1.4	-0.984	-0.81	-0.789	-1.18	-1.08	-1.05	-1.25	-0.958	-0.972	-1.75	-1.64	-1.18	2.2	-1.4	-0.765
NOMO1	Neurology	-2.96	-1.85	-3.09	-3.03	-2.66	-3.09	-2.56	-1.22	-1.91	-2	-2.51	-3.26	-4.01	-2.48	-1.62	-2.53	-2.2	-2.55	-3.33	-1.43	-2.47	-2.46	-2.42	-1.33	-1.25	-1.68	-2.38	-1.82	-2.58	-1.57	-2.37	-1.34	-1.98	-3.23	-2	-2.63	-2.46	-3.01	-1.91	-2.68	-3.52	-2.24	-2.1	-3.07	-2.12	-2.02	-2.06	-1.38
NOS1	Neurology	0.251	0.861	-0.666	-0.983	-1.15	-1.76	-0.725	0.225	-0.114	-0.0584	-0.692	-0.511	-1.58	0.372	0.57	-0.836	0.28	0.398	-1.36	0.638	0.132	1.53	1.47	1.64	2.14	0.191	1.75	2.26	0.244	1.4	1.7	1.89	1.29	-0.0968	1.71	-0.0407	1.02	1.37	1.2	0.23	0.868	2.05	1.95	1.9	0.0193	1.24	2.33	1.18
NOS3	Neurology	-2.05	-2.11	-2.09	-2.14	-2.27	-2.38	-1.65	-1.97	-2.07	-2.59	-2.15	-1.59	-2.3	-2.65	-1.72	-1.98	-2.86	-2.57	-2.73	-2.48	-2.44	-2.11	-2.62	-2.29	-2.46	-2.19	-2.55	-3.29	-2.34	-2.21	-2.19	-1.92	-1.91	-2.84	-1.98	-2.76	-1.63	-2.19	-1.74	-2.05	-2.32	-1.39	-2.45	-2.4	-2.65	-2.85	-2.34	-1.42
NPM1	Neurology	-0.318	-0.605	-0.678	-1.03	-0.477	-0.123	0.388	-0.242	-0.906	0.552	-1.08	-0.658	-1.75	-1.08	-0.847	0.262	-0.218	0.0386	-1.34	1.31	-1.93	-1	-1.39	-0.835	-0.413	-1.64	-0.921	-0.465	0.237	-1.34	-0.264	0.0389	-1.06	-1.17	0.285	-0.323	-0.765	-1.03	-0.685	-1.24	-0.215	-1.14	-0.861	-1.08	-0.69	2.06	-2.11	-0.427
NPTX1	Neurology	2.54	4.48	3.88	4.04	4.61	4	4.51	5.45	5.57	4.89	5.07	4.45	3.69	5.18	5.47	4.68	5.17	5.53	4.15	6.28	4.61	4.69	5.06	6.32	6.05	5.21	4.1	5.5	4.43	5.28	5.55	5.95	4.14	4.06	5.17	4.29	4.63	4.29	5.43	3.72	2.46	4.51	4.73	3.9	4.73	4.58	4.61	5.31
NRP2	Neurology	-1.44	-1.16	-1.39	-1.35	-0.754	-1.48	-1.11	-0.142	-0.339	-0.627	-0.802	-0.779	-1.55	-0.662	-0.641	-0.847	-0.763	-0.367	-1.71	0.348	-1.02	-1.04	-1.17	0.948	0.671	-0.64	-0.353	-0.126	-1.12	-0.0058	-0.192	0.0116	-0.623	-1.81	-0.494	-0.945	-0.702	-1.29	0.0046	-0.784	-1.49	-0.311	-0.744	-0.884	-0.679	-0.315	-0.361	-0.258
NSFL1C	Neurology	1.11	1.24	0.165	0.352	1.48	-0.259	3.09	1.11	0.836	1.44	-0.119	0.0985	-0.23	0.633	0.894	0.428	0.65	1.54	-0.34	2.22	0.412	2.34	2.76	2.31	2.86	0.933	2.56	3.55	1.11	2.04	1.68	2.7	1.21	0.61	1.52	1.23	2.18	1.1	1.55	0.914	1.3	2.81	2.42	3.45	0.289	3.84	2.06	1.99
NTRK3	Neurology	0.718	2.09	1.5	1.42	1.98	1.45	1.83	2.78	3.19	2.3	1.93	2.02	1.75	2.61	2.98	2.2	2.28	2.84	1.73	3.52	1.73	2.09	2.48	3.47	3.41	2.46	2.08	2.97	2.15	2.73	2.82	3.23	1.76	0.861	2.48	1.52	1.96	1.71	2.54	1.25	0.843	2.09	1.95	1.69	1.88	1.91	2.61	2.47
NUDT5	Neurology	0.38	0.939	0.593	0.161	0.924	-0.326	0.884	1.77	-0.3	0.745	0.881	0.628	-0.878	0.708	1.4	-0.42	1.1	1.15	0.24	2.14	0.611	1.27	1.48	2.09	2.64	1.01	1.82	2.56	1.02	1.6	1.8	2.16	0.843	-0.0375	1.62	0.987	0.868	1.03	1.65	-0.341	0.861	1.86	1.25	1.67	0.952	1.63	2	2.17
NXPH1	Neurology	3.8	5.79	5.32	5.46	6.21	6.33	6.05	6.74	6.05	5.93	5.39	5.55	4.44	6.17	6.45	5.51	5.46	6.34	4.43	6.88	5.59	5.26	5.77	7.04	6.75	5.63	5.97	6.31	5.68	6.46	6.19	6.85	5.72	4.62	6.08	4.6	5.62	5.43	6.06	6.06	4.68	5.94	5.67	4.96	5.61	5.79	6.23	6.2
OBP2B	Neurology	-4.59	-3.98	-0.114	-2.91	-2.49	-4.22	-0.334	-1.69	-3.84	-4.3	-4.44	-2.67	-3.79	-4.49	-4.34	-4.4	-5.08	-4.3	-2.58	-1.62	-4.23	-4.03	-1.27	-3.18	-0.92	-2.18	-2.28	-0.0869	-4.52	-3.88	-4.02	-3.38	-4.67	-3.72	-2.19	-3.57	-4.38	-3.3	-1.92	-3.53	-2.22	-4.9	-4.45	-0.86	-2.55	-3.08	-2.02	-1.25
ODAM	Neurology	-1.42	-0.912	-0.164	-0.55	-0.966	0.0837	0.062	-0.389	-0.492	-0.459	-1.11	-0.293	-0.592	-0.603	-0.896	-0.278	-0.694	-0.0459	-1.11	-0.862	-1.26	-0.378	-0.904	-0.833	-0.637	-1.62	-0.46	-0.345	-0.632	-0.52	-1.14	-1.44	-0.164	-0.216	-0.244	-1.16	-0.745	-0.691	-0.48	-0.791	-0.524	-0.322	-1.06	-0.862	-0.453	-0.845	-0.681	-0.506
OGN	Neurology	4.92	5.14	5.04	4.99	5.11	5.03	4.85	5.4	5.24	5.3	5.09	5.23	5.02	5.21	5.36	5.12	5.35	5.27	4.71	5.36	4.99	5.29	4.96	5.5	5.66	5.2	5.42	5.45	5.35	5.35	5.34	5.57	5.4	4.9	5.3	5.4	5.37	5.13	5.47	5.27	4.93	5.51	5.29	5.15	5.27	5.41	5.46	5.49
OXT	Neurology	3.92	4.14	4.08	3.84	4.17	3.63	3.59	4.02	4.02	4.34	3.89	4.23	3.76	4.64	4.54	4.22	4.3	4.47	3.5	4.56	3.89	4.31	4.03	4.61	5	4.62	4.59	4.79	4.36	4.49	4.3	4.58	4.34	3.72	4.04	4.22	4.45	4.01	4.5	4.11	4.13	4.54	3.92	3.97	4.12	4.19	4.41	4.67
PADI4	Neurology	-0.915	-0.622	-0.199	-0.47	-0.154	-0.801	0.55	-0.128	-0.55	0.029	-0.73	-0.302	-1.27	0.104	-0.91	0.433	-0.786	0.157	-0.501	0.376	-1.47	-0.527	-0.285	-0.0123	-1.18	-0.0628	-0.319	-0.436	-0.0833	-0.531	-0.121	-1.05	-0.0672	-0.129	-0.0909	-0.456	-0.473	-0.782	-0.776	-0.809	-0.116	-0.48	0.303	-0.0174	-0.557	1.02	-1.19	-0.0229
PAEP	Neurology	-1.82	-1.4	-1.55	-1.74	0.896	-1.46	-1.62	-1.52	-1.25	-1.72	-1.9	-1.35	-1.86	-1.56	-1.24	-1.78	-1.97	-2.03	-1.57	-1.67	0.256	-1.72	-0.945	-1.48	-0.934	-0.826	-1.45	-1.3	-1.19	-0.858	-1.29	-0.597	-1.14	-1.24	-1.71	-1.28	-1.38	-1.61	-1.55	-1.55	-1.6	-1.38	-1.55	-1.09	-1.4	-1.31	-2.07	-0.933
PAK4	Neurology	-0.199	-0.0144	0.243	0.19	0.248	-0.0504	-0.0976	-0.0769	-0.0604	-0.0134	-0.475	0.0013	0.0125	0.0073	-0.112	0.254	0.0834	-0.134	-0.366	0.166	-0.129	0.229	-0.0998	-0.0554	-0.0523	-0.0461	0.259	-0.321	-0.517	-0.0767	0.044	0.072	0.193	0.0575	0.184	0.0771	0.295	0.129	-0.132	0.0514	0.146	0.214	-0.251	0.214	0.0061	-0.282	-0.251	-0.108
PAMR1	Neurology	-4	-2.71	-3.52	-3.73	-2.9	-4.2	-3.28	-1.7	-3.01	-1.71	-2.32	-1.8	-4.46	-1.55	-1.62	-3.25	-1.55	-1.52	-3.74	-1.24	-2.43	-2.57	-2.1	-0.666	-0.878	-2.24	-1.63	-1.52	-2.2	-1.28	-1.33	-0.91	-1.25	-2.88	-1.7	-2.5	-2.19	-2.51	-1.46	-1.05	-2.89	-1.24	-1.46	-2.32	-1.37	-0.938	-2.32	-0.918
PARK7	Neurology	-0.167	0.218	1	0.175	0.231	-0.114	1.44	1.28	1.01	1.69	1.07	0.905	-0.555	1.58	2.27	0.719	2.06	1.67	-0.18	3.31	1.59	3.07	3.56	3.7	4.13	2.04	3.57	4.22	2.26	3.14	3.24	3.8	2.48	1.69	3.19	2.04	3.58	1.14	1.73	1.27	1.44	3.05	2.36	3.81	1.88	3.31	3.09	2.33
PBLD	Neurology	-1.55	-1.44	-1.49	-1.6	-0.883	-1.54	-0.967	-1.19	-1.3	-0.933	-0.713	-1.53	-1.36	-1.33	-0.869	-0.736	-0.752	-1.19	-1.74	-1.38	-1.6	-1.22	-1.06	-1.07	-1.36	-1.66	-1.62	-1.43	-1.39	-1.69	-1.71	-0.844	-0.769	-1.4	-0.897	-1.27	-0.866	-0.674	-1.14	-0.908	-1.32	-0.9	-1.35	-1.08	-1.1	-1.7	-1.43	-1.66
PDCD5	Neurology	0.459	0.969	-0.181	0.384	0.818	-0.407	2.12	1.19	0.553	1.23	0.303	0.73	-0.939	0.953	1.16	-0.0501	1.19	1.44	-1.2	2.25	0.319	2.69	2.96	3.26	3.64	0.95	3	4.05	1.02	2.57	2.38	3.38	1.76	0.763	2.03	0.933	2.32	1.29	1.8	0.99	1.72	3.11	3.38	3.71	0.894	3.36	2.61	2.21
PEBP1	Neurology	4.67	5.53	5.22	4.68	4.88	4.33	5.02	6.07	5.57	5.29	5.01	4.92	4.45	5.59	5.55	5.05	5.34	5.82	4.66	6.34	5.24	6.65	6.64	6.02	7.29	5.86	6.73	7.31	5.48	6.35	6.35	7.02	5.72	4.56	5.87	5.43	6.13	5.78	6.26	4.58	5.88	6.56	6.6	6.95	5.71	6.75	6.62	6.4
PECAM1	Neurology	-1.7	-1.82	-2.06	-1.91	-1.45	-1.71	-1.94	-0.875	-1.11	-1.53	-1.75	-1.89	-1.89	-1.68	-1.74	-1.61	-1.5	-1.19	-2.28	-1.21	-2	-1.29	-1.89	-0.958	-1.07	-1.67	-1.39	-1.28	-1.87	-1.39	-1.17	-1.29	-1.53	-2	-1.67	-1.55	-1.46	-1.88	-1.29	-1.83	-2.04	-1.39	-1.58	-1.91	-1.28	-1.44	-1.13	-1.3
PFDN2	Neurology	-1.27	-2.21	-0.162	-0.0882	-2.16	-0.354	-0.111	-0.303	0.629	-0.927	-1.1	-0.348	-0.431	-0.273	0.296	0.0146	0.141	-0.28	-0.315	-1.03	-0.301	1.11	-0.505	0.332	-0.469	-0.133	-0.0053	-0.0287	0.316	-1.3	0.973	0.344	-0.164	-0.0441	0.254	-0.643	-0.94	0.0792	-0.275	-0.117	0.0255	-0.336	0.283	-0.32	0.0477	-0.402	0.682	-0.207
PHOSPHO1	Neurology	-4.3	-3.13	-3.3	-3.07	-3.86	-2.7	-3.77	-2.7	-3.56	-2.96	-3.28	-3.17	-4.07	-2.6	-2.76	-3.54	-3.04	-2.56	-3.6	-2.12	-2.9	-1.89	-1.93	-1.56	-1.36	-2.94	-1.98	-1.14	-2.65	-2.2	-2.02	-1.54	-2.54	-3.41	-1.69	-3.72	-3.09	-2.75	-2.44	-2.94	-2.59	-2.45	-2.25	-1.56	-2.1	-1.66	-2.4	-1.98
PIGR	Neurology	-3.21	-2.36	-3.19	-2.55	-2.83	-2.7	-2.5	-1.91	-2.36	-2.66	-2.63	-2.91	-3.26	-2.96	-2.23	-2.93	-2.6	-2.8	-3.05	-1.94	-2.87	-2.58	-2.39	-2.63	-1.97	-2.62	-2.1	-2.13	-2.84	-2.06	-1.34	-1.82	-2.52	-3.24	-2.11	-2.53	-3.04	-2.88	-2.54	-2.34	-2.98	-2.47	-2.26	-2.14	-2.08	-2.32	-2.79	-2.26
PIK3IP1	Neurology	4.04	4.69	4.26	4.27	4.52	4.09	4.37	5.19	4.96	4.7	4.58	4.43	4.1	4.83	4.82	4.7	4.88	4.98	4.15	5.02	4.4	4.53	4.54	5.23	5.02	4.59	4.77	4.94	4.82	4.71	4.93	4.86	4.23	4.2	4.75	4.82	4.9	4.42	4.85	4.38	4.03	4.97	4.41	4.45	4.75	4.48	4.9	4.93
PILRA	Neurology	-1.36	0.821	0.147	0.0308	0.766	0.146	0.199	2.21	1.65	0.604	0.736	0.573	-0.364	0.735	1.11	0.632	0.882	1.09	0.176	1.41	0.734	1.04	1.22	2.08	1.41	1.23	1.03	1.88	0.581	1.51	1.6	1.5	1.14	-0.488	1.58	1.01	0.593	0.266	1.7	1.2	0.827	1.42	1.41	1.72	1.43	1.55	1.11	1.9
PLA2G10	Neurology	-6.16	-6.14	-5.63	-7.47	-6.42	-6.65	-6.45	-5.89	-7.47	-6.85	-6.25	-6.33	-6.57	-9.52	-6.9	-6.62	-6.71	-5.07	-5.92	-6	-7.28	-5.61	-6.07	-7.34	-4.97	-7.4	-6.32	-5.84	-6.3	-6.94	-5.06	-8.31	-6.04	-5.96	-8.17	-6.83	-8.5	-7.84	-6.88	-4.76	-6.24	-5.51	-7.2	-6.97	-4.9	-5.24	-7.47	-6.47
PLA2G7	Neurology	-5.67	-5.45	-5.66	-5.62	-5.71	-5.56	-5.78	-5.06	-5.41	-5.83	-5.29	-5.73	-5.75	-5.2	-5.23	-5.48	-5.24	-5.4	-5.92	-4.64	-5.16	-5.16	-4.9	-4.75	-4.69	-5.06	-4.66	-4.63	-5.22	-5.35	-4.48	-5.13	-5.35	-5.65	-5.27	-4.82	-5.13	-5.18	-5.06	-5.37	-4.79	-3.88	-4.61	-4.42	-5	-4.68	-4.6	-4.7
PLAU	Neurology	-1.55	-0.278	-1.92	-1.81	-0.758	-1.51	-1.27	0.244	-0.741	0.165	-0.355	-0.475	-1.99	-0.0168	0.258	-1.15	-0.413	0.293	-1.85	0.3	-0.696	-0.4	-0.21	1.08	0.279	-0.68	-0.554	0.264	-0.147	0.058	0.0569	0.07	-0.615	-1.42	-0.152	0.165	-0.649	-0.816	-0.19	-1.19	-0.902	0.676	0.061	-0.446	-0.612	0.216	-0.258	-0.639
PLIN1	Neurology	-0.595	-0.318	-0.397	-0.581	-0.162	-1	-0.557	-0.776	-0.448	-0.46	-0.705	-0.334	-0.434	-0.724	-0.602	-0.515	-0.315	-0.648	-0.57	-0.37	-0.16	-0.154	-0.586	-0.468	-0.966	-0.611	-0.554	-0.885	-0.461	-0.364	-0.187	-0.388	-0.265	-0.275	-0.851	-0.503	-0.177	-0.357	-0.921	-0.36	-0.642	-0.581	-0.271	-0.45	-0.405	-0.356	-0.822	-0.502
PMVK	Neurology	-1.93	-1.79	-1.96	-2.63	-1.32	-1.56	-1.39	-0.244	-0.904	-0.706	-2.04	-8.79	-1.66	-2.81	-1.12	-0.952	-2.13	-1.17	-1.72	-0.739	-1.65	-1.31	-1.19	-1.73	-1.9	-3.33	-1.18	-2.24	-1.61	-2.89	-2.57	-1.54	-1.46	-1.77	-2.04	-1.98	-2.85	-2.47	-1.04	-1.66	-1.32	-2.25	-1.32	-1.49	-1.69	-0.0602	-3.55	-2.21
PPCDC	Neurology	-1.33	-1.02	-1.85	-2.7	-0.503	-2.86	1.51	-1.69	-1.77	-1.01	-2.09	-1.79	-2.67	-1.91	-1.35	-1.48	-1.59	-0.904	-2.96	0.154	-1.47	-0.644	-0.0041	-0.619	-0.2	-1.23	-0.616	0.147	-1.69	-0.847	-0.999	-0.235	-1.62	-2.04	-1.1	-2.23	-1.19	-1.58	-0.922	-1.21	-1.54	-0.488	-0.707	-0.0828	-1.35	2.05	-0.775	-0.415
PPP3R1	Neurology	-2.01	-1.7	-1.75	-1.84	-2.22	-1.75	-1.9	-1.24	-1.23	-1.59	-1.57	-1.87	-2.28	-1.62	-1.37	-1.57	-1.62	-1.01	-1.8	-0.792	-1.62	0.322	0.0742	-0.0094	1.15	-1.43	0.0025	1.34	-0.359	-0.144	-0.498	0.967	-0.93	-1.44	-0.291	-1.1	-0.464	-0.549	-0.65	-1.76	-1.12	0.113	-0.144	0.715	-1.62	-0.634	-0.118	-0.74
PRDX1	Neurology	2.12	2.22	2.79	1.93	2.8	2.01	4.11	2.71	2.56	2.85	2.18	2.45	1.2	2.92	2.49	2.42	2.36	2.8	1.59	4.01	2.53	3.18	4.19	3.29	4.25	2.99	3.69	4.62	3.28	3.61	3.25	4.03	2.88	2.31	3.4	2.26	2.82	2.62	2.66	2.48	2.42	3.06	3.1	3.51	2.62	4.99	2.96	3.66
PRL	Neurology	0.496	0.76	0.374	-1.19	-0.0477	1.08	-0.398	1.14	-0.593	1.02	0.938	0.975	-1.05	1.51	-3.79	0.273	1.04	1.02	-0.56	0.4	2.16	1.54	2.14	1.48	0.949	1.2	0.801	1.05	2.04	2	3.11	1.68	1.22	0.568	2.16	0.733	2.13	0.401	1.15	1.34	2.26	1.51	1.54	1.59	1.31	0.548	1.2	0.926
PRTFDC1	Neurology	-0.161	-0.35	-0.603	-0.556	-0.639	0.0407	-0.0131	-0.184	-0.7	-1.77	-0.821	-1.62	-0.446	-1.74	-0.909	-1.01	-0.503	-0.249	-0.796	-0.422	-0.622	-1.8	-1.14	-0.569	-0.749	-0.438	-1.69	-1.23	-0.131	-0.268	0.283	-0.425	-0.164	-0.954	0.423	-0.909	-0.337	-0.86	0.14	-1.34	-0.994	0.198	-2.1	0.015	-0.541	-0.519	-1.98	-0.601
PSG1	Neurology	-7.23	-6.35	-6.17	-6.12	-6.24	-5.88	-6.34	-6.29	-6.63	-7.04	-6.65	-5.85	-6.66	-6.8	-5.98	-6.23	-6.75	-6.05	-6.53	-6.52	-6.33	-5.84	-6.46	-6.04	-6.58	-6.1	-6.71	-6.84	-5.52	-5.97	-5.92	-6.3	-7.29	-6.5	-6.28	-5.97	-6.84	-6.58	-6.22	-6.35	-6.31	-6.76	-6.15	-6.35	-5.13	-5.84	-5.93	-6.69
PSME1	Neurology	-3.67	-3.6	-3.81	-3.45	-2.86	-3.66	-1.48	-3.19	-3.76	-2.78	-3.36	-3.66	-3.98	-3.07	-3.77	-2.76	-2.91	-2.9	-3.47	-2	-3.47	-3.2	-2.47	-2.6	-2.13	-4.04	-3.08	-2.03	-2.3	-2.98	-2.36	-2.26	-3.26	-3.05	-2.63	-2.81	-3.31	-3.85	-3.14	-3.23	-3.29	-2.62	-3.11	-3.24	-3.1	-0.667	-2.69	-2.17
PSME2	Neurology	-4.75	-3.8	-3.66	-4.02	-2.54	-2.93	-0.775	-2.93	-3.3	-2.48	-4.15	-3.75	-4.17	-3.96	-3.04	-2.88	-3.53	-3.26	-4.31	-1.47	-4	-3.37	-1.74	-2.81	-3.09	-3.39	-3.7	-2.91	-2.73	-3.57	-2.99	-3.58	-2.94	-3.28	-3.23	-3.21	-3.48	-3.67	-3.58	-2.8	-3.63	-2.93	-3.59	-3.35	-2.71	0.249	-3.62	-2.51
PTEN	Neurology	-0.515	-0.685	-0.0988	-0.276	-0.287	-0.357	-0.433	-0.664	-0.0746	-0.214	-0.501	-0.201	0.0414	-0.751	-0.673	-0.616	-0.477	-0.48	-0.769	-0.188	-0.263	-0.998	-0.825	-0.0251	-0.394	-0.659	-0.644	-0.804	-0.0726	-0.209	-0.698	0.4	-0.107	-0.468	-0.682	-0.54	-0.165	-0.203	-0.528	-0.501	-0.486	-0.252	-0.427	-0.406	-0.0725	0.207	-0.388	-0.243
PTK7	Neurology	-0.241	-0.464	-0.246	-0.896	-0.272	-0.524	-0.366	0.236	0.213	-0.2	-0.115	0.0659	-0.657	0.0047	-0.476	-0.157	0.0121	0.742	-0.84	0.76	-0.284	-0.418	-0.801	0.332	0.0081	-0.483	0.0207	0.122	-0.0672	-0.239	0.394	0.461	-0.66	0.131	0.466	0.366	0.645	-0.15	-0.257	-0.986	-0.86	0.298	0.414	0.113	-0.832	-0.0332	0.552	0.318
PTPN1	Neurology	-0.472	-0.764	-0.874	-0.752	-0.437	-0.235	-0.484	-0.348	-0.269	-1.02	-0.592	0.067	-0.964	-0.835	-0.612	-0.588	-0.572	-0.119	-0.442	-0.37	-0.792	-0.0521	-0.296	-0.0821	0.388	-0.475	-0.0473	0.326	0.364	0.038	-0.174	0.0252	-0.813	-0.578	-0.208	-0.318	-0.259	0.0794	-0.503	-0.528	-0.265	-0.103	-0.641	-0.599	-0.255	-0.144	-0.386	-0.188
PTPRN2	Neurology	5.51	6.55	6.11	5.51	6.32	5.26	5.88	6.58	7.17	6.38	6.47	6.59	6.13	6.94	6.87	6.56	6.72	7.29	5.8	7.59	5.01	6.83	6.52	7.78	7.76	6.19	6.53	7.43	6.76	6.78	7.04	7.51	5.55	5.43	6.52	6.25	6.71	5.91	6.42	5.21	4.8	6.76	5.72	6.06	5.48	5.96	6.96	5.55
PTS	Neurology	-1.81	-0.598	-0.85	-0.94	-0.633	-1.26	-0.477	-0.453	0.18	-1.69	-0.792	-1.05	-0.857	-0.65	-0.458	-0.176	-1.13	-1.1	-1.06	0.224	-0.487	0.948	0.418	0.77	0.14	0.0252	0.486	0.544	-1.41	0.319	0.123	0.673	0.498	-0.988	-0.143	-1.1	0.072	-1.14	-0.381	-0.352	0.329	-0.361	0.208	0.705	-0.477	0.174	0.139	0.115
PVR	Neurology	-1.21	-0.473	-0.293	-0.0123	-0.0611	0.437	-0.104	0.931	1.43	0.701	0.337	-0.0887	-0.22	0.881	1.27	0.298	0.783	0.814	-0.161	1.66	0.439	0.076	0.554	1.6	1.58	0.803	0.557	0.889	0.723	1.06	1.44	1.31	0.115	-0.739	0.799	-0.0928	-0.0009	-0.183	0.666	0.116	-0.762	0.438	0.17	-0.577	0.442	-0.108	0.704	1.23
PXN	Neurology	-1.91	-1.82	-1.72	-1.93	-1.88	-2.72	-1.83	-2.37	-2.5	-2.08	-1.66	-1.93	-1.59	-2.69	-1.43	-1.42	-2.19	-1.82	-1.61	-2.2	-2.1	-2.07	-2.35	-1.69	-2.46	-2.63	-1.78	-2.36	-1.54	-1.7	-2.26	-1.75	-2.08	-1.73	-1.37	-2.18	-2.1	-1.69	-1.8	-1.46	-2.09	-2.06	-1.92	-2.06	-2.03	-1.05	-1.94	-1.74
RAB6B	Neurology	0.311	-0.122	0.197	-0.709	-0.254	0.0485	0.537	-0.181	-0.618	-0.458	-0.329	-0.023	0.351	-0.102	-0.51	-0.136	-0.0267	0.292	-0.0314	-0.171	-0.29	-0.576	0.0118	-0.19	-0.486	0.22	-0.97	-0.0705	-0.604	0.182	-0.124	-0.17	0.0757	0.237	0.0908	-0.148	-0.0446	-0.169	-0.278	-0.484	-0.233	-0.106	0.0869	-0.359	-0.994	0.278	-0.404	-0.0545
RASA1	Neurology	0.47	0.33	0.761	0.605	0.527	0.305	0.745	0.662	0.48	0.335	0.12	0.632	0.0098	0.466	0.406	1.2	0.732	0.415	-0.0478	0.926	0.628	0.382	0.29	0.358	0.0826	0.539	0.385	0.179	0.224	0.145	0.263	0.526	0.332	0.372	-0.127	0.412	-0.0283	0.491	0.147	0.0583	0.542	0.686	0.168	0.357	0.619	0.222	0.369	0.284
RBKS	Neurology	-2.97	-2.33	-1.97	-2.75	-1.68	-2.67	-0.961	-1.52	-1.51	-2.65	-2.29	-2.74	-3.56	-5.21	-1.57	-2.1	-2.27	-3.78	-3.5	-0.358	-1.87	-0.0977	-0.177	-0.566	0.329	-1.41	-0.78	0.498	-1.78	-0.651	-0.67	-0.233	-1.01	-2.78	-0.611	-2.46	-2.19	-2.05	-1.15	-1.56	-1.25	-3.03	-1.49	-0.0344	-1.34	0.863	-0.584	-0.536
RELT	Neurology	2.75	3.9	2.97	2.9	3.39	2.65	3.35	4.76	4.28	4.23	3.72	3.71	2.74	4.39	4.33	3.66	4.28	4.53	2.88	4.9	3.45	3.48	3.94	5.12	4.83	4.28	3.9	4.5	3.84	4.14	4.38	4.9	3.3	2.88	4.1	4	3.95	3.53	4.67	3.71	3	4.52	3.57	3.61	4.32	3.92	4.27	4.46
RGMA	Neurology	2.11	2.79	2.46	2.73	2.6	2.18	2.52	3.19	3.29	3.03	2.91	2.89	2.4	3.39	3.58	2.84	2.97	3.16	2.55	3.88	2.8	2.86	3.1	3.65	3.34	3.1	2.95	3.36	3.13	3.35	3.03	3.51	2.59	2.3	3.09	2.55	2.87	2.57	3.09	2.41	2.21	3.03	3.05	2.71	2.71	2.77	3.19	2.96
RGMB	Neurology	2.59	4.47	3.43	3.78	4.5	4.04	4.19	5.33	5.66	5.04	4.67	4.58	3.12	5.38	5.59	4.51	5	5.36	3.15	6.04	4.58	4.51	5.18	6.28	5.92	5.15	4.84	5.4	4.62	5.6	5.69	5.77	4.49	3.22	5.46	4.06	4.19	4.01	5.28	4.44	3.09	4.93	4.81	3.82	4.82	4.81	5.32	5.29
RHOC	Neurology	-3.1	-3.1	-3.38	-3.27	-2.94	-3.07	-3.34	-2.97	-3.1	-2.78	-2.98	-3.43	-3.61	-2.21	-3.06	-2.95	-2.72	-3.05	-3.81	-2.1	-3.09	-2.7	-2.99	-2.46	-2.85	-2.93	-3.36	-2.73	-2.76	-3.49	-2.62	-2.75	-3.08	-3.46	-3.31	-2.96	-3.56	-2.8	-2.9	-2.51	-3.13	-2.74	-2.84	-3.27	-2.27	-1.07	-3.03	-3.29
ROBO2	Neurology	2	2.9	2.1	1.73	2.26	1.67	2.2	2.8	3.63	2.96	2.62	2.55	1.86	3.15	3.42	2.91	3.23	3.47	1.48	4.4	2.02	2.8	2.99	4.07	3.96	2.6	2.56	3.41	3.12	3.43	3.33	3.54	2.12	2.07	3.1	2.85	2.87	2.29	3.01	2.04	1.46	3.17	2.68	2.42	2.47	2.39	3.49	2.69
RSPO1	Neurology	-3.58	-4.04	-3.99	-3.15	-3.21	-3.72	-3.72	-3.08	-2.82	-3.19	-2.76	-2.85	-3.74	-3.67	-3.06	-3.2	-2.76	-2.81	-3.15	-2.32	-3.56	-3.04	-2.59	-2.08	-2.97	-3.15	-3.33	-2.55	-2.82	-3.4	-1.97	-2.46	-2.78	-3.68	-2.98	-3.84	-3.51	-3.23	-2.7	-3.4	-3.49	-3.85	-4.04	-3.33	-2.75	-3.51	-3.25	-3.71
RWDD1	Neurology	0.764	1.35	0.805	1.16	1.69	0.671	2.73	1.59	1.38	1.58	0.617	0.988	0.502	1.13	1.58	1.5	1.27	1.42	0.282	2.91	1.18	1.53	2.01	2.24	2.24	1.25	1.87	2.48	1.23	1.86	1.98	2.18	1.48	0.842	1.83	1.13	1.59	1.21	1.56	1.49	0.975	2.06	1.86	2.1	1.53	3.86	1.98	2.06
S100A16	Neurology	-0.682	-1.02	-1.34	-1.62	-1.23	-2.24	-2.15	-1.14	-1.21	-1	-0.803	-1.37	-1.58	-1.04	-1.69	-1.48	-1.24	-0.92	-0.839	-0.897	-1	-1.09	-0.562	-1.59	-1.74	-0.719	-1.03	-2.39	-3.86	-0.598	-1.07	-0.542	-0.634	-1.98	-1.53	-1.82	-0.862	-1.36	-1.33	-1.17	-1.27	-1.24	-1.56	-0.837	-1.41	0.028	-1.08	-0.48
SCARA5	Neurology	-2.71	-2.49	-2.81	-2.52	-2.09	-2.74	-2.63	-1.54	-1.84	-1.97	-2.18	-1.49	-2.53	-1.38	-0.916	-2.31	-1.88	-1.39	-3.77	-0.95	-2.01	-2.29	-1.65	-0.178	-0.514	-2.23	-1.57	-1.13	-1.96	-1.3	-1.06	-0.654	-1.97	-2.92	-1.37	-2.16	-1.27	-2.33	-1.29	-1.85	-3.25	-1.25	-1.92	-2.14	-1.99	-1.37	-1.65	-1.49
SCARB1	Neurology	-1.12	-1.55	-1.01	-0.735	-1.58	-2.14	-0.944	-1.37	-1.11	-0.722	-1.18	-0.849	-1.82	-0.738	-1.3	-1.6	-2.11	-1.09	-1.29	-0.744	-1	-1.39	-1.16	-1.15	-0.595	-0.798	-1.5	-1.22	-1.06	-1.12	-1.08	-0.929	-1.14	-1.02	-1.81	-1.75	-1.32	-0.781	-1.09	-1.6	-0.957	-1.23	-0.597	-0.442	-0.939	-0.665	-0.867	-0.887
SCARB2	Neurology	-0.306	0.407	0.192	0.0225	0.215	0.718	0.337	1.73	0.843	0.248	0.0609	0.368	-0.361	0.836	0.858	0.466	0.639	1.1	-0.492	1.44	-0.12	0.159	0.552	1.51	1.61	0.305	0.725	1.44	1.01	0.754	1.24	1.28	0.147	-0.12	0.816	0.416	0.582	-0.0168	0.675	0.157	-0.0102	1.15	-0.203	0.508	0.387	0.102	0.974	0.51
SCARF2	Neurology	-1.01	-1.28	-2.03	-2.04	-1.71	-2.26	-2.33	-1.33	-1.64	-1.39	-1.95	-1.61	-1.7	-1.36	-1.43	-1.25	-1.74	-1.12	-2.31	-0.942	-2.03	-1.59	-1.69	-0.78	-0.92	-1.44	-1.36	-1.45	-1.46	-1.6	-1.24	-1.09	-1.07	-1.87	-1.69	-1.3	-1.4	-1.88	-1.11	-1.65	-2.35	-0.795	-1.91	-1.76	-1.85	-1.43	-1.17	-1.65
SEMA4D	Neurology	-0.01	1.01	0.0733	0.244	0.375	0.408	0.364	1.05	1.47	1.29	0.878	0.795	0.697	1.17	1.32	1.09	1.21	1.79	-0.0207	2.16	0.507	0.923	0.768	1.49	1.38	0.799	0.358	0.976	1.01	0.977	1.11	1.22	-0.204	0.459	0.866	0.9	0.765	0.322	0.53	-0.0967	-0.668	1.14	0.333	0.0571	0.532	0.414	0.941	0.613
SERPINB1	Neurology	-0.474	0.257	0.38	-0.0127	0.495	-0.258	0.278	1.48	0.862	0.37	0.157	-0.151	-0.358	0.698	0.798	0.0967	0.288	0.492	-0.126	1.45	0.598	0.665	0.916	1.71	1.84	0.98	1.08	1.54	0.193	0.918	0.659	1.35	0.195	-0.585	1.35	-0.109	0.007	0.0204	1.05	0.551	0.654	0.573	1.04	1.45	1.25	4.08	1.15	1.64
SERPINB6	Neurology	3.5	4.2	3.87	3.77	3.99	3.65	4.04	4.64	4.7	4.14	4.03	3.87	3.73	4.63	4.46	4.31	4.14	4.3	3.68	4.98	4.15	4.27	4.34	4.9	4.96	4.29	4.25	4.69	4.35	4.29	4.55	4.79	3.94	3.24	4.38	3.77	3.95	3.92	4.56	3.83	3.57	4.47	3.96	4	4.27	4.14	4.46	4.34
SERPINB9	Neurology	0.306	1.42	0.494	-0.173	0.671	-0.11	0.345	1.03	1.21	0.776	0.307	0.255	-0.0837	0.867	0.99	0.937	1.14	1.11	-0.034	1.83	0.567	1.86	1.5	2.11	2.95	0.777	1.99	2.85	1.55	1.92	1.76	2.34	1.28	0.35	1.84	0.752	1.3	1.64	1.43	0.492	0.902	1.72	1.31	1.89	1.17	1.18	2.36	1.09
SESTD1	Neurology	0.0654	-0.646	0.513	0.137	-0.346	-0.197	0.211	-0.384	-0.385	0.237	-0.73	-0.01	0.0994	-0.427	-0.204	-0.0786	-0.184	0.0071	-0.0933	0.691	0.479	-0.157	-0.0285	-0.275	0.241	-0.707	-0.591	-0.676	0.0093	0.291	0.601	0.317	-0.108	0.247	-0.195	-0.214	0.19	0.445	0.523	-0.523	0.231	-0.0425	-0.0906	-0.508	0.182	0.129	-0.33	-0.875
SETMAR	Neurology	-5.15	-4.6	-4.98	-5.6	-5.21	-5.1	-4.45	-5.07	-4.94	-4.58	-5	-4.42	-5.27	-4.62	-5.18	-4.81	-4.76	-4.51	-5.57	-3.5	-4.98	-4.56	-5.09	-4.68	-4.49	-5.23	-5.22	-4.73	-4.77	-4.44	-4.88	-4.4	-5.16	-4.63	-4.9	-5.09	-4.77	-5.08	-5.34	-4.76	-5.07	-4.48	-4.74	-5.13	-4.12	-3.01	-4.93	-4.47
SFRP1	Neurology	-1.47	-0.262	-1.01	0.999	-2	0.746	-0.125	-0.304	1.37	2.53	1.53	-1.06	-1.62	1.07	1.94	1.36	1.88	1.96	-0.931	1.39	-0.796	0.0398	-0.524	1.86	2.55	-1.2	-0.168	2.55	2.01	-1.57	0.564	1.49	-1.85	0.826	1.72	1.26	1.29	0.58	-0.421	-2.23	-0.179	2.49	-0.447	1.12	1.63	-0.864	-0.206	1.48
SIGLEC15	Neurology	-0.961	-1.37	-1.14	-1.06	-1.09	-1.04	-0.757	-0.796	-0.382	-1.07	-1.14	-0.481	-0.962	-1.53	-0.875	-0.565	-0.684	-0.592	-2.08	-0.757	-1.37	-1.19	-1.2	-0.877	-0.652	-1.34	-1.1	-1.97	-1.17	-1.14	-0.601	-1.08	-0.577	-1.25	-0.993	-1.57	-0.556	-1.29	-1.22	-0.779	-0.945	-1.66	-1.25	-1.3	-1.2	-0.941	-0.886	-0.84
SIGLEC5	Neurology	-1.42	-1.44	-2.79	-0.943	-1.93	-1.9	-1.52	0.176	0.414	-2.14	-1.9	-5.36	-5.16	-0.713	-0.532	-0.512	-0.471	-0.123	-1.57	-1.37	-0.817	-5.37	-0.207	0.619	0.911	0.144	0.183	0.948	-0.45	0.0777	0.859	0.974	-0.26	-2.66	-0.62	-1	-0.681	-0.541	-1.28	-0.254	0.0025	-0.829	-0.0003	0.655	-0.0277	-0.742	0.0631	-1.35
SIRT5	Neurology	0.0415	-0.352	-0.293	-0.686	-0.868	-0.657	-0.338	-0.641	-0.243	-0.612	-0.308	-0.17	0.0098	-0.676	-0.053	0.0857	-0.495	0.145	-0.162	-0.461	-0.477	0.14	-0.641	-0.646	-0.691	-0.691	-0.567	-0.397	-1.14	-0.653	0.0401	0.287	0.168	-0.272	-0.224	-0.284	-0.181	-0.172	-0.242	-0.0551	-0.275	-0.11	-0.593	-0.108	-0.0523	-0.431	-0.168	-0.211
SKAP1	Neurology	-2.86	-2.68	-3.03	-2.86	-3.02	-2.68	-2.73	-2.38	-2.43	-3.08	-2.03	-1.97	-3.08	-3.03	-2.65	-2.11	-2.6	-3.36	-3.43	-2.55	-3.22	-2.13	-2.75	-2.42	-2.77	-2.89	-3.25	-2.56	-2.11	-2.91	-2.48	-1.89	-3.25	-2.53	-2.59	-3.03	-2.98	-2.65	-2.85	-3.06	-2.96	-2.94	-2.69	-3.18	-2.58	-2.03	-2.92	-3.1
SLC16A1	Neurology	-0.847	-0.432	-0.0903	-0.164	-0.43	-0.178	-0.108	0.321	0.791	-0.0715	-0.215	-0.322	-0.478	0.153	0.338	0.0353	-0.111	0.389	-0.336	0.847	-0.712	-0.191	-0.507	0.772	0.149	0.317	-0.141	-0.619	-0.631	0.0729	0.0236	-0.0862	-0.299	-0.546	-0.0409	-0.144	-0.0563	0.0104	-0.0118	-0.42	-0.0981	0.126	-0.357	-0.557	-0.359	-0.394	-0.504	-0.416
SLC27A4	Neurology	-0.414	0.281	-0.42	0.204	-0.611	0.338	0.34	-0.489	-0.458	-0.478	0.052	-0.039	0.0829	-0.364	-0.159	0.242	-1.16	-0.245	-0.19	0.509	-0.604	-0.616	-0.242	-0.0574	-0.653	0.215	-0.22	-0.188	0.322	0.0757	0.0991	0.131	0.198	0.182	0.572	0.336	0.55	0.645	0.407	0.0453	-0.294	0.0157	0.054	-0.281	-0.0361	-0.861	-0.267	-1.67
SLC39A14	Neurology	-1.79	-2	-1.76	-2	-2.01	-2.88	-1.18	-2.21	-2.04	-1.38	-1.92	-1.67	-2.04	-2.34	-2.21	-2.4	-2.08	-1.63	-2.16	-1.86	-1.63	-2.37	-2.24	-1.52	-1.2	-2.11	-1.97	-1.72	-1.98	-1.8	-2.47	-1.69	-2.34	-2.43	-1.54	-2.99	-2.72	-2.13	-2.04	-1.4	-1.58	-1.81	-2.07	-1.66	-2.04	-2.69	-1.1	-2.38
SLIT2	Neurology	-0.769	-0.533	0.15	-0.637	-0.507	-0.442	-1.49	-1.02	-0.536	-1.58	-0.783	-0.361	-0.576	-0.17	-0.656	-1.49	-2.9	-0.512	-0.185	-1.46	-0.459	-1.19	-1.07	-2.08	-0.52	-0.321	-0.834	-0.29	-0.626	-0.604	-1.12	-0.0147	-1.4	-0.539	-0.902	-0.697	-1.51	-0.868	-2.36	-0.694	-0.867	-1.03	-0.995	-0.0329	-2	-0.329	-0.417	-0.0256
SMARCA2	Neurology	-0.114	0.817	0.753	0.374	0.356	1.07	0.65	1.13	0.601	0.407	0.495	0.439	-0.205	0.86	0.408	0.0065	0.801	0.763	0.715	0.564	0.545	0.673	0.728	0.441	-0.0539	0.622	-0.831	0.726	0.574	-0.193	0.372	0.438	0.414	0.228	0.622	0.794	0.487	0.807	0.666	0.712	1.42	0.289	0.4	-1.63	0.138	0.498	0.0567	0.88
SMPD1	Neurology	-0.976	0.137	-0.835	-0.039	-0.314	-0.302	-0.18	1.03	0.27	0.818	1.03	0.287	-1.1	0.838	1.93	-0.364	1.38	0.965	-0.919	2.02	1.56	0.503	1.12	1.7	1.88	0.978	0.796	1.18	0.742	1.34	1.01	1.9	1.32	-0.56	1.45	0.493	0.3	-0.0104	1.27	0.371	0.332	0.821	0.93	0.297	0.81	0.321	0.866	2.13
SNCG	Neurology	0.735	2.95	2.37	2.39	1.65	1.44	2.51	2.57	3.76	1.86	2.77	2.93	2.21	2.47	3.49	2.85	1.93	3.72	1.33	3.1	2.23	5.21	4.39	5.48	5.23	3.55	4.55	6.14	3.9	5.06	5.04	4.99	4.16	2.14	3.95	3.26	3.41	4.34	2.48	2.44	3.5	3.97	4.79	5.16	2.99	4.63	4.18	4.22
SOD2	Neurology	-0.811	0.122	-0.0289	-0.476	0.0349	-0.237	-0.232	1.21	0.908	0.184	-0.256	0.0302	-0.564	0.164	0.594	0.273	0.232	0.436	-0.294	1.27	0.177	1.22	0.83	1.77	2.31	0.556	1.47	2.28	0.683	1.38	1.91	1.73	0.611	-0.65	1.47	0.313	0.0023	0.776	0.996	-0.406	0.441	1.32	0.723	1.38	0.564	0.578	1.62	0.862
SPINK1	Neurology	-1.94	-2.07	0.888	-2.31	-1.72	-1.48	-1.97	-1.32	-2.43	-1.93	-2.43	-2.12	-2.69	-1.98	-2.05	-2.1	-1.95	-2.14	-2.8	-2.05	-2.08	-2.03	-2.09	-2.17	-2.13	-2.16	-1.85	-2.34	-2.41	-2.71	-1.46	-2	-2.21	-2.4	-1.99	-1.52	-1.77	-2.38	-1.68	-1.42	-2.58	-2	-2.41	-1.62	-1.69	-1.74	-2.24	-1.29
SPINK5	Neurology	-1.82	-1.81	-1.48	-1.89	-1.74	-1.82	-1.78	-1.35	-1.52	-1.73	-1.98	-1.83	-1.67	-1.63	-1.66	-1.56	-1.57	-1.74	-1.73	-1.55	-1.67	-1.75	-1.71	-1.7	-1.45	-1.88	-1.52	-1.5	-1.7	-1.89	-1.86	-1.59	-1.82	-1.7	-1.55	-1.44	-1.3	-1.9	-1.59	-1.67	-1.73	-1.6	-1.75	-1.65	-1.82	-1.63	-1.61	-1.03
SPINT1	Neurology	-3.02	-0.991	-1.44	-1.19	-1.12	-1.14	-1.07	0.0237	-0.435	-0.364	-0.93	-1.02	-1.76	-0.532	0.254	-0.901	-0.584	-0.282	-1.3	0.363	-0.829	-1	-0.33	-0.146	0.354	-0.335	-0.814	0.171	-0.674	-1.18	-0.396	0.0059	-0.848	-2.22	-0.203	-1.57	-1.6	-1.3	0.0423	-1.3	-1.39	-1.19	-0.198	-0.83	-0.463	-0.104	-0.405	0.281
SPOCK1	Neurology	3.4	4.2	4.04	4.21	4.37	4.92	4.33	4.59	5.13	4.51	4.61	4.06	3.9	4.61	5.23	4.65	4.66	4.84	4.1	5.48	4.73	4.34	4.4	5.1	5.29	4.85	4.07	5.18	4.96	4.57	4.91	5.28	4.01	3.48	4.56	3.87	3.97	4.26	4.86	4.39	3.24	4.4	3.87	3.35	4.96	3.8	4.69	5.29
SSB	Neurology	0.631	0.517	0.308	0.0301	0.0873	-0.0513	-0.232	0.178	-0.161	-0.193	0.0765	0.203	0.456	-0.0326	0.44	0.358	-0.144	0.108	0.398	-0.222	0.155	0.692	-0.115	-0.122	-0.36	-0.314	0.321	-0.618	0.394	0.0834	0.342	0.113	0.834	0.653	0.742	-0.0854	0.591	0.629	0.477	0.692	0.494	0.221	-0.37	-0.0549	-0.508	0.367	0.12	-0.993
STAMBP	Neurology	-3.08	-3.03	-3.02	-3.43	-2.84	-3.3	-1.2	-2.75	-3.49	-2.62	-3.14	-2.85	-3.18	-3.27	-2.8	-3.12	-2.99	-2.64	-3.4	-1.95	-3.36	-2.59	-2.5	-2.48	-2.21	-3.05	-3.06	-1.94	-2.31	-2.95	-2.59	-2.02	-3.05	-2.8	-2.26	-3.03	-2.69	-3.08	-2.86	-3.01	-2.91	-2.35	-2.92	-2.32	-2.92	-1.42	-2.67	-2.37
STC1	Neurology	-0.895	-0.0451	-1.08	-1.05	-1.56	-0.729	-0.176	-0.194	0.17	0.737	0.657	0.817	-1.54	1.01	0.85	-0.316	0.276	1.19	-1.75	1.33	-0.174	-0.411	0.351	1.74	1.96	-0.365	0.681	0.709	0.218	1.12	0.902	1.03	0.501	-0.366	0.953	0.544	-0.0498	-0.368	1.31	0.0008	-0.562	1.51	0.737	-1.11	-0.484	-0.0665	0.923	1.72
STC2	Neurology	-2.71	-1.08	-1.51	-1.71	-0.999	-0.458	-1.45	-0.018	-0.861	-0.814	-0.709	-1.06	-1.81	-0.307	-0.199	-1.12	-0.773	-0.458	-1.29	-0.439	-1.3	-1.04	-1.15	-0.201	-0.126	-0.601	-0.663	-0.287	-1.29	-1.15	-0.819	-0.437	-1.43	-1.96	-0.391	-1.44	-1.64	-1.21	-0.0255	-2.42	-1.64	-0.49	-1.1	-1.19	-0.938	-0.885	-0.663	-0.105
STIP1	Neurology	-0.814	-0.797	-0.585	-1.09	-0.134	-0.776	1.47	-0.269	-0.702	0.0394	-0.379	-0.447	-0.718	-0.491	-0.266	-0.848	-0.0638	-0.277	-0.564	1.06	-0.581	-0.831	0.73	0.102	-0.343	-0.559	-0.0826	0.339	-0.356	-0.318	-0.441	-0.111	-0.546	-0.901	-0.216	-0.534	-0.491	-0.107	-0.345	-0.361	-0.291	-0.156	-0.11	-0.118	-0.108	1.74	-0.0522	0.328
STK24	Neurology	-0.182	-0.29	-0.766	0.768	-0.0213	-0.224	-0.684	0.355	-1.13	-0.6	-0.145	0.0362	0.277	-0.0088	0.227	-0.199	0.23	0.482	0.38	0.429	0.274	0.469	0.421	0.414	0.407	0.0151	0.746	0.326	0.204	0.226	0.634	0.394	0.637	0.0344	0.473	-0.826	0.413	-0.36	-0.105	0.963	0.626	-0.236	-0.0998	0.664	0.164	0.156	0.434	-0.0859
SULT1A1	Neurology	-0.425	-0.98	-0.988	-1.78	-1.29	-1.51	-0.574	-1.9	-1.7	-1.71	-0.668	-1.21	-2.07	-1.46	-1.31	-1.37	-2.02	-0.101	-1.94	1.29	-0.96	-2.16	-1.2	-1.19	-0.311	-0.86	-1.31	-1.53	-1.62	-1.17	-1.15	-1.35	-1.52	-1.56	-1.18	-1.02	-1.66	-1.42	-0.506	-1.59	-1.18	-0.224	-0.882	-1.57	-1.36	1.41	-1.58	-1.66
SUMF2	Neurology	1.12	1.45	1.4	1.91	1.73	1.49	1.31	2.63	2.99	2.29	1.89	2.43	1.73	2.54	2.97	2.39	2.47	2.41	1.89	2.85	1.95	1.74	2.12	2.76	2.68	2.33	1.44	2.18	1.53	1.49	2.26	2.37	1.93	1.37	1.82	0.978	1.18	1.32	2.44	1.62	1.98	1.6	1.78	1.02	1.88	1.85	2.43	2.59
SUSD2	Neurology	-3.52	-2.43	-3.17	-2.82	-2.07	-2.8	-2.92	-1.04	-1.92	-2.04	-2.56	-2.62	-3.6	-1.97	-1.92	-2.62	-2.16	-2.08	-3.04	-1.4	-2.47	-2.4	-2.4	-1.38	-1.53	-2.05	-2.25	-1.64	-2.63	-1.77	-1.78	-1.62	-2	-3.47	-2.02	-2.61	-2.77	-2.76	-1.72	-2.18	-2.97	-2.05	-2.3	-2.32	-1.57	-1.89	-1.68	-1.53
TARBP2	Neurology	-0.576	0.43	-0.155	0.174	0.195	-0.117	0.0262	-0.675	-0.498	0.372	-0.0906	0.587	-0.393	-0.203	-0.0543	-0.22	0.528	-0.423	-0.375	0.543	0.013	0.204	-0.111	-1.68	0.527	-1.11	-1.27	0.266	-1.18	-0.694	-0.114	0.0375	-0.0351	0.288	0.411	-0.655	0.281	-0.0275	-2.37	-0.248	-0.0581	-0.389	-1.54	-0.953	0.215	-0.781	-0.0528	0.538
TBC1D17	Neurology	-0.247	0.316	0.134	0.272	0.456	-0.0351	0.188	-0.0546	0.16	-0.631	0.429	0.248	-0.105	-0.401	0.234	0.314	-0.237	-0.085	-0.0097	0.285	0.233	0.197	0.0981	0.0974	0.208	0.188	-0.44	0.0135	0.0958	0.586	-0.0122	0.342	0.454	-0.186	0.271	0.126	0.511	-0.0995	0.0612	-0.285	0.147	0.332	0.33	0.651	-0.353	0.159	0.559	0.237
TBCB	Neurology	-1.6	-1.73	-1.33	-1.24	-0.752	-0.476	-0.76	-1.15	-1.58	-1.24	-1.13	-0.987	-1.45	-1.23	-0.641	-1.44	-1.03	-0.881	-1.53	-0.777	-1.02	-0.416	-0.322	-0.157	-0.995	-1.56	-0.608	-0.164	-1.14	-1.19	-0.477	-0.74	-1.46	-1.5	-0.856	-1.15	-0.974	-1.2	-0.916	-0.802	-1.22	-1.2	-0.522	-0.385	-1.18	1.26	-0.531	-0.969
TBCC	Neurology	-1.68	-1.47	-1.93	-1.83	-1.5	-2.11	-1.33	-1.78	-2	-1.62	-1.75	-1.94	-1.78	-2.16	-1.79	-1.57	-1.5	-1.3	-2.12	-0.73	-2.57	-1.1	-1.25	-0.79	-1.1	-1.91	-1.04	-0.568	-0.981	-1.47	-1.24	-0.943	-1.67	-1.65	-1.59	-2.03	-1.33	-1.5	-1.68	-1.68	-1.95	-0.769	-1.06	-1.15	-1.34	-0.918	-1.2	-1.36
TCL1A	Neurology	-3.56	-3.2	-3.68	-3.93	-3.16	-3.48	-3.01	-3.32	-3.2	-3.67	-3.52	-3.28	-3.82	-3.78	-3.62	-3.6	-3.24	-3.38	-3.96	-2.92	-3.9	-3.19	-3.19	-3.54	-3.44	-3.56	-3.71	-3.66	-3.14	-3.26	-3.76	-3.45	-3.46	-3.01	-3.24	-3.14	-3.29	-3.36	-3.34	-3.75	-3.43	-2.8	-3.49	-2.92	-3.32	-0.142	-3.38	-3.68
TDGF1	Neurology	-2.85	-2.1	-2.67	-1.93	-2.11	-2.29	-1.27	1.28	-1.32	-0.994	-2.39	-0.544	-2.01	-1.63	-0.631	-1.9	-1.87	-1.23	-2.38	-0.191	-2.02	-2.6	-1.24	1.43	0.57	-1.94	-0.519	0.142	-1.06	0.157	-0.447	-0.417	-2.22	-2.62	-0.693	-2.23	-0.603	-1.75	0.198	-2.07	-1.71	-0.236	-1.35	-2.16	0.421	-1.56	0.179	-0.851
TDRKH	Neurology	-1.1	-0.357	-0.75	-0.588	-1.04	-0.738	-0.372	0.461	0.151	-0.367	-0.482	-0.384	0.0635	-0.606	-0.174	0.176	-0.313	-0.516	-0.11	0.783	-0.327	0.296	-0.0127	0.14	0.368	-0.987	0.302	0.606	0.407	0.11	0.246	0.0818	0.272	-0.256	-0.0797	-0.578	0.0197	-0.451	-0.0615	-0.0236	-0.251	0.716	-0.133	1.02	-0.302	0.181	0.306	-0.604
TFF1	Neurology	-2.6	-2.91	-2.97	-2.56	-2.64	-3.43	-3.03	-1.69	-3.42	-3.01	-3.55	-2.48	-3.26	-2.62	-3.04	-2.77	-2.76	-2.76	-3.39	-1.89	-3.08	-3.58	-3.41	-2.95	-2.58	-2.78	-2.64	-2.93	-3.66	-2.51	-2.19	-2.57	-2.78	-2.9	-2.89	-2.87	-2.88	-2.57	-2.58	-2.71	-3.33	-2.52	-2.89	-2.87	-2.65	-2.69	-2.35	-2.29
THBS2	Neurology	3.15	3.33	3.04	2.42	2.64	3.78	2.82	3.19	3.14	3.3	3.15	3.43	2.73	3.5	3.86	2.86	3.27	3.79	2.36	3.7	3.12	2.98	2.86	3.54	3.9	3.12	3.57	3.81	3.06	3.32	3.36	3.29	3.91	3.46	3.47	3.68	3.16	2.84	2.95	3.01	2.81	3.86	3.22	3.44	3.74	3.36	3.34	3.42
THY1	Neurology	4.05	4.06	4.07	4.12	4.16	4.18	4.12	4.19	4.12	4.2	3.96	4.11	4.12	4.18	4.19	4.14	4.11	4.1	4.05	4.11	4.27	4.11	4.24	4.19	4.16	4.2	4.16	4.2	4.21	4.19	4.13	4.16	4.25	3.96	4.14	4.04	4.08	4.09	4.21	4.1	3.95	4.13	4.13	4.1	4.14	4.23	4.08	4.26
TIGAR	Neurology	0.0492	1.18	0.711	0.0153	0.274	0.392	0.731	1.17	-0.265	0.981	0.533	0.0521	-0.541	0.729	0.468	0.291	0.255	0.636	0.438	0.501	0.854	0.798	0.5	0.592	0.869	0.198	0.267	0.793	0.854	0.298	1.03	1.41	1.12	1.33	0.324	0.664	0.524	-0.927	-0.0413	0.885	0.938	1.17	0.487	0.895	0.0132	1.05	1.17	-0.0603
TIMP4	Neurology	1.44	2.19	1.83	2.01	1.43	1.67	1.66	2.78	2.26	3.24	2.79	1.96	1.77	2.21	2.63	2.47	3.33	3.52	1.89	3.68	2.05	1.98	2.35	2.44	2.27	1.95	1.33	2.86	2.91	1.61	2.38	2.56	1.16	2.1	2.3	2.46	2.74	2.07	2.6	1.1	0.964	3.62	2.01	1.61	2.76	2.16	2.54	2.98
TMPRSS5	Neurology	1.07	1.64	1.95	2.22	3.21	3.03	2.58	3.64	2.48	2.43	2.18	2.92	1.38	3.17	3.57	1.4	2.39	2.61	1.61	2.91	2.82	2.18	2	3.58	3.52	3.31	2.44	3.33	2.38	3.85	3	4.2	3.69	2.22	2.8	2.3	1.65	1.95	2.57	3.25	2.53	3.18	3.3	3.5	1.58	3.54	2.79	4.44
TMSB10	Neurology	3.58	3.39	2.16	1.39	2.42	1.36	1.79	3.47	3.31	2.12	1.74	1.69	1.28	2.33	2.59	2.81	2.33	3.05	1.17	3.98	1.7	4.24	4.49	4.25	4.54	2.61	4.36	5.18	2.19	3.22	3.25	5.03	2.76	1.54	3.04	2.6	4.05	2.32	3.49	1.78	3.09	4.27	4.44	5.2	2.03	5.87	3.32	3.62
TNF---2	Neurology	-1.76	-2.66	-2.77	-2.51	-2.25	-2.64	-1.58	-2.5	-1.59	-2.3	-2.56	-1.47	-2.04	-1.97	-1.63	-2.57	-2.2	-1.9	-2.43	-2.27	-2.33	-2.54	-2.71	-1.71	-2.5	-1.46	-1.71	-2.31	-2.77	-2.07	-3	-1.72	-1.62	-2.14	-2.12	-2.41	-1.57	-1.91	-1.93	-2.83	-2.1	-2.96	-1.87	-2.15	-2	-2.15	-1.8	-2
TNFRSF10A	Neurology	-2.85	-1.92	-2.53	-2.49	-1.99	-1.35	-2.28	-1.47	-2.18	-2.35	-2.61	-2.57	-2.92	-2.17	-1.62	-2.68	-2.1	-2.3	-3	-1.61	-2.39	-1.6	-2.45	-1.59	-1.57	-2.03	-1.84	-1.57	-2.19	-1.99	-1.79	-1.38	-2.79	-3.27	-2.18	-2.26	-2.89	-2.12	-2.17	-1.83	-2.76	-2.08	-2.57	-2.41	-1.98	-2.52	-2.26	-1.58
TNFRSF10B	Neurology	1.24	0.612	0.565	0.423	1.57	0.406	0.35	1.92	1.26	0.608	0.243	1	0.264	0.53	1.06	1.06	0.98	1.6	0.303	1.85	0.815	1.32	0.544	1.81	2.14	0.93	0.88	1.72	1.22	1.44	1.83	1.49	0.654	0.557	1.04	1.14	1.49	0.69	0.802	1.16	0.3	1.45	0.364	0.683	1.07	0.732	1.27	1.27
TNFRSF1A	Neurology	1.26	2.01	1.11	1.23	1.8	2.29	1.26	2.93	2.34	1.7	1.61	1.65	1.02	1.98	2.14	1.85	2.08	2.31	1.13	2.55	1.68	1.92	1.94	2.9	3.01	2.29	2.37	2.73	1.81	2.33	2.57	2.84	2.09	0.91	2.22	1.94	1.88	1.46	2.47	2.07	1.72	2.57	2.16	2.63	2.2	2.28	2.22	2.76
TNFRSF1B	Neurology	-0.865	-0.0408	-1	-1.14	-0.92	0.991	-1.19	1.26	0.0923	-0.492	-0.795	-0.878	-1.14	-0.371	-0.267	-0.245	-0.275	0.0642	-1.23	0.243	-0.734	0.475	-0.0263	0.709	0.94	0.187	0.356	0.776	-0.573	0.254	0.534	0.778	0.136	-1.24	0.181	0.054	-0.324	-0.882	0.214	0.393	0.256	0.717	0.257	1.19	0.171	0.464	0.126	0.416
TNFRSF21	Neurology	4.05	4.42	4.17	4.05	4.44	3.92	4.29	4.46	4.42	4.53	4.19	4.35	4.3	4.56	4.47	4.47	4.36	4.41	4.21	4.46	4.15	4.34	4.48	4.41	4.5	4.4	4.35	4.5	4.44	4.45	4.43	4.45	4.01	3.46	4.41	4.26	4.35	4.19	4.5	4.03	3.57	4.44	4.14	3.99	4.25	4.18	4.42	4.23
TNFRSF6B	Neurology	-3.23	-1.56	-1.24	-1.44	-3.65	-0.469	-0.456	0.81	-3.9	-1.63	-2.33	-2.59	-3.88	-1.45	-1.14	-2.13	-2.27	-1.73	-3.39	-1.4	-2.17	-1.12	-1.47	-1.42	-0.769	-1.32	-1.87	-0.701	-1.1	-1.64	-0.896	-0.257	-1.8	-2.27	-1.33	-1.14	-2.19	-2.81	-0.208	-0.524	-0.817	-1.53	-2.2	-1.38	-0.248	-2.72	-0.697	0.0654
TNFRSF8	Neurology	0.204	2.35	1.54	1.66	2.54	0.691	1.2	1.82	1.83	1.66	1.62	1.3	1.22	1.97	3.6	2.19	1.01	2.08	0.951	2.26	1.37	1.48	1.43	2.53	3.55	2.61	1.42	2.2	2.01	2.39	2.33	1.86	1.98	0.608	2.43	1.46	1.26	1.54	1.4	1.94	1.16	1.83	1.46	0.836	1.78	1.61	1.86	1.78
TNFRSF9	Neurology	-2.96	-2.68	-3.81	-3.93	-3.67	-4.92	-3.7	-3.42	-3.06	-3.12	-3.68	-3.16	-3.61	-3.16	-3.63	-2.6	-2.76	-2.83	-3.94	-2.04	-4.12	-2.88	-3.74	-3.03	-3.09	-3.83	-3.76	-2.58	-2.68	-4.04	-3.63	-3.2	-4.31	-3.68	-4.6	-3.28	-2.51	-3.81	-3.7	-3.79	-5.04	-2.63	-3.81	-4.04	-3.54	-4.1	-3.36	-4.51
TNFSF14	Neurology	-4	-2.64	-3.49	-2.81	-2.79	-2.93	-2.52	-2.19	-3.31	-3.05	-2.47	-3.04	-3.68	-2.7	-3.23	-1.79	-2.71	-2.26	-3.13	-1.97	-2.63	-2.17	-2.78	-1.87	-2.32	-3.12	-2.73	-3.36	-2.42	-2.12	-2.22	-2.81	-3	-3.49	-2.49	-2.22	-3.74	-3.11	-3.06	-1.79	-3.05	-3.42	-2.66	-3.35	-2.34	-1.96	-3.07	-2.42
TNR	Neurology	1.93	2.18	1.78	1.91	2.25	2.31	2	2.12	2.57	1.95	2.06	2.01	1.79	2.18	2.53	2.53	2.17	2.42	1.9	3.08	2.05	2.25	2.21	2.68	2.85	2.26	1.94	2.8	2.54	2.26	2.36	2.61	1.38	1.85	2.43	2.55	1.86	2.09	2.14	1.72	1.29	2.4	2.01	1.97	2.35	2.16	2.37	2.19
TNXB	Neurology	-2.41	-2.53	-3.41	-3.04	-3.06	-3.21	-3.73	-2.47	-2.58	-2.87	-3.56	-3.07	-3.55	-2.79	-2.54	-2.79	-2.55	-2.11	-3.46	-2.1	-3.38	-3.37	-3.24	-2.53	-2.75	-3.67	-3.02	-2.75	-3.06	-3.15	-2.67	-2.58	-2.33	-3.14	-2.72	-2.42	-2.78	-3.13	-2.96	-3.27	-3.11	-2.14	-2.63	-2.79	-3.21	-2.74	-2.72	-2.54
TPPP3	Neurology	-0.244	-0.161	-0.184	-0.0143	-0.364	-0.957	0.0252	0.0748	-0.568	-0.503	0.0544	0.0777	-0.371	-0.257	-0.787	-0.0587	0.0297	-0.324	-0.691	-0.129	-0.308	-0.171	-0.607	0.106	-0.23	0.193	0.0938	-0.696	-0.393	-0.202	-0.646	0.455	-0.0944	0.494	-0.944	-0.287	-0.162	-0.313	0.168	0.219	0.319	0.494	-0.752	0.182	-0.225	0.438	0.306	0.326
TREML2	Neurology	-4.09	-4.81	-5.75	-4.71	-3.91	-4.73	-4.73	-3.47	-4.14	-4.3	-4.94	-4.31	-5.11	-4.52	-4.02	-4.48	-4.2	-4.84	-5.48	-3.85	-5.34	-3.8	-3.82	-4.54	-3.71	-4.61	-4.33	-3.72	-4.05	-4.04	-3.13	-3.7	-3.67	-3.81	-4.38	-3.43	-4.97	-4.63	-3.36	-4.19	-5.55	-3.29	-3.83	-3.41	-3.87	-3.06	-4.2	-3.58
TST	Neurology	-0.653	-0.546	-0.115	-0.245	-0.531	-0.437	-0.342	0.188	-0.816	0.0795	-0.122	-1.12	0.371	-0.372	-0.55	0.222	-0.618	-0.296	-0.137	-0.175	-0.0412	-0.38	-0.135	-0.124	-1.07	-0.376	-0.288	-1.06	-0.679	-0.239	-0.406	-1.02	-0.0073	-0.4	-0.0746	-0.935	-0.0943	-0.346	-0.3	-0.67	-0.188	0.121	-0.396	-0.794	-0.111	0.14	-0.167	-0.103
TXLNA	Neurology	-1.05	-0.811	-0.964	-1.19	-1.6	-0.982	-1.1	-0.375	-1.05	-0.694	-1.76	-1.02	-1.9	-1.32	-1.13	-0.79	-1.34	-0.788	-1.4	0.517	-1.57	-0.318	-0.0595	-0.107	0.582	-1.03	0.0455	1.05	-0.491	-0.422	-0.189	0.58	-1.32	-1.24	-0.117	-0.572	-0.617	-0.48	-0.723	-1.58	-0.948	0.146	-0.724	-0.0275	-0.867	1.58	-0.212	-0.543
TXNDC5	Neurology	-0.435	0.138	-0.152	-0.0584	0.0659	-0.103	0.032	1.17	1.08	0.686	0.251	0.278	-0.317	0.978	0.687	0.146	0.875	1.18	-0.198	1.67	0.008	0.756	0.252	1.74	1.72	0.714	1.02	1.22	0.589	1.08	1.6	1.16	0.456	-0.184	0.114	0.62	0.848	0.092	1.02	-0.0125	-0.0973	1.15	0.26	0.642	0.171	1.43	1.04	0.716
TXNRD1	Neurology	0.421	0.845	0.54	0.0923	0.488	0.0218	0.925	1.33	1.71	0.92	0.546	0.541	0.344	1.02	1.17	1.02	1.02	1.51	0.319	2.07	0.666	1.86	1.78	2.25	2.67	0.882	2.09	3.46	1.09	2.16	1.94	2.23	1.09	0.262	1.85	1.22	1.36	0.606	1.41	-0.036	1.13	1.86	1.71	2.43	1.08	2.34	2.09	1.68
ULBP2	Neurology	-0.498	-0.93	0.894	0.26	1.13	-0.422	-0.199	1.08	1.71	0.718	1.39	0.142	-0.44	0.0026	1.96	0.664	1.27	1.45	-0.342	3	1.69	1.18	0.781	2.12	2.51	1.75	0.558	1.85	1.18	2.13	1.73	2.23	0.546	-0.738	2.13	-0.459	0.48	0.136	0.497	0.561	-0.705	-0.482	0.447	-0.913	1.24	0.932	1.37	2.41
VCAN	Neurology	2.1	2.29	2.17	1.36	1.33	2.01	1.96	2.08	2.64	2.66	1.96	1.39	2.07	2.18	2.65	2.42	1.84	2.12	1.87	2.35	2.27	2.35	1.83	2.12	2.35	2.19	2.13	2.12	1.89	1.74	2.02	2.31	0.508	1.54	2.46	1.71	1.8	1.58	2.13	1.9	1.36	2.48	1.53	1.47	2.18	1.86	2.24	1.86
VSIG4	Neurology	1.43	1.78	1.13	-0.422	0.584	0.82	-0.429	2.27	1.07	1.25	0.716	0.823	0.417	1.05	0.889	0.888	1.27	1.39	-0.0522	0.988	0.202	0.869	0.466	2.26	1.76	1.16	1.11	2.1	1.27	1.24	1.71	1.4	0.539	0.398	0.586	1.6	1.88	0.532	0.753	0.674	0.818	2.32	0.268	1.54	1.23	0.482	1.42	1.51
VSTM1	Neurology	-0.732	-0.725	-0.764	-1.75	-0.825	-0.771	-0.788	-0.67	-0.515	-0.828	-1.09	-1.13	0.0539	-1.81	-0.55	-0.936	-1.61	-0.38	-1.4	-0.74	-0.859	-0.988	-1.24	-1.28	-0.506	-1.05	-0.747	-0.908	-1.74	-0.664	-0.734	-0.867	-0.407	-1.22	-0.708	-1.72	-0.363	-1.11	-0.79	-0.296	-0.62	-0.661	-0.638	-0.736	-0.891	-0.956	-0.932	-1.07
VTA1	Neurology	-1.18	-1.58	-2.19	-1.58	-1.4	-2.1	0.727	-2.26	-1.85	-0.531	-1.55	-1.42	-2.06	-1.17	-1.2	-2.15	-1.52	-1.27	-2.42	0.932	-1.43	-0.78	-0.428	-0.499	-0.658	-1.32	-0.984	-0.436	-1.29	-0.986	-1.1	-0.992	-1.45	-1.14	-0.731	-0.737	-0.844	-1.37	-1.35	-1.58	-1.4	-0.139	-0.817	-0.706	-1.37	1.78	-0.598	-0.246
VWC2	Neurology	-1.57	-0.0905	-0.756	-0.435	0.021	0.149	-0.163	0.733	0.204	0.192	0.0612	-0.0337	-1.12	0.299	0.34	-0.306	0.186	0.683	-0.948	1.22	-0.432	-0.143	-0.0507	0.99	0.624	-0.263	-0.171	0.798	0.754	0.23	0.575	0.848	-0.708	-1.3	0.118	-0.685	0.0848	-0.216	0.461	-0.705	-1.59	0.269	-0.533	-0.686	0.582	-0.394	0.448	0.612
WARS	Neurology	-5.74	-5.31	-5.79	-5.66	-4.86	-5.64	-4.62	-4.77	-5.14	-5.34	-5.41	-5.21	-6.24	-5.63	-4.38	-5.5	-4.43	-5.7	-5.85	-3.95	-4.92	-3.92	-2.59	-2.58	-2.52	-4.1	-2.73	-2.07	-3.89	-3.65	-3.51	-2.52	-3.25	-4.21	-3.52	-3.27	-3.26	-5.22	-4.39	-4.74	-4.54	-4.65	-4.62	-3.05	-4.1	-3.28	-3.43	-3.88
WASF3	Neurology	-1.4	0.766	-0.314	0.47	-0.702	-1.72	0.621	-0.102	0.704	-0.24	-0.608	-0.0263	0.234	1.27	0.601	-1.09	-1.66	-0.108	0.985	0.18	0.952	0.135	0.319	-0.725	1.18	0.463	0.0991	0.382	0.626	1.16	0.992	-0.26	0.9	0.0948	-0.255	0.474	1.2	-0.216	0.487	1.62	0.664	0.979	-0.193	0.946	-0.0714	0.368	0.927	0.501
WFIKKN1	Neurology	-3.8	-3.64	-3.95	-3.92	-3.81	-4.15	-3.96	-3.52	-3.53	-3.39	-3.86	-3.29	-3.95	-3.1	-2.93	-3.99	-3.32	-3.04	-4.01	-3.34	-4.35	-3.18	-3.14	-2.65	-3.22	-3.99	-3.05	-2.59	-2.73	-2.92	-3.3	-3	-3.49	-3.22	-3.32	-2.96	-3.52	-3.76	-3.06	-3.79	-4.13	-3	-4	-3.22	-3.56	-3.55	-3.13	-3.62
WISP2	Neurology	-5.99	-5.22	-5.62	-7.49	-5.65	-4.46	-4.11	-4.44	-6.45	-4.53	-5.29	-6.02	-5.72	-7.73	-7.16	-5.24	-7.45	-5.05	-5.04	-5.96	-5.87	-4.58	-9.68	-3.76	-5.33	-5.39	-5.06	-5.58	-9.88	-5.6	-5.3	-5.68	-4.29	-5.44	-5.09	-5.58	-5.98	-5.75	-4.37	-4.86	-5.11	-6.35	-4.9	-8.07	-4.43	-3.97	-5.41	-4.6
WWP2	Neurology	-4.55	-4.45	-4.11	-4.4	-3.84	-4.71	-3.35	-3.62	-3.8	-3.71	-3.94	-3.95	-4.38	-3.53	-3.61	-4.51	-4.43	-2.94	-3.34	-2.72	-4.42	-3.54	-3.14	-2.81	-2.35	-4.02	-3.45	-2.46	-2.75	-3.16	-3.01	-3.11	-3.51	-3.76	-2.94	-3.47	-4.01	-2.92	-3.03	-4.01	-4.13	-3.02	-3.44	-3.1	-3.54	-2.63	-3.54	-3.07
XRCC4	Neurology	0.33	0.0884	-0.159	-0.819	-0.111	-0.229	-0.216	-0.261	-0.0671	-0.243	-0.108	-0.058	0.393	-0.186	-0.284	-0.185	-0.42	0.25	-0.344	0.39	0.113	-0.14	-0.6	-0.292	-0.312	-0.353	-0.177	-0.287	-0.106	-0.156	-0.136	-0.511	-0.24	-0.374	-0.716	-1.12	0.0167	0.0761	-0.161	0.186	0.0642	0.227	-0.003	0.0251	-0.226	0.0154	0.0223	-0.13
ACTN4	Inflamm	0.108	-0.302	0.0142	-0.235	0.25	-0.205	-0.0026	-0.081	0.059	-0.151	-0.0351	0.184	-0.0101	-0.0372	-0.424	-0.522	0.0106	-0.311	0.12	-0.0696	0.0014	0.211	-0.078	0.0794	-0.0936	0.283	-0.0726	0.0286	-0.166	-0.0973	-0.0452	-0.134	0.0502	0.0181	-0.0423	-0.0597	0.0022	-0.242	0.108	0.269	-0.119	-0.376	-0.189	-0.173	0.0033	-0.168	-0.0688	-0.0941
ADA	Inflamm	-2.54	-1.97	-2.02	-1.93	-1.66	-2.79	-1.53	-1.06	-0.293	-1.15	-1.16	-0.806	-1.53	-0.604	0.101	-0.522	-0.21	-0.541	-1.92	1.17	-0.961	-0.346	-0.244	0.0604	0.393	-0.734	0.075	0.0163	-0.233	-0.326	-0.347	0.21	-1.51	-1.35	-0.759	-0.188	0.15	-0.927	-0.149	-0.566	-1.74	0.316	-0.91	-0.558	-0.884	-0.521	-0.324	-0.733
ADAM23	Inflamm	-2.53	-1.33	-1.69	-1.72	-1.49	-1.71	-1.53	-0.75	-0.641	-1.07	-1.36	-1.2	-1.73	-0.749	-0.706	-1.06	-1.05	-0.767	-1.56	-0.594	-1.32	-1.48	-1.04	-0.336	-0.494	-1.06	-1.12	-0.642	-1.39	-0.739	-0.792	-0.572	-1.55	-2	-0.921	-1.61	-1.36	-1.38	-0.914	-2.06	-2.21	-0.867	-1.16	-1.67	-1.34	-2.4	-0.714	-1.26
ADGRE2	Inflamm	-4.08	-2.59	-2.85	-3.46	-3.05	-2.81	-3.23	-1.36	-2.65	-2.05	-2.98	-3.02	-4.2	-2.53	-2.28	-2.29	-3.27	-2.38	-3.39	-1.63	-3.08	-2.89	-2.66	-1.09	-1.57	-1.99	-2.46	-2.1	-2.73	-1.71	-1.86	-1.84	-2.29	-3.46	-2.23	-2.84	-2.79	-2.72	-1.83	-2.82	-3.4	-2.04	-2.7	-2.83	-2.18	-2.57	-2.29	-1.76
AGER	Inflamm	-3.36	-4.94	-5.52	-5.26	-5.24	-6.46	-5.19	-3.12	-4.79	-3.81	-4.85	-4.63	-5.68	-4.78	-3.97	-4.8	-4.34	-4.18	-4.92	-4.53	-4.52	-4.49	-4.23	-3.6	-4.34	-4.38	-4.26	-4.52	-4.93	-4.36	-4.31	-3.69	-4.52	-4.57	-3.83	-4.85	-4.45	-4.78	-3.94	-4.09	-5.49	-3.57	-4.19	-4.73	-4.39	-4.12	-4.58	-3.57
AGRN	Inflamm	5.47	5.72	4.62	4.47	5.11	2.81	4.58	6.04	5.71	5.56	5.27	5.61	4.99	5.78	5.79	5.68	5.05	5.93	4.78	5.92	4.47	5.74	5.53	5.92	6.1	5.43	5.72	5.93	5.81	5.62	5.86	5.99	4.59	5.47	5.64	5.88	5.84	5.32	5.6	4.6	4.32	5.98	5.11	5.42	5.29	4.83	5.84	5.5
AGRP	Inflamm	-3.2	-2.04	-1.66	-1.75	-0.55	-0.0884	-1.03	0.258	-1.68	-0.328	-2.18	-1.4	-2.74	-0.817	-1.34	-1.81	-1.46	-0.342	-2.87	-0.827	-1.76	-2.78	-1.02	-0.649	-0.686	-1.76	-1.12	-1	-1.59	-0.955	-1.29	-1.25	-1.44	-2.16	-1.4	-1.57	-1.21	-2.02	-1.2	-1.45	-2.98	-0.522	-1.69	-2.56	-1.46	-1.79	-1.05	1.24
ALDH3A1	Inflamm	-0.236	-1.33	-0.811	0.149	-0.838	-0.979	0.671	-0.705	-1.38	0.464	0.502	-0.162	-1.47	1.44	-0.15	-0.918	-0.401	0.458	-1.17	0.91	0.38	0.28	-0.214	-1.2	0.539	-0.634	0.0085	-0.423	0.036	-0.997	-0.469	0.325	-0.372	0.238	-0.16	-0.149	-0.214	0.514	-0.0412	-0.644	0.408	0.165	0.373	-0.799	-0.205	1.95	-0.102	-0.466
AMBN	Inflamm	-0.56	-0.884	-0.914	-0.652	-1.12	-1.17	-1.12	-0.986	-1.24	-0.276	-1.03	-0.984	-0.868	-0.972	-0.871	-0.818	-0.119	-0.284	-1.43	-0.387	-1.19	-0.891	-1.35	-1.25	-1.22	-1	-1.08	-0.114	-0.813	-0.752	-0.992	-1.35	-0.827	-0.536	-0.228	0.169	-0.213	-1.49	-0.786	-1.4	-0.822	0.451	-0.67	-0.603	-0.936	-1.13	-0.645	-0.875
AMN	Inflamm	-1.29	-0.938	-0.994	-1.7	-0.9	-1.39	-1.25	-1.13	-0.966	-1.42	-0.969	-0.959	-1.79	-1.12	-1.35	-0.922	-1.59	-1.49	-0.924	-1.22	-1.95	-0.636	-1.77	-0.809	-1.43	-0.991	-0.62	-1.9	-1.05	-0.398	0.0214	-0.302	-0.898	-2.38	-1.1	-2.11	-0.856	-2.39	-1.99	-0.566	-1.1	-1.21	-0.562	-1.04	-0.805	-1.66	-1.69	-1.35
ANGPT1	Inflamm	-3.72	-3.39	-3.39	-2.58	-4.12	-4.18	-3.65	-2.68	-3.04	-2.22	-2.36	-2.62	-4.1	-2.1	-2.42	-3.32	-2.35	-1.57	-4.27	-2.45	-3.17	-3.04	-2.31	-1.73	-2.09	-2.97	-2.19	-1.95	-2.65	-2.38	-2.57	-1.71	-2.78	-3.06	-2.86	-2.68	-2.5	-2.76	-2.93	-2.85	-3.17	-2.45	-2.52	-2.65	-1.36	-2.97	-1.84	-2.66
ANGPTL2	Inflamm	-2.31	-0.633	-1.45	-0.412	-0.652	-0.701	-0.594	-0.0771	-1.24	0.138	-0.194	0.316	-2.36	0.941	0.95	-1.33	0.193	0.343	-2.26	0.678	-0.0329	-0.382	-0.354	1.18	1.35	-0.743	0.408	0.65	-0.114	0.565	0.743	0.844	0.454	-0.476	0.518	-1.36	0.149	0.0159	0.562	0.439	-0.119	1.01	0.775	-0.208	0.422	0.69	0.592	0.718
ANGPTL4	Inflamm	-0.181	-0.626	-0.264	-0.991	-1.18	-0.8	-0.976	0.899	0.141	0.0776	-0.571	0.0701	-0.148	1	0.703	0.0039	1.1	0.711	-0.844	0.648	-0.749	-0.482	-0.178	1.09	1.36	-0.0616	0.587	0.947	0.667	0.397	-0.126	1.13	1.08	-0.61	0.353	-0.134	0.182	-0.375	-0.0481	0.0261	-0.43	0.16	0.715	0.663	0.768	-0.371	0.207	0.485
ANXA11	Inflamm	0.454	0.118	-0.25	0.331	0.592	0.619	0.224	0	-0.14	0.223	0.11	-0.12	-0.0424	-0.244	0.324	-0.0534	0.221	0.204	0.0568	-0.0339	0.166	-0.329	-0.465	0.175	-0.179	0.186	0.318	-0.307	0.243	-0.0089	-0.287	-0.0485	0.271	0.268	0.0939	-0.06	0.0189	0.301	-0.228	0.183	0.348	0.555	-0.0189	-0.0429	0.312	0.349	-0.0844	-0.134
AOC1	Inflamm	-1.99	-2.54	-2.31	-2.04	-2.04	-2.25	-1.57	-2.58	-2.27	-1.92	-2.19	-2.34	-2.47	-1.95	-1.91	-2.23	-1.65	-1.87	-2.08	-2.43	-2.09	-2.11	-2.29	-1.88	-2.35	-1.52	-2.41	-2.18	-2.44	-2.63	-1.94	-2.03	-3.08	-2.27	-1.89	-2.42	-2.01	-2.5	-2.06	-2.24	-2.49	-2.55	-2.4	-1.72	-1.24	-2.64	-2.41	-2.61
ARHGEF12	Inflamm	0.0091	-0.463	-0.277	-0.311	-0.279	-0.307	-0.229	0.239	-0.636	0.14	-0.502	-0.183	-0.312	-0.25	-0.266	-0.528	0.12	0.24	-0.301	0.37	-0.161	0.34	-0.154	0.238	0.453	-0.167	0.392	0.656	0.43	0.203	0.311	0.348	-0.123	-0.0632	0.0909	-0.0212	0.0916	0.397	-0.23	-0.0794	-0.212	-0.0914	0.125	0.308	-0.0552	-0.0978	-0.196	-0.226
ARNT	Inflamm	-1.06	-1.65	-0.994	-0.988	-1.27	-0.668	-0.656	-0.949	-0.98	-0.924	-0.895	-1.27	-1.22	-0.932	-1.21	-1.12	-0.891	-0.843	-0.825	-1.13	-1.07	-1.07	-1.23	-1.11	-1.44	-1.16	-1.1	-0.965	-1.02	-0.872	-0.908	-0.815	-0.936	-1	-0.868	-1.01	-0.833	-1.02	-1.17	-1.33	-1.53	-0.848	-1.04	-1.1	-0.898	-1.43	-1.25	-0.645
ARTN	Inflamm	-0.217	-0.814	-0.808	-0.841	-0.565	-0.911	-0.735	-0.845	-0.0877	-0.333	-0.639	-0.55	-1	-0.618	-0.891	-0.54	-0.523	-0.895	-0.621	-0.466	-0.679	-1.08	-0.869	-0.571	-0.488	-1.02	-0.829	-0.549	-0.834	-0.43	-0.732	-0.627	-0.709	-1.31	-0.619	-0.939	-0.336	-0.892	-0.942	-0.601	-0.402	-0.534	-0.752	-0.706	-0.484	-1.07	-0.676	-1.04
ATP5IF1	Inflamm	0.89	0.955	-0.0395	0.69	0.964	0.58	4.82	1.33	-0.159	1.31	-0.136	0.532	-1.09	0.0741	0.514	0.632	0.0609	0.0671	-0.611	3.05	0.579	1.79	2.81	2.78	3.62	0.781	2.83	3.67	0.363	2.61	1.71	3.27	1.41	-0.193	1.78	0.71	1.26	1.36	1.49	1.03	1.73	2.24	3.1	3.37	0.564	4.01	2.42	1.49
AXIN1	Inflamm	-0.493	-0.271	-0.281	-0.574	-0.812	-0.256	-0.553	-0.321	-0.442	-0.15	-0.378	-0.427	-0.236	-0.669	-0.642	-0.893	-0.711	-0.466	-0.345	-1.63	-0.632	-0.943	-0.0901	-0.713	-0.16	-0.594	-0.331	0.0264	-0.24	-1.12	0.0342	-0.307	-0.844	-0.377	0.0094	-0.133	-1.06	-0.386	-0.644	-0.889	-0.622	-1.05	-0.753	-0.91	-0.596	-0.79	-0.89	-0.228
B4GALT1	Inflamm	-4.95	-3.18	-4.09	-3.84	-4.68	-4.01	-4.15	-2.24	-4.36	-2.22	-2.53	-2	-6.16	-1.56	-1.21	-4.17	-2.02	-0.956	-5.63	-1.44	-2.48	-3.02	-2.38	-0.322	-0.645	-2.34	-1.77	-1.43	-2.11	-1.79	-1.39	-1.02	-1.87	-3.1	-1.55	-2.54	-1.96	-2.59	-1.08	-1.86	-3.17	-0.444	-1.4	-2.47	-1.34	-2.09	-1.1	-0.834
BACH1	Inflamm	-0.272	-0.571	-0.447	-0.58	-0.0532	-0.347	-0.34	-0.276	-0.742	-0.178	-0.459	-0.559	-0.667	-0.18	-0.0803	-0.455	-0.667	-0.34	0.0587	0.26	-0.468	0.0002	-0.0275	-0.623	-0.0207	-0.84	0.234	0.433	0.0815	-0.256	-0.226	-0.452	0.115	-0.442	-0.584	-0.2	-0.413	-0.207	-0.192	-0.746	-0.537	-0.341	-0.277	-0.246	0.209	0.164	-0.401	-0.166
BANK1	Inflamm	-1.92	-2.35	-1.16	-2.1	-1.38	-1.94	-1.71	-1.02	-1.78	-1.67	-1.98	-1.46	-1.63	-1.24	-1.8	-2	-3.1	-1.15	-1.42	-2.3	-0.933	-1.06	-1.5	-1.54	-1.3	-1.74	-1.34	-0.217	-1.12	-0.886	-1.31	-1.89	-2.05	-1.26	-2.11	-2.73	-2.56	-2.08	-2.31	-1.75	-1.91	-2.69	-1.55	-3.8	-1.78	-2.12	-1.78	-1.85
BCL2L11	Inflamm	1.72	1.98	1.95	1.87	1.95	1.88	1.94	2.04	2.06	2.15	2.05	1.84	1.91	2.17	2.03	1.96	2.11	2.17	2.14	1.96	1.85	2.08	1.89	1.92	2.34	2.1	1.45	2.58	2.37	1.26	2.13	2.38	1.81	1.9	1.98	2.1	2.04	1.94	2.04	1.79	1.72	2.16	1.98	0.943	2.09	2.05	1.93	2.08
BCR	Inflamm	-0.529	-0.653	-1	-0.511	-0.388	-0.753	-1.03	-0.924	-0.397	-0.246	-0.681	-0.793	-0.962	-0.861	-0.64	-0.892	-0.421	-0.149	-0.618	-0.528	-1.15	-0.808	-0.261	-0.24	-0.357	-0.666	-0.464	-0.23	-0.747	-1.09	-0.5	-0.442	-0.528	-0.571	-0.483	-0.397	-0.834	-0.544	-0.823	-0.877	-0.754	-0.467	-0.406	-0.792	-0.648	-0.242	-0.959	-0.7
BID	Inflamm	-0.875	-0.218	-0.106	-0.698	-0.778	-0.278	-0.114	-0.974	-0.254	0.0024	-0.9	-0.0626	-0.167	-0.034	-0.722	-1.02	0.107	-0.188	-0.723	0.094	-0.34	0.0505	-0.368	-1.56	-0.754	-0.794	0.658	0.672	-0.525	-0.759	0.212	0.524	0.49	-0.637	0.004	-1.34	-0.38	-0.454	-0.779	-0.216	-0.512	-0.544	-0.0096	-1.27	-1.04	-0.142	-0.61	-0.328
BSG	Inflamm	-0.555	0.376	-0.182	-0.404	0.0065	-0.907	-0.111	0.806	1.03	0.391	0.204	0.286	0.0662	0.585	0.735	0.469	0.477	0.94	-0.141	1.44	-0.161	0.386	0.576	1.43	1.52	0.375	0.471	1.35	0.495	0.862	0.865	1.17	-0.242	-0.501	0.655	0.154	0.37	0.0617	0.485	-0.673	-0.559	0.749	-0.146	-0.0539	-0.14	-0.133	0.926	0.0142
BTN2A1	Inflamm	2.11	3.11	2.69	2.61	2.58	1.91	3.11	3.58	3.35	3.16	3.15	2.9	2.71	2.85	3.39	3.12	3.42	3.37	2.65	3.61	3.04	2.57	2.97	3.61	3.76	3.41	2.98	3.34	3.6	3.04	3.44	3.43	2.35	2.12	3.28	2.75	2.78	2.6	3.16	3.02	2.08	3.21	2.64	2.65	3.31	2.97	3.26	3.44
BTN3A2	Inflamm	-0.625	0.319	0.288	0.0087	0.858	1.57	0.476	1.58	0.737	0.858	0.424	0.988	0.0945	1.16	1.21	0.66	0.808	1.54	-0.0128	1.26	0.505	0.578	0.297	1.59	1.66	0.591	0.759	1.71	1.27	0.506	0.99	1.85	0.571	-0.139	1.05	0.29	0.234	0.354	0.848	-0.0875	-0.0141	1.22	0.532	0.47	0.913	0.0207	1.27	1
C1QA	Inflamm	-2.74	-2.63	-2.76	-3.06	-2.61	-0.353	-2.83	-1.47	-1.68	-2.56	-2.68	-2.88	-3.02	-2.77	-2.39	-2.26	-2.23	-2.28	-2.89	-2.12	-2.58	-2.65	-1.53	-1.65	-1.89	-2.18	-2.16	-2	-2.38	-2.22	-2.13	-2.15	-2.5	-3.18	-2.6	-2.73	-2.58	-2.7	-2.69	-2.75	-2.47	-2.52	-3.03	-2.67	-2.23	-2.44	-2.33	-2.13
CASP2	Inflamm	-0.627	-0.561	-0.559	-0.846	-1.17	-0.629	-0.604	-0.678	-0.429	-0.656	-0.866	-0.766	-0.927	-0.404	-0.574	-0.384	-0.908	-0.36	-0.689	-0.858	-0.666	-0.316	-0.562	-0.366	-0.326	-0.573	-0.356	-0.0833	-0.416	-1.01	-0.565	-0.564	-0.602	-0.507	-0.518	-0.721	-1.03	-1.1	-0.54	-0.972	-0.778	-0.865	-0.589	-0.496	-0.558	-0.346	-0.797	-0.82
CCL11	Inflamm	-8.38	-8.22	-8.58	-8.49	-7.54	-7.59	-8.84	-8.01	-9.25	-6.95	-7.72	-7.3	-9.05	-7.48	-7.75	-8.63	-7.56	-7.56	-9.38	-5.69	-6.94	-7.33	-6.67	-7.31	-7.36	-7.58	-6.84	-6.92	-7.22	-6.98	-7.36	-7.39	-7.15	-7.56	-6.89	-6.68	-6.51	-7.17	-7.08	-6.88	-7.93	-6.52	-6.47	-7.05	-7.71	-7.26	-6.87	-6.93
CCL13	Inflamm	-11.2	-8.23	-8.58	-9.96	-8.09	-8.92	-8.22	-8.06	-8.48	-7.77	-6.79	-7.32	-9.34	-8.6	-9.18	-10.8	-7.88	-9.56	-8.3	-5.58	-6.9	-8.32	-6.27	-7.29	-6.96	-7.54	-7.73	-6.52	-7.41	-8.07	-5.8	-7.73	-6.5	-7.25	-6.8	-6.41	-6.35	-7.36	-5.61	-6	-10.3	-6.09	-7.96	-7.88	-7.64	-8.98	-7.1	-8.35
CCL17	Inflamm	-3.07	-3.18	-3.47	-1.38	-0.968	-3.2	-1.32	-1.48	-3.53	-1.9	-2.16	-2.95	-3.29	-1.08	-1.81	-2.27	-2.53	-2.69	-5.12	-1.62	-3.25	-2.8	-2.74	-2.59	-2.64	-3.2	-2.85	-2.45	-0.975	-2.35	-2.21	-2.37	1.14	-1.68	-2.36	-1.9	-1.84	-2.88	-2.77	-1.59	-2.17	-1.98	-2.84	-2.45	-2.21	-3.07	-2.54	-2.08
CCL20	Inflamm	-6.54	-8	-7.72	-7.39	-8.85	-7.39	-6.89	-7.31	-7.47	-6.45	-6.95	-6.56	-7.18	-6.89	-7.22	-7.92	-7.4	-6.67	-7.55	-7.14	-6.44	-7.37	-7.82	-5.93	-6.56	-8.17	-7.05	-4.39	-7.03	-6.7	-7.45	-6.75	-7.19	-7.2	-7.22	-7.04	-6.47	-7.14	-6.76	-6.05	-6.81	-7.56	-7.14	-6.52	-7.34	-6.22	-6.4	-7.36
CCL21	Inflamm	-2.36	-1.76	-2.16	-2.36	-1.84	-2.6	-2.14	-0.706	-1.39	-0.624	-1.67	-0.631	-1.21	-0.917	-0.726	-1.4	-0.7	-1.02	-1.5	-0.257	-1.87	-0.7	-1.58	-0.792	-0.582	-1.59	-0.957	-0.962	-0.627	-1.06	-1.04	-0.52	-1.15	-0.67	-1.1	-0.582	-1.17	-1.79	-0.764	-0.561	-2.31	-0.16	-2.09	-1.37	-1.29	-1.8	-0.715	-2.03
CCL22	Inflamm	-6.2	-6.4	-6.51	-5.27	-6.51	-7.22	-5.99	-4.83	-7.77	-3.82	-4.01	-3.81	-6.76	-4.03	-3.67	-6.54	-3.32	-3.52	-6.88	-3.01	-4.41	-5.56	-3.75	-3.19	-3.35	-4.94	-3.93	-3.43	-3.42	-3.89	-3.67	-3.66	-3.17	-3.7	-3.38	-3.4	-3.42	-4.75	-3.82	-3.39	-4.16	-2.64	-3.34	-3.37	-4.86	-4.36	-3.63	-4.46
CCL23	Inflamm	-4.59	-4.35	-5.09	-3.61	-4	-3.22	-4.62	-3.15	-4.51	-3.92	-4.73	-4.53	-5.18	-3.72	-3.76	-4.65	-3.7	-4.06	-5.21	-3.97	-4.07	-4.35	-3.65	-3.43	-3.44	-4.26	-4.07	-3.45	-3.85	-3.46	-2.92	-4.05	-3.89	-4.26	-3.72	-3.69	-3.6	-4.21	-3.9	-3.86	-4.14	-2.67	-3.8	-3.88	-3.59	-3.3	-4.03	-3.31
CCL24	Inflamm	-7.25	-6.4	-6.92	-6.16	-7.76	-8.14	-7.89	-6.47	-6.07	-7.79	-4.56	-7.39	-8.3	-6.59	-6.5	-7.41	-4.01	-7.32	-8.41	-5.02	-5.72	-5.9	-5.33	-3.67	-5.4	-5.9	-4.92	-4.3	-5.38	-4.68	-4.83	-4.72	-5.9	-6.29	-4.45	-4.77	-4.75	-4.84	-5.4	-7.07	-6.93	-3.9	-4.27	-6.55	-5.17	-6.37	-5.64	-5.72
CCL25	Inflamm	-7.47	-7.84	-8.2	-9.37	-8.2	-8.68	-6.9	-8.07	-8.88	-6.96	-7.84	-7.01	-7.63	-7.07	-7.52	-6.42	-8.48	-8.01	-8.6	-6.97	-7.43	-7.53	-9.54	-7.92	-9.25	-6.64	-7.5	-6.45	-6.78	-8.4	-6.24	-7.06	-6.27	-7.76	-6.07	-7.44	-7.51	-7.26	-7.27	-7.07	-9.7	-5.87	-6.46	-7.69	-6.14	-7.8	-6.86	-6.53
CCL26	Inflamm	-7.28	-2.71	-1.64	-1.28	-0.331	0.13	-0.699	-1.77	-1.25	-2.33	-0.982	-0.331	-1.28	-1.02	-0.869	-1.76	-4.14	-1.98	-2.36	-2.66	-3.16	-1.01	-0.647	-0.715	-1.55	-2.52	-3.13	-1.15	-1.01	-0.13	-4.7	-0.753	-1.63	-1.93	-3.83	-2.16	-1.17	-1.49	-1.9	-0.325	-3.36	-2.69	-2.02	-2.42	-3.13	-1.39	-0.492	-2.29
CCL28	Inflamm	-1.41	-1.7	-1.31	-1.58	-0.363	-1.53	0.571	-1.68	-2.82	-0.763	-2.3	-1.29	-1.69	-1.68	-1.74	-2.11	-2.14	-1.26	-1.92	-1.45	-1.35	-1.77	-0.621	-1.05	-1.24	-1.34	-1.15	-1.23	-1.14	-1.8	-0.992	-1.64	-1.23	-1.72	-2.07	-1.12	-1.96	-2.07	-1.32	-1.17	-1.63	-0.952	-1.23	-1.67	-1.25	0.295	-1.58	-1.18
CCL3	Inflamm	-2.57	-2.18	-3.48	-3.32	-2.34	-0.41	-2.96	-1.56	-2.72	-3.39	-2.59	-2.48	-3.96	-2.2	-2.46	-2	-2.12	-2.21	-2.2	-2.12	-2.39	-0.849	-1.17	-1.25	-0.397	-2.16	-0.626	-0.161	-1.78	-1.65	-0.99	-0.446	-0.981	-2.15	-1.8	-1.27	-1.94	-2.27	-2.04	-1.12	-0.35	-0.443	-0.728	0.221	-2.03	-1.36	-1.54	-1.31
CCL4	Inflamm	0.248	0.593	-1.26	-1.07	1.51	1.89	-0.506	-0.0771	0.0652	0.468	0.628	0.406	-1.89	0.782	0.39	0.355	-0.385	0.691	0.81	-0.411	-0.456	1.33	0.466	-0.002	1.78	0.12	0.828	0.854	0.0943	0.966	1.11	1.05	1.06	0.529	0.562	1.99	0.628	0.788	0.134	0.441	1.05	1.75	1.52	1.69	0.645	-0.286	1.15	0.677
CCL7	Inflamm	-2.04	-2.08	-2.13	-1.88	-2.85	-1.29	-2.27	-2.08	-1.98	-2.23	-2.48	-2.32	-2.69	-2.21	-2.53	-2.32	-2.19	-1.75	-2.07	-2.41	-2.19	-2.2	-1.99	-2.08	-2.26	-2.55	-1.71	-1.83	-1.86	-2	-2.01	-2.24	-2.19	-2.49	-2.56	-2.3	-2.28	-2.47	-2.12	-2.01	-1.95	-1.94	-1.97	-2.35	-2.08	-2.05	-2.83	-3.4
CCN2	Inflamm	1.25	1.55	0.954	1.39	1.1	0.27	0.74	1.53	2.01	1.42	1.16	1.41	1.48	1.64	1.59	1.61	1.63	1.96	0.919	1.99	0.441	1.32	1.25	2.24	2.07	1.24	1.36	1.42	1.57	1.6	1.69	1.62	0.97	0.934	1.42	1.39	1.7	1.12	1.31	1.12	0.136	1.84	0.922	0.32	1.14	0.951	1.67	0.874
CD160	Inflamm	-5.88	-4.93	-6.45	-6.26	-5.24	-6.43	-5.44	-3.61	-5.78	-4.84	-4.83	-4.73	-5.82	-5.57	-5.11	-4.92	-4.54	-4.04	-6.24	-4.17	-5.1	-5.15	-5.28	-3.75	-4.66	-4.79	-5.27	-4.59	-4.68	-3.92	-4.33	-4.65	-4.98	-4.38	-4.92	-3.42	-5.14	-4.87	-4.05	-3.97	-5.41	-4.8	-4.66	-4.12	-4.58	-4.83	-4.47	-3.79
CD200	Inflamm	1.95	3.22	2.73	2.76	3.79	3.54	3.45	4.29	4.44	3.37	3.29	2.68	2.36	3.71	4.39	3.26	3.46	3.84	3.06	4.41	3.61	3.21	3.83	4.82	4.89	4.34	3.69	4.47	3.33	4.1	4.07	4.79	3.34	1.83	4.04	2.59	2.7	2.66	3.92	3.12	1.77	3.03	3.37	2.4	3.73	3.53	3.68	4.41
CD200R1	Inflamm	-5.37	-5.05	-6.28	-5.13	-5.97	-5.22	-5.83	-5.09	-4.92	-5.33	-5.61	-5.91	-5.52	-5.42	-5.89	-5.24	-5.82	-5.29	-5.53	-4.99	-5.83	-4.9	-5.74	-4.75	-4.58	-5.82	-5.3	-5.1	-5.01	-5.24	-5.85	-4.56	-6	-5.02	-5.2	-5.11	-5.11	-5.65	-5.24	-5.81	-5.63	-4.61	-5	-5.12	-6.08	-4.71	-5.19	-5.83
CD22	Inflamm	-6.37	-7.3	-8.56	-7.49	-6.43	-7.27	-6.99	-6.76	-6.19	-6.12	-6.95	-6.61	-6.81	-6.65	-6.59	-6.7	-6.63	-6.74	-6.69	-6.89	-6.41	-6.06	-6.41	-5.99	-5.81	-6.72	-6.29	-5.9	-7.04	-6.59	-6.08	-6.04	-5.7	-5.43	-7.31	-5.82	-6.04	-6.65	-5.9	-6.6	-5.7	-4.81	-5.33	-5.09	-7.49	-4.95	-6.35	-6.1
CD244	Inflamm	-5.71	-5.65	-5.25	-5.18	-5.49	-5.11	-5.02	-4.28	-5.21	-5.25	-5.33	-5.58	-5.35	-5.51	-4.42	-5.21	-5.23	-4.89	-5.7	-4.34	-4.46	-4.85	-4.61	-4.3	-4.78	-5.39	-5.07	-5.11	-4.91	-5.17	-4.67	-4.57	-5.11	-5.21	-4.94	-4.77	-5.9	-5.14	-4.32	-4.59	-5.58	-4.7	-5.04	-4.83	-4.5	-4.63	-4.73	-4.72
CD276	Inflamm	-3.3	-3.05	-4.15	-3.55	-3.92	-3.36	-3.95	-2.31	-1.54	-1.98	-2.19	-2.3	-3.46	-1.35	-1.45	-2.51	-1.72	-1.12	-3.67	-1.17	-3.08	-1.98	-2.03	-0.736	-0.445	-2	-1.77	-1.1	-1.97	-1.12	-1.29	-1.07	-2.14	-2.65	-1.7	-1.84	-1.81	-2.38	-2.02	-3.02	-3.14	-1.22	-1.97	-2.05	-2.11	-3.14	-1.32	-1.79
CD4	Inflamm	-2.86	-2.37	-2.55	-2.59	-2.47	-2.34	-2.65	-2.09	-2.46	-2.23	-2.3	-2.36	-2.68	-2.31	-2.21	-2.51	-2.39	-1.77	-2.62	-2.36	-2.48	-2.1	-2.34	-1.47	-1.72	-2.45	-1.84	-1.64	-2.17	-2.39	-1.98	-2.09	-2.28	-2.23	-2.28	-2.18	-2.47	-2.62	-2.47	-2.2	-2.49	-2.02	-2.14	-2.65	-2.37	-2.28	-2.52	-2.02
CD40	Inflamm	-0.641	0.378	-0.325	0.145	0.41	0.268	0.368	1.93	1	0.751	0.516	0.373	-0.0925	0.883	0.83	0.75	0.421	1.22	0.151	1.21	0.432	1.03	0.894	1.45	1.84	1.03	1.05	0.951	0.755	0.773	1.04	1.37	0.538	-0.309	0.994	0.365	0.112	0.4	0.949	0.745	0.479	0.86	0.872	1.04	0.99	0.677	0.778	1.4
CD40LG	Inflamm	-4.19	-4.42	-4.89	-4.16	-4.57	-4.32	-4.15	-3.83	-4.42	-3.87	-4.07	-4.52	-4.22	-4.13	-4.46	-4.01	-3.78	-3.9	-4.55	-3.54	-3.83	-3.85	-4.23	-4.35	-4.04	-3.68	-4.25	-4.06	-3.97	-3.52	-4	-3.84	-4.24	-3.94	-4.03	-4.47	-4.51	-3.96	-4.81	-3.56	-3.72	-4.82	-3.84	-3.93	-3.91	-3.81	-4.06	-3.77
CD48	Inflamm	-3.98	-2.91	-3.73	-2.82	-3.25	-2.59	-3.22	-0.919	-2.41	-3.29	-2.94	-3.08	-3.87	-2.89	-2.75	-1.96	-2.24	-2.33	-3.56	-1.89	-2.48	-1.73	-3.41	-1.55	-1.89	-2.51	-2.16	-2.05	-2.01	-1.91	-2.16	-1.66	-2.39	-3.34	-2.32	-2.03	-2.82	-2.94	-2.22	-2.44	-2.46	-2.67	-1.91	-0.939	-2.24	-2.21	-2.59	-1.71
CD58	Inflamm	-2.79	-2.16	-2.11	-2.28	-1.95	-2.29	-2.29	-0.737	-0.986	-1.95	-2.01	-1.68	-2.57	-1.56	-0.919	-1.57	-1.46	-1.27	-2.24	-0.645	-1.78	-2.17	-1.98	-0.531	-0.501	-1.13	-1.51	-1.04	-1.73	-1.36	-1.2	-0.79	-1.42	-2.64	-1.32	-1.74	-1.93	-2.4	-1.64	-1.98	-2.27	-1.45	-1.61	-1.94	-1.5	-1.63	-1.22	-1.04
CD6	Inflamm	-6.34	-6.15	-6.56	-6.34	-6.15	-6.18	-6.19	-5.1	-6.05	-6.45	-8.12	-6.48	-6.6	-6.47	-5.57	-5.25	-6.35	-6.4	-6.72	-5.27	-6.01	-5.78	-6.16	-5.39	-6.62	-6.49	-6.15	-6.01	-5.93	-6.45	-6.13	-5.85	-5.91	-6.36	-6.55	-6.11	-6.52	-5.94	-6.3	-6.24	-6.19	-6.18	-5.53	-5.9	-6.39	-5.02	-5.86	-6.37
CD70	Inflamm	-4.95	-3.69	-4.42	-4.6	-3.81	-4.52	-4.59	-3.66	-4.79	-4.05	-3.44	-4.77	-4.5	-4.75	-4.55	-4.13	-5.22	-3.55	-3.95	-3.92	-5.18	-5.36	-4.33	-4.46	-3.78	-4.3	-4.86	-3.58	-4.4	-4.56	-4.61	-4.83	-4.51	-4.68	-4.16	-4.64	-4.13	-4.06	-4.4	-5.14	-4.84	-4.14	-4.13	-5.1	-4.67	-3.77	-4.36	-4.27
CD79B	Inflamm	-5.66	-5.59	-6.18	-5.98	-5.59	-5.2	-5.25	-4.48	-5.51	-5.74	-5.81	-5.49	-5.71	-5.61	-4.95	-5.61	-5.44	-5.51	-6.26	-5.56	-5.6	-5.44	-6	-4.89	-5.57	-5.23	-5.58	-5.43	-5.3	-5.09	-4.56	-4.91	-5.57	-5.12	-5.54	-5.29	-5.52	-5.52	-5.07	-5.36	-5.77	-4.71	-5.66	-5.06	-5.09	-4.97	-5.56	-5.36
CD83	Inflamm	0.681	1.53	1.37	1.26	1.39	1.36	1.41	2.49	2.67	1.98	1.44	1.77	1.26	2.17	2.21	1.87	1.73	2.2	1.55	2.82	2.1	2.5	2.41	3.05	4.12	2.39	3.49	4.47	2.18	2.74	3.3	3.63	2.39	0.9	2.95	1.59	1.75	2.54	2.42	1.67	2.38	2.6	2.05	2.71	2	2.21	3.23	2.5
CD84	Inflamm	-5.52	-4.62	-5.39	-4.24	-4.72	-5.6	-4.46	-3.72	-4.29	-5.15	-4.7	-4.98	-5.66	-4.15	-4.72	-5.34	-4.47	-4.32	-6.39	-4.66	-5.12	-4.2	-4.92	-4.25	-3.9	-5.2	-4.35	-3.74	-4.03	-3.83	-4.25	-3.89	-4.18	-4.84	-4.03	-5.22	-4.5	-5.34	-4.44	-4.52	-4.45	-4.16	-4.69	-3.88	-5.13	-4.99	-5.29	-4.58
CDON	Inflamm	-4.5	-3.88	-5.38	-4.9	-4.54	-5.78	-4.02	-3.46	-3.57	-3.09	-3.89	-4.28	-5.43	-3.65	-2.81	-3.96	-3.3	-3.19	-5.21	-2.41	-3.74	-4.1	-3.65	-1.85	-2.24	-3.36	-4.05	-3.17	-3.67	-3.12	-3.35	-2.55	-3.65	-3.91	-2.96	-3.4	-3.66	-4.51	-3.62	-3.9	-4.87	-2.71	-4.06	-4.01	-3.17	-3.66	-3.11	-3.32
CDSN	Inflamm	-3.13	-2.83	-2.65	-3.4	-3.05	-3.47	-3.25	-3.04	-2.92	-3.05	-2.98	-3.03	-3.16	-3.45	-2.79	-2.88	-3.74	-3.36	-3.18	-3.2	-3	-3.29	-2.51	-3.27	-3.27	-3.21	-3.22	-3.25	-2.97	-3.59	-3.25	-2.92	-3.18	-3.12	-3.63	-3.42	-3.58	-3.06	-3.35	-3.28	-3.6	-3.28	-2.85	-3.02	-3.09	-3.14	-3.17	-1.3
CEACAM21	Inflamm	-3.88	-0.715	-1.18	-3.05	-1.2	-1.18	-2.4	-0.426	-3.8	-4.62	-3.52	-2.99	-3.9	-4.35	-2.47	-2.13	-2.49	-2.94	-3.39	-2.07	-3.31	-3.16	-2.58	-3.37	-2	-2.38	-3.42	-3.09	-1.18	-3.54	-1.19	-4.52	-3.4	-3.19	-3.81	-2.88	-3.2	-1.49	-0.999	-3.68	-2.19	-3.56	-1.91	-1.39	-3.34	-2.16	-3.77	-3.68
CEP164	Inflamm	-1.03	-1.32	-0.383	-0.637	-0.52	-1.02	-0.332	-1.13	-0.684	-0.499	-0.598	-0.669	-0.587	-0.244	-0.888	-1.29	-0.114	-0.48	-0.551	-0.64	-0.43	-0.407	-1.4	-0.551	-1.35	-0.418	-1.03	-0.722	-0.992	-0.632	-0.143	-1.18	-0.779	-0.957	-0.736	-0.226	-0.775	-0.691	-0.325	-0.162	-0.869	-0.838	-0.232	-0.673	-1.26	-0.558	-0.171	-0.362
CHRDL1	Inflamm	0.253	1.16	0.659	1.11	1.16	0.632	0.94	2.01	1.69	2.09	1.51	1.86	0.688	2.02	2.12	1.39	1.94	2.31	0.454	2.22	1.25	1.28	1.71	2.57	2.67	1.31	1.66	2.14	1.93	2.07	2.02	2.17	2.37	0.908	1.91	1.35	1.57	0.966	1.92	1.71	0.393	2.47	1.98	0.797	1.92	1.91	2.08	2.15
CKAP4	Inflamm	-2.83	-1.49	-1.99	-1.89	-1.5	-0.858	-1.15	-0.0199	-1.15	0.164	-0.812	-0.692	-2.38	-0.494	-0.448	-1.09	-0.344	0.773	-2.51	0.442	-2.12	-1.45	-0.654	0.321	0.124	-1.75	-1.16	-0.291	-1.04	-0.478	-0.862	-0.519	-1.47	-1.6	-0.504	-1.72	-0.797	-1.81	-0.729	-2.01	-1.48	-0.0862	-1.52	-1.35	-0.898	-0.712	-0.516	-0.568
CKMT1A_CKMT1B	Inflamm	-3.84	-4.81	-3.79	-5.23	-4.77	-4.73	-4.79	-4.12	-8.65	-5.96	-6.22	-5.38	-8.73	-3.78	-5.4	-8.59	-6.25	-3.14	-5.67	-2.26	-5.96	-4.39	-3.56	-3.58	-0.362	-5.83	-2.04	0.145	-2.45	-1.83	-1.23	-2.28	-1.91	-3.97	-1.44	-2.37	-4.65	-2.9	-4.14	-5.9	-4.79	-0.266	-0.933	-0.606	-5.52	-5.13	-3.1	-1.04
CLEC4A	Inflamm	-4.23	-3.75	-4.31	-3.85	-3.91	-3.57	-3.34	-3.7	-4.36	-4.17	-4.28	-3.8	-4.09	-4.35	-4.13	-4.12	-4.43	-3.81	-4.44	-3.26	-4.39	-4.25	-4.19	-3.93	-3.57	-3.68	-2.87	-2.83	-3.76	-4.62	-3.68	-3.58	-3.15	-4.17	-4.22	-4.25	-5.07	-4.12	-4.55	-3.77	-4.53	-3.81	-4.17	-4.07	-3.38	-3.02	-3.91	-3.81
CLEC4C	Inflamm	-3.33	-3.55	-3.9	-3.97	-3.61	-3.37	-3.93	-3.51	-3.59	-3.21	-3.6	-3.63	-3.74	-3.75	-3.53	-3.17	-3.6	-3.33	-3.65	-4.01	-3.69	-3.38	-3.49	-3.83	-3.5	-4.21	-3.19	-3.15	-3.36	-3.8	-3.62	-4.1	-3.96	-3.57	-3.58	-3.6	-3.82	-3.7	-3.78	-3.97	-3.4	-3.4	-4.03	-3.31	-3.81	-3.94	-3.93	-4.11
CLEC4D	Inflamm	-5.15	-5.43	-4.06	-4.18	-5.11	-4.27	-5.05	-4.28	-4.24	-4.45	-5.55	-4.26	-4.59	-5.57	-4.84	-6.24	-6.28	-4.69	-5.15	-4.15	-5.43	-5.75	-3.5	-6.06	-6.72	-4.75	-4.94	-4.52	-5.15	-5.09	-5.23	-3.58	-5.18	-5.36	-4.39	-5.47	-5.7	-4.4	-4.63	-4.93	-5.33	-5.17	-4.8	-5.33	-5.76	-4.03	-5.64	-5.87
CLEC4G	Inflamm	-7.1	-5.27	-8.83	-5.86	-5.44	-5.85	-5.26	-6.59	-6.15	-5.65	-6.49	-6.08	-5.33	-6.2	-6.37	-6.38	-5.07	-6.18	-7.5	-5.1	-5.73	-5.37	-6.34	-5.54	-5.8	-6.74	-6	-4.89	-6.44	-4.61	-5.88	-6.72	-6.14	-5.36	-5.5	-6.43	-6.2	-9.25	-7.02	-5.32	-9.01	-5.67	-5.43	-5.78	-5.56	-5.3	-6.18	-6.12
CLEC7A	Inflamm	-1.04	-4.29	-1.47	-1.03	-0.118	-0.586	-1.05	1.45	0.0201	-0.246	0.0061	0.108	-0.5	0.591	0.748	0.466	0.154	0.771	-1.5	-0.602	0.347	-0.46	0.483	1.26	0.576	0.877	0.654	0.988	-0.235	0.655	0.703	1.53	0.472	-0.897	0.75	-0.438	-0.606	-1.25	0.792	1.01	-0.778	-0.833	0.0023	0.98	0.837	-0.36	0.537	0.909
CLIP2	Inflamm	-0.948	-1.13	-0.571	-1.95	-2.36	-0.302	-3.37	-1.81	-1.71	-1.08	-0.293	-1.75	-2.53	-3.08	-2.21	-1.12	-1.89	-1.79	-1.86	-0.767	-0.649	-2.93	-0.75	-0.0892	-1.69	-0.771	-1.42	-0.166	-1.99	-2.76	-0.254	-1.61	-0.665	-1.83	-6.64	-1.27	-0.607	-4.23	-0.959	-2.89	-0.564	-1.52	-1.34	-1.31	-3.77	-0.329	-3.54	-2.46
CLSTN2	Inflamm	2.97	3.12	2.71	2.25	3.04	1.93	2.6	3.43	3.29	3.77	3.01	2.94	2.36	3.38	3.87	3.02	3.38	3.69	2.69	4.24	2.85	3	3.24	3.97	3.58	2.99	2.58	3.51	3.6	3.43	3.05	3.45	2.74	2.91	2.98	3.47	3.23	2.96	3.13	2.29	1.82	3.77	2.72	2.23	3.09	2.49	3.32	2.95
CNTNAP2	Inflamm	6.27	7.39	6.65	6.06	7.12	6.25	6.85	7.34	8.38	7.6	7.33	6.82	6.38	7.55	8.1	7.33	7.45	8.08	6.7	8.66	6.79	7.17	7.58	8.55	8.56	7.71	7.15	7.64	7.12	7.95	7.94	8.16	6.89	6.28	7.6	6.98	6.91	6.63	7.48	6.37	5.55	7.33	6.91	6.47	7.11	6.86	7.61	7.41
COL9A1	Inflamm	0.104	-0.0987	-1.39	-1.31	-1.99	-1.83	-2.16	-1.77	-1.1	0.529	-1.18	-0.0677	-1.61	0.191	-0.307	-0.833	0.155	0.388	-1.41	3.22	-1.96	-0.572	-0.0334	-1.4	0.926	-1.88	0.204	-0.108	0.0386	-1.48	-1.87	-1.34	-1.04	0.836	-0.394	0.672	0.0142	-0.9	-2.1	-1.62	-1.06	1.24	-0.25	0.237	-1.79	-1.48	-0.55	-1.68
COLEC12	Inflamm	2.96	3.06	2.82	2.76	2.99	2.21	2.76	3.29	3.08	2.92	2.7	3.03	2.9	3.11	3.06	2.93	2.93	3.07	2.86	3.03	2.75	3.01	3	3.07	3.41	3.02	3.16	3.04	3.2	3.01	2.87	3.06	2.72	2.78	3.07	3.03	2.97	2.87	3.03	2.83	2.93	3.11	2.88	2.72	3.18	2.94	3.03	3.08
CRELD2	Inflamm	0.707	1.84	1.7	2.35	1.66	1.76	1.77	3.03	3.69	2.9	2.45	3.21	1.48	3.46	3.51	3.02	2.89	3.18	2.15	3.79	1.54	2.19	2.23	3.23	3.64	2.03	1.39	3.02	0.876	1.65	2.76	2.86	0.17	0.674	2.51	0.974	1.39	1.68	2.5	0.543	1.4	2.5	1.59	1.64	2.06	1.49	2.34	2.1
CRHBP	Inflamm	-4.19	-2.96	-3.99	-4.14	-4.53	-4.86	-3.42	-3.35	-3.63	-2.71	-3.46	-2.85	-5.02	-2.86	-2.67	-3.74	-2.93	-2.67	-4.58	-3.46	-3.87	-2.94	-3.5	-2.87	-3.38	-4.14	-3.45	-3.19	-3.45	-3.57	-3.52	-2.71	-3.63	-3.12	-2.75	-3.11	-3.22	-4.1	-3.12	-3.4	-4.24	-2.32	-3.29	-3.41	-3.05	-3.6	-3.04	-3.31
CRIM1	Inflamm	1.46	2.57	2.31	2.3	2.75	2.41	2.54	3.46	3.43	2.76	2.55	2.42	1.94	3.07	3.38	2.72	2.85	3.18	2.05	3.54	2.59	2.58	2.84	3.83	3.89	3.23	2.82	3.08	2.34	3.28	3.32	3.7	2.6	1.75	3.01	2.13	2.63	2.31	2.99	2.46	1.82	2.76	2.61	2.18	3.2	2.68	3.1	3.28
CRKL	Inflamm	-0.123	-0.033	-0.671	-0.385	-0.0096	-1.26	1.53	0.226	-0.529	-0.059	-0.931	-0.378	-1.65	-0.451	-0.22	-0.254	-0.131	0.304	-1.14	1.14	-0.664	0.316	1.13	1.29	1.34	-0.0318	0.645	1.41	-0.369	0.52	0.756	1.22	0.0229	-0.779	0.332	-0.369	0.167	-0.242	0.361	-0.256	-0.231	1.24	1.23	1.34	0.184	2.52	0.659	0.927
CRLF1	Inflamm	-2.66	-1.4	-1.68	-1.83	-1.5	-0.457	-1.33	-0.0812	-1.06	-0.863	-1.15	-1.18	-1.9	-0.528	-0.141	-1.2	-1	-0.559	-1.45	-0.668	-1.53	-1.33	-1.3	-0.427	0.0271	-0.545	-1.07	-0.638	-1.28	-1.73	-1.03	-0.548	-1.7	-2.16	-0.599	-1.94	-1.58	-1.43	-0.369	-2.27	-2.03	-0.509	-1.22	-1.47	-0.957	-1.28	-0.767	-0.389
CSF1	Inflamm	0.89	1.7	1.32	1.15	1.36	1.86	1.03	2.13	1.56	1.22	1.1	1.16	0.677	1.5	1.66	1.12	1.45	1.7	0.659	1.93	1.44	1.13	1.17	2.13	2.06	1.81	1.3	1.5	1.22	1.55	1.8	1.84	1.11	0.448	1.6	0.824	1.03	1.27	1.76	1.38	0.88	1.83	1.44	1.08	1.93	1.52	1.59	1.86
CSF3	Inflamm	-0.883	-1.42	-1.89	-1.53	-2.58	3.64	-2.08	-4.28	-2.63	-2.93	-3.01	-2.37	-2.22	-1.8	-2.12	-2.6	-1.39	-2.2	-2.29	-1.95	-1.6	-1.51	-2.44	-1.67	-2.94	-1.74	-2.44	-1.9	-2.17	-1.69	-1.93	-1.57	-2.48	-2.11	-2.17	-2.78	-2.26	-3.75	-1.73	-1.46	-1.73	-2.75	-2.93	-2.07	-1.58	-2.57	-2.02	-2.32
CST7	Inflamm	-3.48	-2.36	-3.67	-2.09	-2.84	-1.72	-0.852	-0.429	-1.75	-2.43	-2.26	-2.51	-3.8	-2.03	-1.43	-1.35	-1.62	-2.11	-2.06	-1.08	-1.82	-1.7	-2.04	-0.711	-1.42	-1.74	-1.36	-1.52	-1.13	-0.71	-1.38	-0.768	-1.04	-2.9	-1.51	-0.939	-2.17	-2.85	-1.44	-0.994	-2.17	-2.97	-1.94	-1.95	-0.953	1.83	-2.49	-1.11
CTRC	Inflamm	-5.86	-4.07	-6.28	-4.54	-5.92	-6.03	-5.12	-4.14	-5.77	-3.79	-3.42	-4.72	-5.25	-4.64	-4.76	-5.01	-4.34	-4.67	-5.47	-5.04	-4.19	-3.31	-4.68	-4.09	-4.35	-3.17	-4.94	-3.3	-5.04	-3.77	-2.46	-4.51	-4.73	-4.04	-3.76	-4.77	-4.07	-4.27	-3.48	-4.6	-3.84	-5.84	-3.69	-4.52	-5.08	-4.53	-4.24	-2.72
CTSC	Inflamm	2.89	2.93	2.62	2.72	2.02	3.57	3.1	4.02	3.63	2.3	2.37	1.85	2	2.26	2.85	3.33	2.46	2.65	2.83	2.6	2.89	2.79	2.42	3.34	2.58	3.13	1.97	2.54	2.65	2.89	2.98	2.86	3.03	1.68	2.62	2.31	1.9	2.29	2.27	2.98	2.81	2.38	2.12	1.88	3.05	3.13	3.01	2.47
CTSO	Inflamm	-1.16	-0.57	-1.26	-1	-0.03	-0.98	-0.393	0.773	0.575	0.312	0.474	-0.245	-1.74	0.291	1.15	-0.286	0.341	0.387	-0.826	1.81	1.1	0.134	0.857	1.3	1.39	0.781	0.445	0.982	0.159	1.32	0.555	1.27	0.899	-0.782	1.2	-0.409	-0.416	-0.174	0.909	0.379	-0.104	-0.478	0.674	-0.0626	0.746	0.371	0.498	1.67
CXADR	Inflamm	4.08	3.69	2.82	2.2	2.58	1.69	2.24	3.26	4.44	3.27	3.04	3.34	3.19	3.65	3.63	3.83	3.66	5.06	2.26	4.91	1.76	3.83	3.31	4.58	4.94	2.72	3.77	5.07	4.14	3.8	3.8	4.3	2.28	2.67	3.46	4.08	4.29	3.02	2.84	1.75	1.84	4.65	2.74	2.84	2.49	2.42	4.03	2.25
CXCL1	Inflamm	2.16	0.498	0.041	2.69	2.31	5.47	1.33	1.96	0.538	2.22	1.67	1.3	-0.802	1.82	1.8	0.777	1.98	1.86	-0.0565	1.99	2.03	1.24	2.35	2.5	3.01	2.61	2.37	1.76	1.77	2.53	3.78	2.53	2.52	1.21	2.32	1.93	2.03	1.7	2.06	4.16	2.45	2.47	2.4	1.81	3.34	1.89	1.98	3.38
CXCL10	Inflamm	0.0302	1.64	-0.52	0.867	1.03	6.72	2.19	3.3	-1.14	1.82	1.94	2.08	-2.48	2.53	2.05	2.2	2.59	2.47	-1.88	3.33	2.81	1.92	2.06	3.09	3.56	2.09	3.16	3.17	3.92	3.76	3.46	3.19	3.24	2.16	2.37	4.39	2.24	1.05	3.01	4.6	2.24	2.82	3.01	2.59	2.85	2.29	2.87	2.57
CXCL12	Inflamm	-1.6	-1.57	-1.2	-1.55	-1.14	-1.29	-2.32	-0.784	-2.57	-0.951	-1.58	-1.58	-3.13	-1.7	-1.18	-1.51	-1.58	-1.12	-1.92	-1.19	-0.992	-0.935	-1.21	-1.08	-0.813	-1.13	-1.72	-1.62	-1.37	-1.16	-0.649	-1.36	-1.42	-1.17	-1.1	-3	-1.3	-1.26	-1.25	-1.29	-1.6	-1.06	-2.57	-1.1	-1.01	-1.59	-1.77	-2.26
CXCL14	Inflamm	-1.8	-1.89	-1.26	-2.24	-1.89	-1.87	-1.53	-1.87	-1.29	-2.36	-1.81	-1.93	-1.89	-1.78	-2.05	-2.36	-1.69	-1.63	-1.67	-1.93	-2.04	-1.51	-2.03	-1.49	-1.84	-2.03	-2.15	-1.76	-1.82	-1.52	-1.87	-1.77	-1.77	-2.39	-1.89	-1.35	-1.97	-1.54	-1.77	-1.67	-1.76	-1.92	-1.56	-2.14	-1.78	-1.69	-2.03	-2.38
CXCL17	Inflamm	-5.91	-5.66	-6.24	-5.77	-5.96	-6.2	-6.25	-5.64	-5.8	-5.39	-5.67	-5.67	-6.04	-5.59	-5.47	-5.91	-5.48	-5.68	-5.57	-5.97	-5.77	-6.22	-5.89	-5.83	-5.79	-5.39	-5.67	-5.6	-5.77	-5.54	-5.5	-5.87	-5.73	-5.95	-5.57	-5.77	-5.89	-5.93	-5.91	-4.62	-6.07	-5.8	-5.4	-5.67	-5.45	-5.81	-5.59	-5.07
CXCL3	Inflamm	-1.32	-2.16	-2.75	-2.18	-2.06	0.195	-2.05	-2.32	-2.34	-0.464	-1.01	-0.857	-2.61	-1.21	-1.02	-1.98	-0.864	-0.273	-2.93	-0.748	-1.23	-0.985	-0.291	-0.317	0.115	-0.798	-0.497	-0.4	-0.318	-0.217	0.204	0.0265	-0.666	-1.31	-0.994	-0.462	-0.717	-0.996	-1.41	-0.57	-1.05	-0.0668	-0.675	-0.47	-0.651	-1.25	-0.169	0.117
CXCL6	Inflamm	-5.95	-7.89	-8.67	-7.69	-9.56	-6.96	-6.81	-5.68	-7.8	-5.66	-5.98	-5.46	-11.6	-4.61	-5.43	-11	-4.78	-6.59	-7.04	-8.05	-7.39	-6.58	-4.69	-4.22	-5.4	-4.82	-4.17	-5.04	-6.49	-4.64	-5.52	-5.36	-4.05	-5.01	-4.57	-6.3	-5.39	-7.36	-5.23	-3.51	-5.5	-3.83	-3.89	-5.16	-5.36	-5.53	-4.47	-5.71
CXCL8---3	Inflamm	3.65	1.84	1.12	3.14	3.73	5.76	1.84	2.59	2.03	2.26	1.87	2.1	1.15	2.3	2.46	1.93	2.32	2.66	1.31	2.5	2.34	2.32	2.44	2.77	3.56	2.56	3.19	2.29	2.15	3.09	4.08	2.98	3.09	1.41	2.26	1.68	1.94	1.69	2.69	3.69	2.37	3.56	2.42	2.89	2.82	2.2	2.26	3.13
CXCL9	Inflamm	-2.91	-1.75	-2.81	-2.24	-2.51	1.39	-1.62	0.344	-2.92	-2.5	-3.3	-3.05	-4.02	-2.59	-2.3	-1.09	-2.37	-2.84	-3.73	-0.955	-1.89	-1.65	-3.02	-1.58	-2.12	1.54	-1.62	-1.73	-0.805	-1.45	-0.96	-1.94	-2.24	-2.07	-2.41	0.154	-2.3	-3	-1.85	-0.19	-2.07	-1.07	-2.42	-1.65	-1.29	-2.46	-2.28	-1.89
DAG1	Inflamm	0.851	0.675	0.28	-0.124	0.679	1.31	0.743	2.05	1.63	1.2	1.23	1.24	-0.0499	1.13	1.93	1.34	1.55	1.73	0.428	2.21	1.45	0.817	1.09	2.14	2.58	2.1	1.48	2.35	1.76	1.7	1.88	2.06	1.8	1.06	2.1	1.72	1.53	1.17	1.63	1.1	0.579	2.3	1.55	1.68	1.68	1.52	2.03	2.2
DAPP1	Inflamm	-0.798	-0.699	-0.812	-0.439	-0.312	-0.865	-2.13	-0.854	-1.27	-0.0284	-0.757	-0.77	-0.759	-0.927	-1.48	-0.658	-1.13	-0.468	-0.364	-0.64	-0.46	-0.635	-1.07	-0.44	-0.134	-0.798	-0.422	0.442	-0.114	-0.509	-0.679	-0.495	-0.607	-0.304	-0.758	-0.898	-1.57	-0.533	-0.28	-0.225	-0.845	-1.07	-0.922	-1.33	-0.414	-0.0911	-1.65	-0.649
DBNL	Inflamm	-0.402	-0.0155	-0.505	-0.626	-0.108	-1.04	0.667	0.221	-0.667	0.104	-0.827	-0.191	-0.672	-0.912	-0.434	-0.799	0.139	-0.0941	-1.47	0.899	0.0824	0.373	0.0144	0.671	0.274	-0.473	0.345	1.07	0.648	0.501	0.116	0.767	-0.384	-0.493	0.111	0.0871	0.569	-0.458	-0.268	-0.579	-0.782	1.22	0.169	-0.207	-0.173	2.09	0.345	0.888
DECR1	Inflamm	-2.46	-3.51	-2.39	-3.06	-2.9	-2.12	-2.87	-2.84	-2.95	-1.84	-3.55	-2.46	-2.49	-2.33	-2.05	-2.16	-2.04	-2.08	-2.6	-1.14	-2.09	-2.39	-1.87	-2.95	-1.18	-3.21	-2.65	-1.15	-2.56	-2.08	-1.7	-1.38	-2.86	-3	-2.4	-2.2	-3.24	-2.56	-2.52	-1.44	-2.31	-1.91	-1.72	-2.38	-2.06	-0.711	-2.1	-1.86
DFFA	Inflamm	-2.18	-2.61	-2.16	-2.86	-2.46	-3.02	-1.78	-2.12	-2.77	-2.12	-2.54	-2.27	-3.85	-2.22	-2.35	-2.52	-1.97	-2.17	-3.39	-0.291	-2.58	-2.24	-1.87	-1.14	-1.66	-2.86	-2.24	-1.33	-2.04	-1.87	-1.28	-1.51	-2.4	-2.24	-1.51	-2.43	-1.98	-2.37	-1.92	-2.38	-2.72	-1.39	-2.18	-2.31	-1.91	0.744	-1.63	-1.98
DGKZ	Inflamm	0.468	0.587	-0.138	0.361	0.117	0.0324	0.878	-0.335	0.81	0.264	0.512	0.0721	-0.557	0.39	-0.114	0.318	-0.25	-0.645	0.221	0.477	1.02	0.637	0.265	-0.644	-0.0517	0.325	-0.474	0.338	-0.254	0.0866	-0.0173	-0.492	-0.37	-0.119	0.625	0.141	0.0948	0.171	-0.0985	0.489	-0.105	-0.269	-0.0503	0.0182	0.0141	0.208	0.543	0.245
DNAJA2	Inflamm	-0.731	0.39	-0.295	-0.58	0.0122	-0.72	-0.242	1.09	0.896	0.36	-0.132	-0.224	-0.695	0.732	0.864	0.398	0.295	1.07	-0.802	1.65	0.0603	2.15	2.15	3.25	3.42	0.732	2.37	3.51	0.954	2.57	2.25	2.87	1.15	0.17	2	0.892	2.11	1.31	1.53	-0.144	0.744	2.76	1.96	2.61	0.266	0.934	2.66	1.27
DNER	Inflamm	3.44	3.8	3.67	3.65	3.69	3.23	3.49	4.17	3.87	3.85	3.78	3.81	3.65	3.92	3.96	3.86	3.95	3.98	3.58	3.89	3.71	3.74	3.83	4	3.96	3.9	3.84	3.68	3.83	3.82	3.83	3.82	3.56	3.46	3.88	3.78	3.79	3.69	3.9	3.62	3.49	3.9	3.75	3.79	4	3.68	3.81	3.95
DNPH1	Inflamm	-1.18	-1.3	-0.7	-2.31	-0.688	-2.65	2.1	-1.3	-2.31	-0.0091	-1.52	-0.695	-3.22	-0.987	-0.476	-2.13	-1.03	-0.345	-3.39	1.8	-1.01	0.0262	0.473	0.0226	0.871	-0.998	-0.664	0.628	-0.601	-0.379	0.0835	0.371	-0.881	-1.31	0.128	-0.937	-0.302	-1.01	-0.0595	-0.414	-0.961	0.785	-0.245	0.218	-0.0534	3.58	0.457	0.277
DPP10	Inflamm	3.41	4.47	3.94	3.91	4.71	4.1	4.57	5.2	5.92	4.77	4.69	4.26	3.86	5.05	5.49	4.78	4.72	5.28	4.19	6.19	5.08	5.29	5.38	6.35	6.99	5.36	5.81	6.96	5.02	6.06	5.76	6.55	5.08	3.66	5.96	4.56	4.32	4.94	5.29	3.63	4.06	4.79	5.13	4.71	4.48	5.12	5.74	5.25
EDAR	Inflamm	-1.59	-1.27	-1.29	-1.41	-0.795	-1.09	-0.627	-0.377	-1.26	-1.37	-1.12	-1.73	-2.05	-0.817	-1.01	-1.36	-1.23	-0.954	-1.45	-0.841	-0.651	-1.17	-0.981	0.113	0.23	-0.269	-0.229	0.0049	-0.729	-0.731	-0.551	-0.039	0.282	-1.42	-0.582	-1.03	-1.63	-1.18	0.0925	-0.673	-1.11	-0.418	-0.422	-0.817	-0.451	-0.625	-0.871	-0.455
EGF	Inflamm	-2.97	-3.56	-3.24	-3.6	-2.51	-2.71	-2.7	-3.23	-2.71	-3	-2.83	-3.04	-3.6	-2.83	-3.33	-2.81	-3.11	-2.94	-3.38	-2.66	-3.3	-2.96	-2.99	-2.64	-2.71	-3.54	-3.09	-2.76	-2.87	-2.64	-2.88	-2.81	-3.66	-3.61	-3.11	-3.8	-2.75	-3.2	-3.23	-3.09	-3.37	-3.88	-2.81	-3.25	-2.76	-2.93	-2.58	-2.94
EGLN1	Inflamm	-1.02	-1.59	-1.26	-1.83	-1.29	-1.71	-1.78	-1.18	-1.35	-0.924	-1.67	-1.54	-1.73	-1.47	-1.03	-1.67	-1.16	-0.64	-1.79	0.0898	-1.24	-0.723	-1.21	-0.816	-0.201	-1.27	-0.872	0.379	-0.728	-0.904	-0.558	-0.226	-1.34	-1.34	-1	-1.13	-0.771	-1.21	-1.38	-0.934	-1.2	-0.224	-0.647	-0.206	-1.28	1.01	-0.85	-0.689
EIF4G1	Inflamm	-2.39	-1.98	-2.13	-2.18	-2.4	-1.7	-1.39	-1.59	-2.28	-1.96	-1.57	-1.9	-2.52	-1.91	-1.78	-1.86	-2.21	-1.88	-1.78	-1.36	-1.73	-1.8	-1.77	-1.74	-1.34	-2.16	-1.67	-1.66	-2.05	-1.44	-1.65	-1.4	-2.06	-2.01	-1.64	-1.79	-1.98	-2	-1.43	-2	-1.58	-1.58	-1.57	-1.75	-2.12	-0.54	-1.36	-1.66
EIF5A	Inflamm	0.0671	-0.332	0.193	-0.313	0.078	-0.386	-0.434	-0.0965	0.056	-0.559	-0.125	-0.0217	-0.594	-0.64	0.0504	-0.0159	-0.246	-0.93	-0.031	-0.321	-0.344	0.0463	-0.561	-0.161	-0.208	-0.244	-0.491	0.262	-0.705	0.0371	-0.618	-0.168	-0.334	-0.895	-0.594	-0.133	0.128	0.0604	-0.0584	-0.237	-0.217	-0.691	0.139	-0.187	-0.101	-0.663	-0.803	-0.39
ENAH	Inflamm	-2.38	-3.99	-2.37	-3.66	-3.13	-2.63	-2.53	-3.24	-3.32	-2.27	-2.9	-2.58	-3.36	-2.49	-2.07	-2.14	-2.58	-2.05	-2.83	-1.94	-3.22	-2.8	-2.22	-1.97	-2.16	-2.9	-3.26	-2.79	-2.96	-2.66	-2.02	-2.3	-2.93	-3.47	-2.37	-2.63	-2.39	-2.3	-3.1	-1.75	-3.04	-1.72	-2.88	-3.06	-2.22	-1.84	-2.42	-2.27
ENPP5	Inflamm	1.64	2.56	2.35	2.11	2.5	2.4	2.67	2.9	3	2.55	2.07	1.78	2.29	2.81	2.85	2.57	2.63	2.33	2.24	2.75	2.72	2.91	2.89	3.1	3.23	2.98	2.98	2.75	2.46	3.07	2.96	2.88	2.84	2.04	3.11	2.35	2.61	2.66	2.69	2.2	2.5	2.84	2.91	2.93	2.67	2.7	3	3.06
ENPP7	Inflamm	-5.45	-5.04	-4.94	-5.06	-5.51	-5.76	-5.03	-2.98	-5.4	-5.17	-5.71	-5.14	-5.57	-5.08	-5.21	-5.34	-5.03	-4.64	-5.28	-4.89	-5.31	-5.01	-5.37	-4.5	-4.68	-4.46	-5.01	-4.58	-5.24	-4.2	-5.36	-4.59	-2.12	-5.22	-5.17	-5.23	-4.72	-5.35	-4.74	-5.8	-5.93	-4.53	-4.3	-4.44	-5.24	-5.28	-5.26	-4.08
EPCAM	Inflamm	-4.5	-4.05	-5.28	-4.66	-3.32	-4.82	-4.82	-3.85	-4.08	-4.02	-4.84	-4.25	-4.35	-4.2	-3.73	-4.46	-4.49	-4.45	-4.73	-2.59	-4.13	-4.08	-4.8	-3.34	-2.19	-3.58	-3.31	-3.59	-4.4	-3.69	-4.3	-3.46	-4.05	-4.78	-3.71	-4.33	-4.23	-4.45	-4.36	-4.54	-5.25	-3.75	-4.17	-3.21	-3.87	-4.24	-4.16	-3.35
EPHA1	Inflamm	-5.81	-4.75	-5.34	-5.85	-5.44	-5.86	-5.9	-4.23	-5.53	-5.02	-5.43	-5.23	-6	-5.01	-4.81	-5.65	-4.57	-4.45	-5.6	-3.99	-4.92	-4.88	-5.22	-4.43	-4.19	-5.1	-4.87	-4.67	-4.65	-5.23	-4.81	-4.52	-5.14	-4.8	-4.8	-4.44	-4.63	-5.02	-4.55	-4.87	-5.38	-3.98	-4.87	-4.82	-4.94	-4.61	-4.26	-4.15
EPO	Inflamm	-2.47	-2.1	-2.12	-2.33	-2.24	-1.63	-2.03	-2.04	-2.26	-1.79	-2.17	-2.5	-1.83	-2.97	-2.41	-2.37	-2	-2.06	-1.93	-1.86	-1.93	-1.41	-2.34	-2.36	-1.83	-2.06	-1.73	-1.43	-1.78	-3.07	-2.12	-1.61	-2.09	-2.51	-1.91	-2.5	-1.62	-2.29	-2.33	-2.17	-2.17	-1.72	-1.93	-1.97	-1.86	-2.03	-1.79	-2.09
ERBB3	Inflamm	-0.159	0.791	-0.124	0.171	0.928	-0.0106	0.566	1.84	1.36	0.368	0.366	0.452	-0.506	0.924	1.48	0.488	0.574	0.743	-0.048	1.68	1.15	0.493	1.09	1.9	2.18	2.1	1.14	1.36	0.491	1.62	0.996	1.72	1.22	-0.27	1.34	0.548	-0.0056	0.108	1.32	1.4	0.3	0.632	0.862	0.657	1.74	1.29	0.853	2.08
ESM1	Inflamm	-0.43	0.573	-0.659	0.516	1.23	2.91	0.783	1.13	1.37	1.68	1.08	1.04	-0.245	1.75	2.55	0.826	1.31	1.88	-0.28	1.92	1.29	0.154	0.79	2.04	2.24	0.826	1.07	1.07	0.702	1.67	1.46	1.74	0.851	-0.0031	1.55	-0.33	0.878	0.738	0.815	1.7	0.0397	1.75	1.6	0.266	2.07	1.48	1.1	2.14
F2R	Inflamm	-1.38	-0.86	-0.187	-1.77	-2.46	0.462	-2.31	-0.169	-0.327	-1.49	1.21	1.4	0.0355	0.206	2.08	-0.447	0.863	0.481	0.85	-1.04	-1.25	0.671	-0.852	1.3	2.37	0.476	0.815	0.106	0.509	0.587	0.104	0.245	-0.701	-1.61	-0.518	-0.621	-0.0302	-0.924	-0.519	-0.98	-0.537	-1	-1.06	-1.21	0.607	-2.44	1.56	-0.0702
FABP1	Inflamm	-5.48	-5.41	-5.51	-6.31	-4.76	-6.94	-6.37	-6.04	-7.15	-4.73	-7.99	-4.95	-6.52	-5.47	-5.14	-5.75	-5.1	-6.33	-7.11	-5.89	-5.46	-5.58	-5.68	-5.09	-3.23	-5.47	-4.88	-5.11	-5.75	-5.86	-4.17	-4.3	-4.17	-5.98	-5	-5	-5.92	-6.79	-4.26	-3.99	-6.46	-3.34	-5.63	-5.99	-5.31	-5.52	-5.43	-4.49
FABP9	Inflamm	-2.78	-2.56	-2.4	-2.48	-2.45	-2.67	-2.92	-2.55	-3.1	-2.41	-3.1	-2.4	-2.97	-2.69	-2.89	-2.79	-2.28	-2.65	-2.75	-2.87	-2.32	-2.24	-2.53	-2.65	-2.56	-2.21	-2.77	-2.43	-2.41	-2.61	-2.25	-1.78	-2.45	-2.93	-2.76	-2.78	-3.08	-2.75	-2.29	-2.69	-3.32	-2.69	-2.48	-2.17	-2.88	-2.49	-2.84	-2.41
FASLG	Inflamm	-5.59	-4.43	-5.93	-4.75	-4.36	-5.31	-4.31	-3.35	-3.78	-4.25	-3.9	-4.92	-5	-4.45	-4.28	-2.8	-4.19	-4.41	-4.85	-3.34	-4.1	-3.69	-4.6	-2.9	-3.95	-4.17	-3.64	-4.03	-3.73	-3.3	-3.76	-3.28	-4.22	-4.07	-3.71	-3.58	-4.84	-4.67	-3.88	-3.42	-4.77	-4.45	-4.29	-4.22	-3.9	-4.02	-3.89	-3.98
FCAR	Inflamm	-3.92	-2.93	-3.31	-2.88	-2.92	-2.61	-2.92	-0.617	-3.08	-2.67	-2.92	-2.31	-3.45	-3.08	-3.08	-2.82	-3.23	-3.13	-2.86	-2.38	-2.28	-1.54	-2.87	-2.22	-2.26	-1.7	-2.3	-0.61	-2.54	-3.02	-1.7	-1.45	-1.76	-3	-2.65	-2.89	-3.69	-3.46	-1.91	-2.12	-2.29	-2.03	-2.61	-1.7	-2.11	-0.638	-2.46	-1.44
FCRL2	Inflamm	-5.25	-5.7	-5.62	-6.29	-5.53	-6.79	-5.91	-5.88	-5.31	-5.83	-5.8	-5.59	-5.73	-5.98	-5.4	-5.64	-5.62	-6.4	-5.6	-5.27	-5.51	-5.95	-6.25	-6.36	-6.34	-5.86	-5.64	-5.82	-5.54	-5.51	-5.81	-6.23	-5.91	-5.95	-5.82	-5.74	-6.15	-6.11	-5.35	-6.45	-5.55	-6.49	-6.45	-6	-5.93	-5.97	-5.63	-5.72
FCRL3	Inflamm	-1.68	-2.1	-1.66	-1.44	-1.84	-2.59	-1.67	-1.67	-1.14	-1.75	-1.51	-1.75	-1.57	-1.16	-1.73	-1.37	-1.78	-1.81	-1.5	-1.78	-1.75	-1.64	-1.44	-1.38	-1.99	-1.6	-1.56	-2.53	-1.35	-1.99	-1.26	-1.34	-1.95	-2.05	-1.55	-1.56	-2.07	-1.11	-1.31	-1.92	-2.05	-2.48	-1.91	-1.43	-1.5	-2.34	-1.15	-2.08
FCRL6	Inflamm	-4.67	-3.7	-3.9	-4.33	-3.54	-3.57	-3.65	-3.59	-4.5	-4.26	-4.22	-3.82	-4.57	-3.59	-3.9	-4.64	-4.26	-3.95	-4.19	-4.05	-3.76	-4.13	-3.63	-3.65	-4.26	-3.93	-3.63	-3.51	-3.36	-3.68	-4.02	-3.32	-3.8	-4.65	-3.75	-3.66	-6.03	-4.42	-4.16	-3.1	-4.31	-3.52	-3.76	-3.91	-3.82	-3.89	-3.7	-3.65
FGF19	Inflamm	-3.81	-3.08	-4	-2.97	-2.82	-3.5	-2.82	-2.63	-3.32	-1.71	-2.37	-2.22	-4.66	-1.73	-1.85	-3.54	-1.78	-2	-4.53	-2.08	-2.35	-3.11	-2.39	-1.48	-1.2	-3.22	-1.98	-1.58	-2.92	-2.38	-1.78	-1.78	-2.1	-2.86	-1.91	-2.58	-2.81	-3.33	-2.52	-2.59	-3.37	-1.18	-2.11	-3.24	-2.89	-2.51	-1.69	-0.981
FGF2	Inflamm	-0.0258	-0.156	0.0659	-0.236	0.0745	0.0751	-0.0014	0.134	-0.114	0.242	-0.104	-0.199	-0.0732	-0.313	-0.138	-0.211	0.0607	-0.0431	0.104	0.233	0.031	0.0475	-0.0196	-0.0718	0.0439	-0.069	0.43	0.616	0.256	-0.178	-0.0277	0.261	0.0079	0.0189	-0.0114	0.0605	-0.186	-0.148	-0.0716	-0.0905	-0.264	-0.0696	0.0314	-0.183	-0.126	0.347	-0.241	0.0569
FGF5	Inflamm	4.31	3.87	3.71	3.86	3.12	3.28	3.49	3.7	3.8	3.95	3.25	3.56	3.56	3.61	3.82	4.25	4.23	4.56	3.29	4.44	3.25	3.84	3.33	3.69	3.96	3.32	3.1	3.7	4.45	2.59	3.23	3.71	1.76	4.43	3.54	5.08	4.82	3.44	3.07	1.75	2.53	4.89	2.8	3.64	3.6	2.7	3.73	3.57
FIS1	Inflamm	-1.75	-0.63	-1.11	-1.39	-1.64	-1.49	-1.1	-0.229	-0.272	-0.289	-0.668	-0.288	-1.94	0.347	0.585	-1.12	-0.0174	0.752	-2.06	0.986	-0.191	0.465	0.988	2.15	2.8	0.293	1.65	2.62	0.186	1.61	1.4	2.11	0.319	-0.814	1.27	-0.197	0.305	0.19	0.845	0.225	-0.0733	1.5	1.04	1.5	0.478	0.348	1.53	0.822
FKBP1B	Inflamm	1.88	1.68	1.62	1.78	1.69	1.67	1.67	1.93	1.58	1.69	1.45	1.48	1.72	1.77	1.53	1.72	1.82	1.55	1.6	1.77	1.67	1.83	1.79	1.97	1.62	1.56	1.95	1.74	1.75	1.77	1.65	1.68	1.85	1.64	1.91	1.56	1.6	1.62	1.8	1.55	1.68	1.85	1.67	1.63	1.76	1.64	1.7	1.55
FLT3LG	Inflamm	-2.3	-1.24	-2.13	-2.1	-1.37	-1.82	-1.92	-0.853	-1.59	-1.94	-1.8	-1.63	-2.16	-1.5	-1.22	-1.21	-1.65	-1.56	-2.4	-1.1	-1.48	-1.34	-1.46	-0.644	-0.988	-1.27	-1.13	-1.17	-1.62	-0.793	-0.971	-0.768	-1.43	-2.45	-1.5	-2.19	-2.09	-1.99	-1.12	-1.34	-1.86	-1.34	-1.55	-1.03	-1.33	-1.59	-1.52	-1.12
FOXO1	Inflamm	-0.551	-0.747	-0.43	-0.887	-1.15	-0.879	-1.05	-1.17	-0.621	-0.539	-0.956	-1.22	-0.701	-0.582	-0.929	-0.661	-0.743	-0.182	-1.24	-0.245	-0.623	-0.821	-0.268	-0.65	-0.577	-0.973	-0.258	0.13	-0.272	-0.714	-0.353	-0.321	-0.457	-0.448	-0.573	-1.09	-0.88	-0.667	-0.532	-0.24	-0.37	-0.378	-0.875	-0.854	-0.597	0.102	-0.634	-0.847
FST	Inflamm	-3.62	-2.96	-3.54	-2.25	-2.35	-2.07	-2.59	-1.75	-2.34	-1.4	-2.15	-1.86	-3.21	-1.57	-1.49	-2.28	-1.89	-1.62	-3.28	-2.17	-2.45	-2.86	-2.32	-0.78	-1.37	-2.39	-1.58	-1.86	-2.51	-1.76	-2	-2.11	-2	-2.55	-1.9	-2.55	-2.4	-2.74	-2.12	-1.41	-2.33	-1.25	-1.83	-3.12	-1.46	-1.87	-1.73	-1.2
FSTL3	Inflamm	0.0696	0.642	0.0403	2.16	1.64	2	0.924	1.96	0.996	1.07	0.992	0.961	-0.22	1.52	1.79	0.864	1.5	1.32	-0.414	1.52	1.19	0.584	0.834	2.07	2.33	1.62	1.73	1.47	0.974	1.56	1.5	1.6	1.65	-0.0357	1.08	0.438	0.939	0.636	1.72	1.83	0.835	2.04	1.14	0.959	1.88	1.36	1.05	2.6
FXYD5	Inflamm	0.362	0.388	0.024	0.875	0.562	0.644	0.672	0.172	0.712	0.182	0.407	0.531	0.381	0.442	0.538	-0.336	-0.153	0.398	0.557	0.349	-0.667	-0.0233	0.28	1.02	-0.124	-0.045	-0.662	-0.172	0.318	0.0053	0.703	0.301	0.539	-0.242	0.54	0.642	0.589	0.263	0.741	0.843	0.143	0.674	0.0268	-0.42	0.376	0.347	-0.428	0.322
GAL	Inflamm	-4.1	-3.51	-3.82	-3.89	-3.58	-3.4	-3.93	-2.79	-2.97	-3.33	-3.43	-3.39	-4.18	-3.01	-2.9	-3.48	-3.22	-2.7	-4.23	-2.5	-3.95	-3.43	-3.52	-1.61	-1.94	-3.57	-2.88	-2.55	-3.19	-2.7	-2.45	-2.71	-3.18	-4.12	-2.67	-4	-3.3	-3.37	-3.33	-3.79	-3.89	-3.02	-3.43	-4.15	-3.5	-3.39	-2.7	-2.74
GALNT3	Inflamm	-2.15	-1.82	-2.41	-1.98	-2.4	-2.99	-2.46	-2.31	-2.58	-2.04	-2.89	-2.76	-2.57	-2.16	-1.91	-1.31	-2.66	-4.2	-2.64	-2.58	-2.31	-4.32	-1.9	-1.33	-2.96	-2.63	-2.37	-2.08	-1.87	-1.72	-2.5	-1.51	-2.5	-3.45	-2.16	-3.03	-2.43	-2.28	-2.64	-2.11	-2.65	-2.22	-1.49	-2.14	-2.01	-3.06	-1.97	-2.13
GBP2	Inflamm	-2.73	-2.17	-1.49	-1.08	-1.49	-1.78	-7.46	-1.66	-2.02	-1.88	-1.31	-1.44	-1.97	-2.35	-2	-1.95	-1.18	-0.758	-1.1	-2.27	-3.18	-1.32	-2.89	-0.893	-2.2	-3.15	-2.27	-1.68	-1.85	-1.1	-0.845	-0.428	-1.17	-2.86	-2.14	-1.33	-1.44	-2.48	-1.88	-1.38	-1.37	-2.62	-0.402	-1.51	-2.27	-1.19	-0.391	-1.76
GLOD4	Inflamm	1.19	1.43	1.1	0.388	1.28	0.0439	2.01	1.62	1.38	1.15	0.579	0.945	0.425	1.19	1.3	1.13	0.996	1.57	0.356	2.11	1.03	2.3	2.47	2.54	2.84	1.65	2.39	2.95	1.35	2.16	1.96	2.54	1.74	0.978	2.08	1.43	1.87	1.57	1.69	1.09	1.67	2.39	2.26	2.84	1.48	2.72	2.35	2.17
GMPR	Inflamm	-0.642	-0.844	-0.639	-0.648	-0.405	-0.817	0.195	-0.642	-0.736	-0.303	-0.731	-0.637	-0.475	-0.632	-0.562	-0.383	-0.7	-0.78	-0.626	-0.318	-0.689	-0.777	-0.275	-0.74	-0.802	-0.563	-0.63	-0.78	-0.523	-0.731	-0.599	-0.684	-0.564	-0.624	-0.727	-0.682	-0.605	-0.575	-0.578	-0.518	-0.692	-0.632	-0.539	-0.606	-0.66	0.184	-0.764	-0.593
GOPC	Inflamm	-0.687	-0.852	-0.402	-0.873	0.0871	-0.666	-0.826	-0.798	-0.678	-0.0846	-0.0775	0.28	-0.505	-0.329	-0.532	-0.746	-0.862	-0.484	-0.73	0.272	-1.55	-0.98	-0.0496	-0.641	-0.375	-1.17	0.0085	0.526	-0.0098	-0.446	-0.226	-0.0625	-1.05	-0.617	-0.545	-0.901	-0.448	-0.852	-1.04	-0.355	-0.566	-0.521	-0.673	-0.0023	-1.17	-0.112	-1.19	-0.365
GZMA	Inflamm	-3.16	-2.95	-3.33	-2.02	-2.54	-3.33	-1.93	-0.828	-1.58	-2.6	-1.86	-3.13	-3.84	-2.39	-1.99	-0.867	-1.91	-2.31	-2.74	-0.845	-2.17	-1.85	-2.22	-1.02	-2.12	-1.84	-1.68	-1.41	-0.984	-1.06	-1.79	-1.6	-1.37	-1.45	-1.96	-0.908	-2.85	-2.67	-2.21	-2.06	-2.43	-3.54	-2.32	-2.09	-2.4	-2.34	-2.64	-1.8
GZMB	Inflamm	-4.15	-6.71	-5.67	-5.39	-4.43	-4.78	-2.04	-3.8	-4.19	-4.44	-4.47	-5.52	-5.71	-5.56	-5.76	-1.74	-6.23	-5.98	-5.91	-3.43	-5.57	-5.14	-4.35	-4.29	-4.29	-4.42	-4.12	-3.87	-3.28	-5.83	-4.39	-5.05	-4.99	-5.63	-5.3	-4.72	-5.15	-6.25	-5.75	-4.2	-3.22	-5.03	-6.06	-4.72	-5.49	-1.86	-4.37	-4.87
HCLS1	Inflamm	-4.41	-3.29	-3.73	-3.9	-2.52	-3	-2.51	-3.04	-3.86	-2.92	-3.6	-4.37	-3.87	-3.17	-2.9	-3.69	-3.77	-3.17	-3.29	-3.35	-3.38	-3.11	-3.3	-2.98	-3.44	-2.96	-3.05	-3.22	-4.04	-3.25	-2.96	-3.6	-3.29	-2.94	-3.4	-3.33	-4.3	-3.62	-2.98	-2.91	-4.25	-2.22	-3.15	-3.21	-5.1	-1.25	-3.88	-2.93
HEXIM1	Inflamm	-1.54	-1.8	-2.7	-2.67	-1.67	-1.94	-0.92	-2.81	-1.97	-1.01	-1.81	-1.82	-1.81	-2.88	-2.83	-1.69	-2.12	-2.13	-2.91	-0.845	-2.17	-2.04	-2.09	-1.88	-2.06	-2.16	-1.57	-1.48	-1.16	-2.05	-2.05	-2.19	-1.6	-1.6	-1.8	-2.09	-2.57	-2.56	-2.31	-1.73	-1.88	-1.51	-2.83	-2.49	-2.31	-0.0177	-2.53	-1.41
HGF	Inflamm	-2.96	-1.78	-2.71	-2.44	-2.15	-1.62	-1.95	-1.01	-0.788	-1.5	-1.31	-1.37	-2.74	-1.44	-0.439	-1.83	-1.08	-1.01	-2.55	-0.138	-0.711	-1.38	-0.948	-0.208	-0.0832	-0.672	-0.83	0.326	-1.46	-0.344	-0.594	-0.211	-0.506	-2.25	-0.618	-2.01	-1.9	-1.64	-0.408	-0.797	-1.74	-0.885	-0.644	-1.18	-0.383	-0.906	-0.795	-0.115
HLA-DRA	Inflamm	-0.61	0.214	-0.652	0.15	0.324	-0.203	-0.0394	1.6	0.0517	-0.128	-0.0342	-0.39	-0.102	0.0075	-0.329	0.599	-0.0351	0.704	-0.527	-0.135	0.248	0.182	0.748	0.846	0.121	0.754	0.194	1.01	0.214	0.35	0.695	-0.412	-0.118	-0.72	0.723	-0.196	0.14	-1.04	0.448	1.27	0.44	0.399	0.618	0.476	1.24	0.202	-0.174	0.829
HLA-E	Inflamm	-1.19	-1.19	-1.03	-1.11	-0.942	-0.544	-0.819	-0.732	-1.04	-1.01	-1.21	-0.75	-1.4	-0.693	-0.75	-1.05	-0.691	-0.586	-1.07	-0.669	-1.1	-0.888	-0.836	-0.983	-0.676	-0.993	-0.522	-0.3	-0.611	-0.924	-0.946	-0.526	-0.957	-0.915	-0.878	-0.733	-1.15	-1.08	-1.09	-0.662	-0.96	-1.03	-0.941	-1.48	-0.926	-0.744	-1.01	-0.882
HPCAL1	Inflamm	-5.09	-3.82	-4.37	-4.81	-4.35	-4.37	-3.96	-3.75	-4.66	-4.05	-4.17	-3.71	-4.49	-3.66	-3.38	-4.14	-4.06	-3.42	-4.17	-2.81	-3.53	-3.8	-2.79	-2.73	-2.38	-3.71	-3.06	-1.77	-3.67	-2.82	-3.53	-2.65	-3.76	-3.86	-3.21	-4.1	-3.47	-3.58	-3.67	-4.08	-3.81	-3.02	-2.83	-2.19	-3.92	-3.49	-2.81	-3.39
HSD11B1	Inflamm	-3.79	-3.73	-4.25	-4.12	-3.52	-3.32	-3.89	-3.99	-3.99	-4.25	-4.04	-3.86	-4.64	-3.74	-4.31	-3.83	-4.39	-3.87	-4.54	-4.21	-3.31	-3.36	-3.39	-3.81	-3.79	-4.18	-3.93	-3.06	-3.35	-3.78	-3.87	-3.33	-4.07	-3.88	-4.11	-3.57	-3.78	-4.26	-3.82	-3.53	-4.34	-3.7	-3.88	-4.58	-3.94	-4	-4.06	-3.91
HSPA1A	Inflamm	-1.32	-1.44	-0.756	-1.62	-0.612	-1.06	0.185	0.116	-1.02	-0.508	-1.53	-0.992	-1.78	-0.694	-0.623	-1.21	-0.995	-0.244	-2.32	0.671	-1.14	-0.454	-0.206	0.49	0.674	-1.25	-0.0565	0.874	-1.46	-0.0572	-0.0081	0.377	-0.768	-1.63	-0.492	-1.2	-0.426	-0.904	-0.334	-1.09	-1.06	0.384	-0.214	0.127	-0.385	2.55	-0.385	0.453
ICA1	Inflamm	0.395	-0.0878	0.423	0.798	0.0151	0.0946	0.819	0.621	0.412	-0.0909	0.165	-0.0175	0.641	-0.9	0.328	-0.588	0.0919	0.444	0.751	0.558	0.253	0.841	-0.054	1.19	1.02	0.426	0.329	1.29	0.151	0.889	0.523	1.95	0.714	0.341	0.958	0.645	0.772	0.864	0.0368	0.367	-0.0846	0.306	0.965	0.845	-0.481	0.167	1.27	0.55
ICAM4	Inflamm	-5.04	-5.84	-4.94	-6.02	-5.46	-5.49	-5.15	-4.57	-5.16	-5.98	-5.47	-5.77	-4.89	-5.55	-5.49	-5.79	-4.82	-5.13	-5.58	-5.2	-5.46	-5.07	-6.01	-4.37	-4.5	-5	-4.63	-4.45	-4.96	-5.44	-4.92	-4.18	-4.92	-5.49	-5.24	-6.52	-5.15	-5.37	-5.26	-5.2	-4.88	-5.3	-5.3	-5.57	-5.03	-5.06	-5.07	-4.74
IDS	Inflamm	-0.307	0.218	0.192	-0.0015	0.443	0.227	0.493	0.698	2.78	0.309	0.131	0.0099	0.16	0.331	0.612	0.724	0.296	0.296	0.184	0.617	0.569	0.246	0.632	0.687	0.6	0.555	0.228	0.56	0.115	0.582	0.483	0.551	0.308	-0.429	0.682	-0.18	-0.119	0.0409	0.457	0.191	-0.0018	0.0089	0.341	-0.108	0.513	0.463	0.48	0.587
IFNG	Inflamm	-7.16	-3	-6.39	-6.22	-2.36	1.39	-7.13	-6.21	-7	-6.88	-7.18	-3.36	-3.94	-2.09	-7.17	-0.358	-1.58	-7.1	-7.22	-7.12	-7.21	-7.2	-3.5	-6.54	-1.93	-2.68	-2.66	-2.44	-3.97	-1.83	-7.22	-0.797	-7.06	-3.24	-1.89	-1.27	-1.65	-7.26	-7.15	-3.4	-3.25	-4.07	-6.95	-7.48	-2.58	-2.57	-2.98	-6.91
IFNGR1	Inflamm	1.02	2.13	1.97	1.98	2.45	2.24	2.18	3.36	3.03	2.29	2.3	2.19	1.72	2.87	3.01	2.41	2.43	2.71	1.97	3.27	2.48	2.34	2.54	3.62	3.59	3.11	2.64	2.96	2.19	2.82	3.04	3.33	2.38	1.31	2.97	1.97	2.1	2.07	2.85	2.31	1.75	2.34	2.12	2.01	3.04	2.34	2.91	3.23
IFNLR1	Inflamm	-2.98	-2.38	-2.5	-2.51	-2.42	-2.83	-2.13	-1.63	-2.3	-1.68	-2.21	-2.16	-2.52	-1.61	-1.66	-2.44	-1.72	-1.53	-1.88	-1.52	-1.48	-2.05	-1.85	-1.68	-0.899	-1.34	-2.04	-1.48	-2.32	-2.24	-1.96	-0.96	-1.88	-2.53	-1.8	-3.05	-1.91	-3.03	-1.65	-1.83	-3.58	-2.34	-2.38	-2.04	-1.91	-1.53	-2.16	-1.15
IKBKG	Inflamm	-1.98	-2.31	-1.87	-2.36	-2.38	-2.59	-1.52	-2.31	-2.8	-1.95	-1.97	-1.99	-2.54	-2.6	-1.98	-2.75	-2.13	-1.53	-2.65	-1.15	-2.23	-2.32	-2.05	-3.01	-1.92	-2.24	-1.75	-1.63	-2.45	-2.24	-2.06	-1.98	-2.53	-2.46	-2.57	-2.24	-2.43	-2.08	-1.83	-3.43	-2.65	-1.9	-2.22	-3.01	-2.07	-0.546	-2.9	-1.9
IL10	Inflamm	-8.65	-8.36	-8.76	-9.89	-10.9	-8.69	-8.68	-8.82	-9.35	-10.9	-9.66	-9	-9.16	-14.1	-10.1	-9.36	-9.38	-11.3	-8.4	-9.06	-8.63	-8.03	-9.57	-9.27	-7.95	-7.93	-8.42	-9.07	-9.49	-10.7	-8.5	-8.92	-8.66	-10.1	-9.88	-8.75	-10	-11.1	-8.33	-9.74	-9.5	-9.06	-8.83	-9.66	-11.3	-10.3	-8.84	-10.1
IL10RA	Inflamm	-1.26	-0.692	-0.322	-1.03	-1.24	-0.538	-0.329	-0.952	-0.93	-1.05	-0.707	-0.579	-0.741	-1.46	-0.777	-1.05	-0.983	-0.348	-1.3	-1.63	-0.767	-0.822	-0.736	-0.405	-0.74	-0.931	-1.73	-0.793	-0.976	-0.433	-0.682	-0.96	-1.19	-0.89	-0.753	-1.03	-0.656	-1.23	-1.43	-1.04	-0.765	-1.33	-0.455	-1.29	-0.418	-1.21	-0.688	-1.15
IL10RB	Inflamm	-2.19	-1.3	-2.04	-2.25	-1.31	-1.73	-1.95	-0.51	-0.843	-1.85	-1.98	-1.67	-2.34	-1.24	-1.2	-1.71	-1.48	-0.956	-2.37	-0.761	-1.58	-1.31	-1.59	-0.0951	-0.243	-0.927	-1.14	-0.736	-1.33	-1.04	-0.293	-0.374	-1.37	-2.18	-0.898	-1.47	-1.83	-1.66	-1.24	-1.4	-1.46	-0.827	-1.71	-1.28	-1.08	-1.15	-0.75	-0.973
IL11	Inflamm	0.193	0.332	-0.144	-1.19	-0.394	0.451	0.314	-0.0774	0.315	0.369	-0.2	0.0197	0.651	1.12	0.0735	-0.294	-0.189	0.053	-0.0965	0.394	0.22	-0.407	0.717	0.755	0.0015	-0.142	0.608	0.0544	-0.595	0.119	0.146	0.469	0.588	0.709	0.31	-0.123	-0.0391	0.424	0.376	0.984	0.0879	0.0468	-0.143	0.135	-0.471	-0.553	0.683	0.0069
IL12B	Inflamm	-3.53	-4.41	-5.31	-4.42	-4.63	-5.86	-5.59	-3.78	-4.51	-4.34	-5.38	-4.74	-5.8	-5.46	-4.36	-3.68	-4.54	-4.54	-5.51	-3.01	-5.32	-4.03	-5.23	-4.01	-4.64	-5.38	-4.63	-4	-3.45	-4.55	-3.85	-4.95	-5.7	-3.19	-5.01	-3.17	-4.14	-4.41	-4.86	-4.23	-4.76	-3.39	-4.74	-3.68	-5.06	-5.06	-4.25	-5.71
IL12RB1	Inflamm	-0.626	0.243	-0.185	-0.705	-0.428	-0.964	-0.232	-0.381	-0.724	-0.158	-0.301	-1.14	-1.07	-1.07	-1.36	-0.668	-0.238	-0.355	-1.41	0.207	-0.965	0.208	-0.263	0.0354	-0.194	-0.526	-0.625	-0.598	-0.467	0.348	0.114	0.0993	-0.63	-0.901	-0.296	-0.0113	-0.0271	-1.59	-0.257	-0.511	-0.378	-1.05	-1.75	-0.596	-0.883	-0.222	-0.204	-0.361
IL13	Inflamm	-0.424	-0.527	-0.214	-0.824	-0.706	-0.903	-0.886	-1.38	-0.848	-0.253	-0.691	-0.954	-0.775	-1.12	-1.14	-0.307	-0.901	-0.888	-0.741	-1.14	-0.535	-0.333	-1.19	-0.921	-1.18	-0.654	-1.13	-0.884	-0.494	-0.793	-1.17	-0.676	-0.894	-0.318	-0.508	-0.678	-0.378	-0.96	-0.292	-0.229	-0.614	-0.776	-0.435	-1.57	-0.479	-1.01	-1.11	-1.39
IL15	Inflamm	-1.71	-0.097	-0.598	-1.35	-0.578	0.867	-1.05	0.289	-0.72	-0.716	-0.816	-0.389	-1.13	-0.309	-0.647	-0.934	-0.797	0.0089	-1.25	-0.542	-0.762	-0.586	-1.05	0.307	0.278	-0.0697	-0.327	-0.137	-0.772	-0.644	-0.15	0.208	-0.499	-1.42	-0.722	-0.987	-0.737	-0.821	-0.198	-0.484	-1.49	-0.236	-0.639	-0.874	-0.357	-0.485	-0.67	-0.0339
IL15RA	Inflamm	-0.401	-1.16	-0.812	-0.689	-1.59	-1.36	-1.92	-0.692	-1.06	-1.14	-1.25	-0.582	-0.951	-1.35	-0.607	0.0385	-0.734	-1.01	-1.55	-0.667	-1.58	-0.339	-1.11	-1.77	-0.631	-0.923	-0.499	-0.729	-1.22	-1.07	-0.579	-0.115	-1.94	-0.469	-1.56	-0.604	-0.365	-2.8	-0.874	-0.664	-0.959	-0.931	-1.81	-1.49	-0.812	-0.47	-0.711	-0.951
IL16	Inflamm	-4.6	-4.04	-4.8	-4.73	-4.55	-4.9	-4.43	-4.17	-4.53	-4.5	-4.84	-4.65	-4.9	-4.44	-4.33	-4.34	-4.28	-4.27	-4.68	-4.31	-4.47	-4.47	-4.13	-4	-4.51	-4.55	-4.51	-4.35	-4.44	-4.28	-4.32	-4.28	-4.48	-4.38	-4.66	-4.52	-4.68	-4.49	-4.37	-4.28	-4.54	-4.32	-4.65	-4.67	-4.3	-3.69	-4.42	-4.65
IL17A	Inflamm	-0.359	-0.108	-0.153	0.0999	-0.285	0.376	0.452	-0.859	-0.242	0.0368	-0.099	-0.15	0.0022	-0.0925	-0.374	-0.0422	0.029	-0.354	0.134	-0.194	-0.171	0.12	-0.193	-0.279	-0.259	-0.235	-0.734	-0.31	-0.378	-0.117	-0.217	-0.05	-0.365	-0.241	0.0197	-1.14	0.548	0.183	-0.555	0.0019	0.116	-0.402	-0.281	-0.165	0.426	-0.424	-0.165	-0.456
IL17C	Inflamm	-3.62	-3.33	-2.92	-2.87	-3.16	-4.54	-2.56	-3.43	-3.12	-3.28	-3.18	-3.64	-2.65	-2.46	-3.25	-3.13	-2.69	-3.62	-3.56	-3	-3.88	-4.15	-3.37	-2.53	-2.85	-2.84	-3.89	-3.68	-3.61	-3.19	-2.81	-3.42	-3.15	-2.63	-2.68	-2.69	-3.46	-3.77	-2.82	-3.16	-3.35	-2.98	-3.36	-3.3	-2.53	-3.01	-3.25	-3.53
IL17D	Inflamm	2.66	3.05	2.84	3.74	2.78	3.75	3.57	3.48	2.41	4.67	4.48	4.57	1.2	4.9	5.05	2.28	4.66	4.72	1.63	4.36	4.66	3.51	4.9	6.06	5.39	4.72	4.87	5.4	4.25	5.42	5.13	5.48	4.93	4.4	5.13	4.42	4.95	4.2	4.73	5.48	4.41	5.17	5.33	4.05	5.1	4.05	5.02	5.19
IL17F	Inflamm	-0.0523	-0.152	-0.686	-0.629	0.0666	-1.12	-0.268	-0.891	-0.237	-0.632	-0.588	-0.339	-0.94	-0.486	-0.391	-0.532	-0.892	-1.65	-0.677	-0.338	-0.467	-0.005	-0.734	-0.71	-0.985	-0.627	-0.407	-0.94	-0.117	-0.847	-0.633	0.184	-0.973	-1.08	-0.242	-0.165	-0.19	-0.98	-0.604	-0.136	-0.508	-0.492	-1.1	-0.49	-0.602	-1.18	0.0194	-0.32
IL17RB	Inflamm	-2.97	-2.69	-3.39	-2.99	-3.52	-2.98	-3.06	-2.39	-2.24	-2.3	-2.56	-2.95	-3.47	-2.63	-1.8	-3.09	-2.21	-2	-2.62	-1.4	-2.55	-3.07	-2.3	-2.44	-2.04	-2.42	-3.06	-1.85	-2.25	-2.33	-2.68	-2.04	-3.17	-3.33	-2.5	-2.86	-3.19	-3.05	-2.39	-3	-3.09	-3.29	-2.68	-2.87	-2.26	-2.99	-2.75	-1.78
IL18	Inflamm	-3.84	-3.64	-4.34	-4.07	-4.33	-5.71	-3.86	-3.28	-4.51	-2.99	-4.53	-3.7	-4.34	-4.74	-3.91	-3.72	-3.8	-4.23	-5.83	-2.44	-3.38	-3.05	-3.76	-2.95	-3.42	-3.36	-3.28	-2.91	-3.61	-2.97	-2.95	-3.25	-3.23	-3.14	-3.17	-2.62	-3.31	-3.89	-3.39	-3.01	-4.03	-2.35	-2.88	-2.85	-3.49	0.186	-2.95	-2.77
IL18R1	Inflamm	-6.94	-6.28	-6.65	-6.5	-6.18	-5.55	-6.45	-4.8	-6.49	-5.86	-5.37	-6.28	-7	-5.55	-4.57	-5.98	-6.1	-5.71	-7.4	-5.82	-5.45	-6.56	-5.99	-5.94	-5.27	-5.93	-6.02	-5.95	-6.78	-5.21	-5.23	-5.15	-5.26	-7.15	-6.33	-6.4	-6.56	-6.35	-5.81	-5.67	-6.63	-5.76	-5.56	-5.65	-5.3	-5.84	-6.41	-4.84
IL1A	Inflamm	1.02	0.722	1.43	-0.0025	2.87	-0.0096	1.9	0.757	3.25	0.158	0.141	-0.371	0.296	0.77	0.0668	1.53	0.0372	-0.572	-0.222	-0.462	1.79	0.623	-0.197	0.158	0.636	0.088	-0.211	0.442	1.1	0.277	-0.0593	0.562	-0.19	0.0443	-0.104	0.798	-0.0078	-0.139	-0.142	-0.766	-0.0778	-0.775	-0.912	0.418	0.484	2.21	0.427	3.96
IL1B	Inflamm	-0.0998	-0.615	-0.637	-0.683	-0.0446	-0.438	-0.357	-0.179	4.17	-0.48	-0.853	-0.366	-0.495	0.185	0.303	-0.0025	-0.256	-0.317	-1.16	0.0944	-0.883	0.875	-0.264	0.185	-0.333	-0.757	-0.38	-0.746	-0.932	-0.423	-0.483	-0.516	0.195	-0.887	-0.368	-0.183	-0.532	0.345	-0.614	-1.02	-0.983	-0.216	-0.487	-0.295	0.0807	-0.148	0.46	0.878
IL1R2	Inflamm	-6.15	-5.27	-5.88	-5.43	-5.09	-5.98	-5	-3.97	-5.09	-4.36	-5.85	-5.02	-6.28	-4.98	-5.12	-4.76	-5.01	-4.82	-5.46	-5.45	-4.78	-4.51	-4.55	-3.56	-3.34	-4.18	-3.02	-3.58	-4.29	-4.6	-3.4	-3.56	-3.04	-4.48	-4.66	-4.88	-4.73	-4.52	-3.56	-4.55	-4.93	-3.49	-3.73	-3.87	-4.76	-3.06	-3.57	-3.72
IL1RL2	Inflamm	-3.98	-3.43	-3.75	-3.81	-3.34	-4.17	-3.89	-3.7	-2.94	-3.6	-3.35	-3.82	-4.4	-3.26	-2.54	-3.8	-3.22	-3.14	-3.63	-2.58	-3.53	-3.25	-3.28	-2.04	-2.7	-2.41	-3.78	-3.45	-3.68	-2.02	-3.53	-2.57	-3.08	-3.76	-2.39	-3.94	-3.57	-3.75	-3.15	-3.65	-4.08	-3.56	-2.71	-3.68	-3.31	-3.57	-2.88	-2.38
IL1RN	Inflamm	-0.812	-1.66	-1.82	-1.85	-1.2	2.29	-0.701	-0.458	-0.0429	-1.78	-1.49	-1.39	-1.21	-1.18	-1.67	0.788	-1.3	-0.994	-1.95	-0.802	-1.04	0.564	-0.986	-1.18	-0.697	-0.974	-0.825	-0.591	-0.562	-1.07	-0.266	-0.487	-0.784	-1.49	-1.43	0.211	-1.01	-1.25	-1.07	-1.2	-0.0299	-0.787	-0.312	-0.667	-1.12	0.567	-1.11	3.21
IL2	Inflamm	0.137	0.11	-1.25	-0.491	0.0473	-0.207	0.0663	-0.557	0.354	-0.266	-1.01	0.335	-0.336	0.0468	0.0167	0.27	-0.229	0.0668	0.147	-0.892	-0.0083	0.301	-0.344	-0.468	-0.93	0.0355	-0.34	0.203	-1.01	-0.269	-0.229	-0.213	-0.537	-0.528	0.0786	-0.0383	0.236	0.0424	-0.157	0.0926	-0.737	0.0104	0.166	-0.21	-0.241	-0.286	0.0759	0.449
IL20	Inflamm	-3.08	-2.08	-1.74	-1.84	-2.28	-1.81	-1.81	-2.07	-1.61	-2.08	-1.52	-1.74	-1.92	-1.45	-1.82	-1.6	-2.09	-2.09	-1.75	-2.78	-2.37	-1.62	-2.1	-2.07	-1.89	-2.11	-2.31	-2.02	-2.44	-1.91	-1.77	-1.62	-2.41	-1.67	-1.57	-2.58	-1.88	-1.63	-1.58	-2.01	-2.22	-2.38	-1.88	-1.96	-1.93	-1.88	-1.9	-2.38
IL20RA	Inflamm	-0.469	-0.872	-1.3	-1.05	-1.38	-0.684	-0.0195	-0.541	-0.13	-0.0528	-0.162	-0.14	-0.488	-0.213	-0.198	-0.418	-0.625	-0.0554	-0.296	0.0639	-0.31	-0.651	-0.143	-0.306	-0.247	-0.112	-0.52	-0.536	-0.535	-0.592	-1.24	0.0987	-0.318	-0.177	-0.603	-0.656	-0.269	-0.4	-0.234	-0.599	-0.861	0.123	-0.328	-0.767	-0.412	-0.505	-0.565	-0.28
IL22RA1	Inflamm	-0.89	-1.79	-0.248	-0.238	-1.1	-0.4	-0.266	-1.35	-0.889	-0.544	-0.72	-0.544	-1.47	-0.22	-1.04	-1.35	-1.55	-0.77	-1.27	-0.575	-0.95	-0.825	-0.919	-0.749	-1.3	-0.68	-0.457	-0.938	-0.612	-1.22	-0.773	-1.54	-0.945	-1.31	-0.809	-1.42	-0.695	-0.523	-0.804	-0.376	-0.858	-1.7	-1.25	-1.28	-0.486	-0.34	-0.952	-1.26
IL24	Inflamm	0.154	-0.0321	0.0456	0.0667	-0.279	-0.426	0.237	-0.226	-0.0872	-0.572	-0.346	-0.621	0.104	0.0918	-0.0928	-0.0272	0.0545	-0.886	-0.548	0.251	-1.07	-0.101	0.263	-0.0262	-0.204	-0.469	0.124	0.0838	-0.114	0.289	0.384	1.02	0.277	-0.29	-0.0843	0.181	0.0022	-0.237	-0.0367	-0.13	-0.234	0.0987	0.0212	-0.0735	-0.443	-0.487	-0.135	0.148
IL2RB	Inflamm	-0.103	-0.706	-0.211	-0.295	-0.247	-0.55	-0.0522	-1.02	-0.191	-0.627	-0.798	-0.52	-0.377	-0.456	-0.931	-0.831	-0.335	-0.623	-0.547	-1.02	-0.709	-0.588	-0.855	-0.851	-0.645	-0.335	-0.278	-0.473	-1.51	-0.6	-0.76	0.0803	-0.485	-0.296	-0.18	-0.331	-0.43	-0.0662	-0.603	-0.0391	-0.634	-0.373	-0.17	-0.744	0.243	-1.56	-0.105	-0.234
IL32	Inflamm	-5.38	-6.36	-4.92	-6.05	-5.97	-5.49	-6.29	-6.51	-5.1	-5.15	-7.09	-5.95	-5.05	-4.9	-4.94	-4.67	-5.9	-5.63	-6.82	-5.15	-6.1	-5.56	-5.06	-5.6	-3.75	-5.95	-5.81	-5.8	-4.71	-7.03	-5.13	-4.52	-5.7	-6.01	-5.92	-4.92	-6.44	-5.84	-5.81	-5.85	-5.18	-4.79	-5.35	-5.43	-4.32	-4.56	-6.47	-4.4
IL33	Inflamm	-0.103	0.14	-0.224	-0.449	-0.762	0.116	-0.822	-0.534	-0.0808	0.74	-0.804	0.227	-0.253	-0.618	0.168	-0.776	-0.276	-0.939	0.0847	0.195	-0.965	0.148	-0.319	-0.566	0.0217	0.36	-0.766	0.139	-0.232	-0.339	0.471	-0.528	-0.226	-1.21	-0.473	0.398	-0.892	0.138	-0.548	0.476	-0.338	-0.657	-0.401	-1.06	0.454	0.189	0.205	-1.16
IL3RA	Inflamm	0.334	-0.116	-0.114	0.208	-0.045	0.0266	0.292	-0.233	0.0704	0.176	0.51	0.289	0.315	-0.102	-0.385	-0.218	0.231	-0.165	-0.388	0.168	-0.177	0.0036	-0.166	0.0087	-0.0967	-0.296	-0.0176	-0.142	-0.0903	0.398	0.321	-0.0803	-0.228	-0.284	0.31	0.34	-0.163	-0.285	-0.194	0.334	0.126	-0.0572	-0.354	-0.184	0.579	-0.225	0.124	-0.0876
IL4	Inflamm	0.73	-0.514	-0.0861	0.285	-0.9	0.153	0.0964	-0.869	0.581	-1.2	-0.218	-0.62	0.0226	-0.174	-0.705	-0.246	0.733	-0.871	-0.371	0.87	0.47	0.504	0.0542	-0.169	-1.24	0.744	-1.01	-0.637	0.238	-0.382	0.984	0.688	0.407	-1.19	-1.05	0.937	-0.547	-0.773	0.486	-0.837	0.877	0.406	-0.663	0.325	-3.92	1.05	-0.56	-1.24
IL4R	Inflamm	-3.76	-3.05	-3.67	-3.45	-3.32	-2.73	-3.34	-2.46	-3.19	-3.19	-2.92	-3.05	-3.79	-2.79	-2.73	-2.88	-3.1	-2.99	-3.15	-2.65	-3.28	-3.43	-3.12	-2.46	-1.89	-3.89	-2.52	-2.47	-2.79	-3.12	-2.52	-2.47	-3.38	-4.14	-3.15	-3.53	-3.03	-3.5	-3.33	-3.33	-3.74	-2.83	-3.03	-3.01	-2.75	-3.6	-3.38	-3.16
IL5	Inflamm	-8.12	-8.67	-7.18	-7.53	-9.22	-11.4	-8.06	-7.97	-8.32	-7.72	-9.14	-7.89	-6.75	-7.77	-10.1	-7.84	-7.04	-8.11	-8.68	-8.34	-9.62	-8.93	-8.45	-6.64	-8.96	-7.97	-7.28	-7.78	-8.73	-8.15	-8.86	-8.14	-9.79	-8.4	-7.92	-8.14	-8	-7.44	-7.88	-9.61	-9.44	-8.28	-9.36	-9.84	-7.36	-8.23	-8.71	-8.52
IL5RA	Inflamm	-5.24	-3.83	-4.24	-4.21	-3.33	-4.29	-4.37	-3.83	-4.14	-4.05	-4.23	-4.05	-4.74	-4.83	-4.01	-4.22	-3.99	-3.55	-4.21	-4.6	-4.17	-4.31	-4.27	-3.86	-3.12	-4.26	-3.58	-3.51	-4.96	-3.89	-3.99	-4.04	-4.17	-4.1	-3.66	-4.2	-4.47	-4.26	-4.54	-3.83	-4.61	-4.06	-4.1	-4.41	-4.3	-4.09	-3.85	-3.2
IL6---3	Inflamm	1.18	0.169	0.053	0.609	-1.21	4.22	-1.02	0.407	0.63	1.16	-1.77	0.55	-0.253	0.127	0.513	0.522	0.777	0.468	0.462	0.703	0.202	1.07	0.541	0.0532	2.42	1.04	2.73	1	2.71	-0.0633	1.37	3.07	-0.0509	0.986	-0.114	0.633	1.42	0.274	1.11	2.3	0.529	0.171	1.04	0.985	0.804	-0.31	0.499	-0.257
IL7	Inflamm	0.35	0.0336	-0.633	-1.08	-0.827	-0.604	-0.999	-1.28	-1.03	-0.653	-1.01	-0.162	-0.537	-0.911	-0.469	-1.22	-0.0861	0.0806	-0.673	-0.443	-0.886	-0.246	-0.144	-0.76	0.557	-0.636	-0.006	1.08	-0.278	-0.554	-0.0388	-0.572	-0.628	0.171	-0.681	0.293	0.328	0.296	-0.623	-0.625	-0.562	1.12	-0.316	-0.142	-0.896	-1.01	0.248	-0.697
IRAK1	Inflamm	-0.245	-0.813	-0.665	-0.759	-1.39	-0.496	-0.965	-1.43	-0.558	-0.54	-0.492	-1.12	-0.989	-1.6	-1.91	-0.336	-1.16	-1.5	-0.756	-1.58	-0.457	-0.325	-0.39	-0.246	-0.788	-0.897	-0.428	-0.741	-1.54	-0.916	-0.324	-0.0304	-1.02	-0.927	-0.654	-0.752	-0.431	-0.695	-1.29	-0.96	-1.33	0.147	-0.966	-0.857	-0.812	-0.328	-0.873	-0.384
IRAK4	Inflamm	-1.2	-1.65	-1.33	-1.04	-1.68	-1.07	0.0842	-1.76	-1.75	-1.21	-1.74	-1.52	-1.8	-0.791	-2.38	-2.11	-1.86	-1.31	-1.19	-0.609	-2.92	-1.87	-1.34	-1.64	-1.6	-0.732	-0.818	-1.41	-1.47	-2.31	-1.31	-0.774	-2	-2.8	-1.57	-2.77	-2.39	-1.81	-1.07	-0.749	-1.87	-1.21	-1.3	-1.32	-1.27	-0.0889	-1.88	-1.29
ISM1	Inflamm	-5.2	-4.62	-5.63	-4.37	-5.07	-5.06	-4.78	-3.65	-4.89	-3.61	-4.44	-3.67	-4.89	-3.28	-3.22	-4.99	-3.39	-3.02	-5.72	-4.08	-4.52	-4.85	-4.45	-2.79	-2.45	-3.94	-3.01	-2.78	-4	-3.93	-3.43	-2.84	-4.05	-5.08	-3.98	-4.59	-4.6	-4.78	-3.95	-4.04	-4.88	-3.42	-3.82	-4.35	-4.27	-4.55	-3.65	-3.22
ITGA11	Inflamm	-3.77	-4.58	-3.47	-3.47	-4.04	-4.25	-4.59	-3.29	-3.76	-3.85	-3.2	-4.09	-4.12	-4.31	-4.7	-4.36	-4.28	-3.43	-3.88	-3.67	-3.85	-4.24	-3.77	-4	-3.42	-4.35	-3.34	-3.66	-3.5	-3.5	-3.49	-4	-3.68	-4.21	-4.22	-4.13	-4.39	-4.08	-4.47	-3.68	-3.42	-4.13	-4.02	-3.99	-4.18	-4.69	-3.21	-3.21
ITGA6	Inflamm	-0.464	-0.103	-0.258	0.0233	-0.322	-0.509	-0.242	0.158	0.0412	-0.233	-0.408	-0.197	-0.346	-0.482	-0.345	-0.647	-0.102	-0.19	-0.352	0.0488	0.141	0.0535	-0.239	0.0079	0.099	-0.48	0.308	0.322	0.0571	-0.474	-0.0293	0.284	-0.196	-0.251	-0.318	0.0401	-0.357	-0.308	-0.0936	0.0292	-0.411	0.048	-0.453	-0.172	-0.35	-0.454	0.0044	-0.369
ITGB6	Inflamm	-3.61	-3.18	-3.91	-3.1	-3.2	-3.55	-3.29	-4.58	-3	-3.94	-3.82	-3.85	-3.02	-4.32	-2.91	-3.88	-3.42	-3.47	-3.59	-3.26	-3.16	-3.63	-4.06	-2.86	-3.08	-4.09	-3.08	-3.39	-2.85	-3.27	-3.34	-3.38	-3.7	-3.35	-4.09	-2.85	-2.94	-4.01	-2.69	-3.79	-3.34	-3.99	-4.39	-5.01	-3.12	-3.35	-4.9	-3.02
ITM2A	Inflamm	-1.98	-1.24	-1.42	-1.61	-1.53	-1.59	-1.36	-0.301	-0.762	-0.147	-0.521	-0.221	-1.43	0.0313	-0.176	-0.733	-0.784	0.243	-1.48	0.13	-1.09	-1.16	-1.04	0.322	0.0259	-0.937	-0.443	-0.553	-0.5	-0.455	-0.102	0.202	-1.08	-1.4	-0.623	-1.25	-0.857	-1.2	-0.272	-0.148	-1.1	0.291	-0.724	-1.2	-0.626	-1.35	-0.664	-0.446
JCHAIN	Inflamm	-1.95	-1.4	-4.02	-0.633	-1.98	-0.912	-2.34	-0.91	-1.09	-2.51	-2.2	-0.812	-0.552	-0.458	-1.29	-0.734	-0.926	-1.14	-1.61	-0.952	-0.791	-2.04	-1.46	-0.104	-0.406	-2.5	-2.61	-1.12	-1.68	-0.779	-0.679	-1.29	-2.3	-1.38	-0.756	-1.47	-1.59	-2.39	-2.34	-0.625	-1.07	-2.23	-1.72	-1.72	-2.25	-0.31	-0.998	-1.18
JUN	Inflamm	-0.593	-1.34	-1.34	-1.3	-1.09	-1.15	-1.01	-0.956	-0.657	-0.991	-1.71	-1.52	-1.47	-1.15	-1.32	-1.08	-1.8	-0.951	-1.31	-1.24	-1.43	-1.19	-1.19	-1.34	-1.12	-1.01	-1.39	-0.747	-0.976	-0.34	-1.12	-1.02	-1.02	-1.79	-1.12	-1.39	-1.39	-1.28	-1.97	-1.2	-1.24	-0.887	-0.703	-1.47	-1.11	-1.52	-0.737	-1.11
KLRB1	Inflamm	-4.75	-4.73	-5.66	-4.66	-3.74	-4.69	-4.83	-3.34	-3.39	-4.21	-4.07	-4.24	-4.63	-4.16	-3.6	-3.51	-4.32	-3.23	-4.6	-3.33	-4.28	-4.06	-3.78	-3.11	-3.37	-3.99	-4.36	-4.25	-4.09	-3.65	-3.43	-3.26	-3.91	-4.47	-4.07	-3.95	-4.76	-4.92	-3.88	-4.85	-4.6	-5.04	-3.72	-3.98	-4.61	-3.57	-4.23	-3.14
KLRD1	Inflamm	-6.4	-6.04	-6.79	-6.76	-5.89	-6.45	-6.59	-5.4	-6.37	-6.07	-6.16	-6.65	-6.91	-6.53	-6.13	-5.09	-5.88	-6.6	-7.1	-5.25	-5.61	-6.35	-6.54	-5.01	-6.04	-6.56	-6.04	-5.95	-6.11	-5.33	-6.25	-5.17	-6.58	-6.34	-6.05	-5.52	-6.09	-6.9	-5.69	-5.65	-6.69	-6.4	-5.77	-5.52	-6.06	-6.24	-6.47	-5.43
KRT19	Inflamm	-2.44	-2.38	-2.24	-2.34	-2.12	-2.4	-2.51	-2.85	-2.62	-2.55	-2.71	-3.03	-2.78	-2.67	-2.53	-2.79	-1.75	-2.08	-2.49	-0.463	-2.48	-2.22	-2.43	-2.16	-1.97	-2.65	-1.99	-2.08	-3.07	-2.26	-1.97	-2.47	-2.45	-2.79	-2.58	-2.46	-2.68	-2.79	-2.58	-2.78	-2.33	-2.63	-2.38	-2.68	-2.45	-2.43	-2.75	-2.35
KYNU	Inflamm	-7.8	-7.91	-8.89	-8.54	-7.14	-9.87	-8.39	-7.2	-8.92	-7.51	-7.16	-6.74	-8.46	-6.9	-6.47	-7.35	-6.85	-7.15	-7.94	-6.08	-6.39	-6.74	-6.74	-6.37	-5.93	-6.46	-6.15	-6.02	-5.8	-6.65	-6.16	-5.8	-5.92	-6.64	-6.17	-6.51	-6.54	-6.03	-6.38	-7.54	-6.96	-5.69	-7.3	-5.44	-6.73	-4.44	-6.65	-6.93
LAIR1	Inflamm	2.71	3.43	2.7	2.38	2.95	2.93	2.63	4.35	3.58	2.99	2.75	3.26	3.3	3.42	3.72	3.21	3.32	4.05	2.5	3.93	3.25	3.36	3.35	4.07	4.03	3.84	3.18	4.11	3.43	3.72	3.93	4.19	3.08	2.3	3.74	3.09	3.49	3.17	3.84	3.6	3.33	3.4	3.27	3.33	4.11	3.62	3.36	4.05
LAMA4	Inflamm	1.67	1.97	0.699	0.455	0.71	1.3	1.15	1.95	1.36	1.41	1.56	2.04	0.0398	1.97	2.06	0.988	2.13	2.5	0.756	2.1	1.83	1.18	1.6	2.32	2.51	1.52	2.24	2.13	2.02	1.89	2.6	1.99	2.6	1.7	1.67	2.18	1.71	1.82	1.83	1.51	1.59	3.17	1.59	2.08	2.25	2.12	2.07	1.94
LAMP3	Inflamm	-6.71	-7.13	-7.41	-6.84	-6.48	-7.28	-6.85	-5.88	-7.1	-6.87	-7.12	-6.32	-6.54	-6.54	-6.62	-6.31	-6.68	-6.61	-6.65	-7.02	-6.64	-6.09	-6.8	-6.13	-7.3	-6.28	-7.17	-6.45	-6.87	-6.74	-6.52	-6.58	-6.84	-6.96	-6.89	-6.59	-6.28	-6.69	-6.42	-6.2	-6.39	-6.54	-6.19	-6.67	-6.85	-6.6	-6.71	-6.48
LAP3	Inflamm	-0.139	-1.03	-0.502	-0.713	-0.513	-0.779	-0.156	-1.51	-0.74	-0.938	-0.514	-1.6	-0.908	-2.15	-0.612	-0.0791	-0.429	-2.09	-1.84	0.168	-1.51	-0.974	-0.789	-1.1	-0.398	-0.205	-0.847	-0.0686	-0.911	-0.971	-0.957	-1.12	-1.5	-0.18	-0.164	-0.386	-0.996	-1.5	-1.79	-0.148	-1.15	-0.889	-1.07	-1.38	-1.22	0.849	-1.18	-0.91
LAT	Inflamm	-2.36	-2.52	-2.99	-2.79	-2.28	-2.31	-2.43	-2.42	-2.3	-2.67	-2.66	-2.8	-2.23	-2.22	-2.37	-2.52	-2.05	-1.94	-2.43	-2.49	-3.19	-2.66	-2.56	-2.85	-2.27	-2.5	-2.31	-2.77	-2.23	-2.79	-2.6	-2.64	-2.85	-2.08	-1.7	-2.72	-2.59	-2.12	-2.16	-3.07	-2.33	-2.13	-2.37	-2.84	-2.21	-2.13	-2.11	-2.52
LGALS4	Inflamm	-3.85	-4.34	-4.74	-4.63	-4.65	-5.42	-5.05	-4.28	-4.38	-2.68	-3.8	-3.15	-5.01	-3.11	-3.1	-4.27	-2.94	-2.51	-5.57	-2.43	-3.91	-3.12	-4.84	-4	-3.38	-3.88	-3.25	-2.55	-3.17	-3.54	-2.52	-4.1	-2.9	-3.9	-3.03	-3.45	-3.62	-3.78	-4.02	-3.64	-4.2	-2.22	-3.1	-3.58	-4.12	-4.04	-3.2	-2.78
LGALS9	Inflamm	-0.3	0.382	-0.685	-0.637	-0.774	-0.859	-0.488	1.06	-0.421	-0.673	-1.12	-0.233	-0.703	-0.408	-0.338	0.0145	-0.176	-0.058	-1.31	-0.241	-0.453	0.312	-0.0787	0.723	1.02	0.246	0.503	0.771	0.134	0.282	0.56	0.53	-0.0284	-0.0745	0.341	0.194	0.103	0.0611	0.57	0.538	0.397	1.09	0.127	1.19	0.282	0.868	0.14	0.78
LGMN	Inflamm	0.233	0.663	0.164	1.45	1.73	-0.438	1.47	0.861	1.52	2.19	2.15	1.83	-0.203	2.05	2.96	1.1	2.84	1.78	1.43	2.18	3.29	2.48	3.34	3.13	3.53	2.79	2.66	2.93	2.43	3	3.06	2.78	2.77	2.39	3.02	3.08	2.88	2.79	2.76	1.7	2.8	2.26	2.87	2.91	2.75	1.75	2.96	2.99
LHPP	Inflamm	1.78	3.16	2.85	2.7	3.27	2.36	4.44	4.08	3.89	3.02	3.19	2.81	2.17	3.55	3.75	2.99	2.88	3.27	2.87	4.44	3.04	4.01	4.24	4.47	5.24	3.73	3.81	5.05	3.27	4.4	3.74	4.39	3.23	1.78	4.09	2.83	3.06	3.37	3.75	3.25	3.05	3.91	4.15	3.97	4.03	4.73	4.77	4.09
LIFR	Inflamm	-2.03	-1.3	-1.75	-0.714	-0.757	0.286	-1.4	-0.52	-0.0357	-0.78	-1.2	-1.35	-1.9	-0.456	0.105	-1.05	-0.663	-0.469	-1.23	0.11	-1.02	-1	-0.655	0.0156	0.281	-0.356	-0.838	-0.211	-0.695	-0.667	-0.296	0.0893	-0.779	-1.84	-0.549	-2.01	-1.19	-1.42	-0.605	-1.21	-1.59	-1.07	-0.844	-1.62	-0.316	-0.865	-0.836	-0.0849
LILRB4	Inflamm	-1.74	-0.671	-1.72	-0.953	-1.43	-1.19	-1.03	-0.681	-0.44	-0.935	-0.83	-1.2	-1.22	-0.246	-0.852	-0.629	-0.906	-0.221	-0.96	-1.34	-0.908	-0.393	-0.55	0.615	-0.242	-0.936	-0.273	0.515	-1.51	-0.118	0.0497	0.607	-1.09	-1.42	0.035	-0.935	-0.476	-1.29	-0.826	-0.281	-0.418	-0.0256	-0.132	0.0499	-0.991	-1.45	-0.363	-0.268
LRRN1	Inflamm	0.536	1.51	1.09	0.701	1.06	0.301	1.01	1.31	2.41	1.52	1.3	1.27	1.07	1.58	2.03	1.77	1.58	2.08	0.828	2.7	1.04	1.77	1.51	2.87	3.2	1.45	2.03	2.79	1.65	2.37	2.24	2.54	0.854	0.651	2.18	1.59	1.65	1.72	1.39	0.228	0.75	2.1	1.43	1.2	0.837	0.933	2.57	0.819
LSP1	Inflamm	-2.95	-3.22	-3.23	-2.46	-3.14	-2.22	-2.45	-2.69	-3.04	-3.45	-2.96	-2.3	-3.53	-2.51	-3.18	-3.08	-3.24	-3.02	-2.82	-2.71	-2.81	-2.99	-2.97	-2.76	-2.31	-2.59	-2.29	-3.47	-2.29	-3.16	-2.33	-3.18	-3.08	-2.63	-2.47	-3.77	-3.11	-2.74	-2.98	-3.22	-2.74	-2.97	-2.67	-2.94	-2.78	-1.47	-3.38	-2.5
LTA	Inflamm	-3.95	-3.61	-3.94	-3.56	-3.19	-3.72	-3.21	-2.65	-2.85	-3.04	-3.24	-3.28	-3.79	-3.43	-3.43	-2.21	-2.82	-2.76	-3.59	-2.22	-3.2	-2.96	-3.42	-2.95	-3	-3.66	-2.38	-2.42	-2.21	-3.05	-2.8	-3.03	-3	-3.33	-3.66	-2.69	-3.35	-3.58	-3.44	-3.94	-3.29	-3.16	-3.31	-3.22	-2.97	-3.46	-3.1	-3.34
LTBR	Inflamm	-1.34	-0.132	-0.698	-0.41	-0.254	-0.113	-0.362	0.853	0.0873	-0.407	-0.185	0.0687	-0.82	0.094	0.432	-0.414	-0.164	0.209	-0.75	0.375	-0.211	-0.326	-0.113	0.988	0.874	0.809	0.476	0.363	-0.414	-0.0142	0.293	0.74	-0.206	-1.12	0.156	-0.438	-0.56	-0.336	0.705	-0.218	-0.466	0.5	-0.111	-0.161	0.375	-0.056	0.0786	0.679
LTO1	Inflamm	-0.0691	0.315	0.0382	-1.04	-0.494	-0.143	0.465	-0.317	0.156	-0.167	-0.278	0.114	-1.06	0.13	-0.329	-0.732	-0.198	0.0435	-0.164	-0.512	0.0384	-0.277	-0.265	-0.266	0.0086	0.0225	-0.306	-0.972	0.0354	0.0071	0.0226	0.307	-0.344	-0.214	0.144	-0.141	0.214	0.198	-0.383	0.39	-0.107	-0.3	0.0851	-0.646	0.181	-0.103	-0.415	-0.279
LY6D	Inflamm	-3.03	-2.84	-3.49	-3.51	-2.28	-3.41	-3.41	-1.82	-2.52	-3.09	-2.97	-2.9	-3	-2.87	-2.92	-2.99	-2.79	-3.16	-3.32	-3.41	-2.33	-3.28	-3.09	-2.37	-2.16	-2.69	-2.58	-2.83	-2.52	-2.2	-2.24	-2.71	-2.87	-3.22	-3.24	-2.55	-2.56	-3.71	-2.28	-1.21	-3.39	-2.58	-2.8	-3.35	-2.01	-2.38	-2.94	0.817
LY75	Inflamm	-4.24	-4.28	-3.76	-3.77	-3.42	-3.6	-3.53	-3.5	-4.69	-3.12	-3.39	-3.28	-4.1	-3.23	-3.37	-4.3	-3.82	-3.07	-3.97	-3.4	-3.68	-3.81	-3.43	-3.12	-3.15	-3.24	-2.41	-2.83	-3.2	-3.29	-3.15	-2.72	-3.17	-3.86	-3.93	-3.79	-3.52	-4.03	-2.76	-3.54	-4.49	-4.05	-4.51	-4.35	-3.33	-3.31	-2.95	-3.69
LY9	Inflamm	-7.16	-6.78	-7.43	-7.28	-6.87	-6.98	-6.93	-5.97	-7.35	-7.32	-7.05	-7.1	-7.04	-6.82	-7.23	-6.85	-7.39	-7.15	-7.31	-6.48	-7.09	-6.55	-7.31	-6.43	-6.94	-6.8	-6.58	-6.2	-6.43	-6.53	-6.74	-6.38	-6.22	-6.69	-6.78	-6.31	-6.51	-7.09	-6.14	-6.58	-6.96	-6.17	-6.42	-6.08	-6.77	-6	-6.66	-6.5
MANF	Inflamm	1.08	1.85	1.24	1.14	0.858	1.33	1.29	2.28	2.5	1.51	1.41	1.44	0.676	1.89	2.25	1.39	1.63	2.14	1.07	2.86	1.42	2.39	2.57	2.72	3.45	1.97	2.66	3.56	2.29	2.54	2.03	2.6	1.85	1.82	2.87	2.09	2.02	1.93	1.69	1.13	1.5	3.01	2.1	2.52	2.06	2.71	2.63	2.45
MAP2K6	Inflamm	-1.18	-1.49	-0.859	-0.624	-0.665	-2.44	-0.991	-1.22	-1.26	-0.832	-0.95	-1.04	-1.29	-1.53	-0.629	-1.08	-0.766	-0.579	-1.78	-0.305	-0.885	-0.316	0.106	-0.389	-0.421	-1.67	-0.26	0.951	-1	-1.91	-0.497	-0.196	-1.48	-0.837	-1.07	-1.89	-0.473	-0.763	-1.4	-0.924	-0.723	-0.0869	-0.66	-0.19	-2.1	0.608	-2.58	-1.19
MAPK9	Inflamm	-2.64	-1.93	-2.14	-2.09	-1.09	-2.68	-2.58	-1.98	-1.92	-1.87	-2.55	-1.95	-2.77	-1.95	-2.16	-2.9	-2.31	-1.8	-3.22	-0.857	-1.59	-1.56	-2.22	-2.01	-1.53	-2.35	-1.97	-1.4	-2.15	-2.56	-2.03	-1.67	-2.56	-2.16	-2.67	-1.13	-2.47	-2.56	-2.48	-2.01	-2.6	-1.74	-2.34	-1.71	-2.75	-0.761	-2.48	-1.87
MATN2	Inflamm	0.59	0.88	0.423	1.68	0.449	1.3	0.419	1.8	1.17	1.83	1.75	1.64	0.153	1.88	2.62	0.907	2.24	2.31	0.366	2.04	1.27	1.76	1.57	2.88	2.94	1.46	2.53	2.22	2.15	2.01	1.71	2.08	2.61	1.63	2.52	1.68	1.84	1.71	1.46	0.959	2.03	2.45	1.93	1.97	2.66	1.38	1.99	2.12
MEGF10	Inflamm	0.602	2.06	1.29	1.51	2.24	1.79	1.95	3.06	2.91	2.24	2.13	1.98	1.07	2.41	2.97	2.02	2.25	2.41	1.35	2.97	2.24	1.68	2.64	3.23	3.31	2.95	2.4	2.62	2.01	2.91	2.64	3.1	2.17	0.842	2.84	1.91	1.66	1.7	2.63	2.35	1.11	2.29	2.31	1.75	2.79	2.16	2.56	3.02
MEPE	Inflamm	-3.5	-1.84	-4.11	-1.86	-2.8	-4.5	-3.46	-2.22	-2.89	-1.04	-2.94	-2.52	-4.03	-0.366	-1.17	-3.35	-1.53	-1.7	-4.28	-1.99	-3.98	-3.28	-1.47	-1.99	-1.4	-4.51	-3.03	-2.54	-1.66	-2.1	-3.06	-2.02	-3.45	-1.41	-1.21	-1.75	-1.34	-3.06	-3.68	-4.26	-4.3	-0.856	-2	-2.89	-4.52	-3.35	-3.06	-4.11
MERTK	Inflamm	-6.36	-5.2	-6.44	-5.41	-5.52	-5.77	-5.64	-5.46	-5.08	-5.27	-5.26	-5.19	-6.49	-4.02	-4.4	-6.21	-5.85	-4.77	-6.11	-4.92	-5.6	-5.04	-6.34	-3.82	-5.02	-5.34	-5.5	-4.12	-6.02	-5.28	-4.95	-4.61	-5.15	-5.27	-5.64	-5.39	-5.92	-4.98	-5.17	-5.57	-5.95	-4.73	-5.32	-4.49	-5.46	-5.96	-4.86	-4.92
METAP1D	Inflamm	-1.38	-1.04	-1.1	-1.71	-1.03	-1.17	-1.51	-1.42	-1.59	-1.31	-1.41	-1.17	-1.68	-1.67	-1.75	-1.92	-1.99	-1.41	-1.36	0.323	-1.73	-1.62	-1.11	-1.72	-0.916	-1.1	-1.21	-1.17	-1.32	-0.929	-1.5	-1.07	-1.4	-1.72	-1.31	-1.59	-1.72	-1.42	-2.21	-1.42	-1.51	-1.39	-1.11	-1.55	-1.04	0.768	-1.18	-1.06
MGLL	Inflamm	-3.54	-3.55	-3.82	-2.79	-2.59	-3.45	-3	-2.47	-3.02	-3.32	-3.09	-2.96	-3.43	-2.78	-2.36	-3.65	-2.9	-2.42	-3.64	-2.03	-3.16	-2.88	-2.62	-2.13	-2.12	-2.47	-3.11	-2.25	-2.96	-2.4	-2.7	-2.41	-2.48	-2.8	-2.2	-3.24	-2.66	-2.88	-2.53	-2.75	-3.46	-2.11	-2.12	-2.23	-2.47	-1.28	-1.95	-1.97
MGMT	Inflamm	-1.57	-1.77	-1.33	-2.33	-2.18	-1.3	-2.86	-1.85	-2.45	-1.64	-2.24	-3.26	-2.09	-1.61	-3.05	-2.41	-2.07	-1.72	-1.37	-1.16	-2.87	-1.44	-2.03	-2.41	-1.23	-1.74	-1.44	-1.29	-1.82	-1.63	-2.2	-1.26	-1.42	-1.7	-1.28	-2.19	-1.73	-1.71	-1.98	-3.32	-2.79	-1.2	-1.5	-2.07	-1.35	0.247	-2.76	-2.04
MICB_MICA	Inflamm	-3.79	-3.13	-5.99	-3.52	-3.69	-3.84	-4.48	-2.08	-3.58	-3.64	-5.84	-3.95	-5.07	-3.18	-3.02	-2.64	-3.81	-3.08	-6.28	-2.81	-2.59	-3.96	-3.06	-2.59	-1.65	-2.7	-3.67	-1.82	-3.55	-3.39	-3.68	-2.01	-6.07	-5.83	-3.09	-3.69	-4.64	-3.39	-3.59	-3.89	-4.65	-2.81	-3.37	-3.55	-2.8	-3.3	-4.03	-2.31
MILR1	Inflamm	-1.3	-0.376	-1.09	-1.27	-1.2	0.11	-0.874	0.0482	0.204	-0.693	-0.519	-0.461	-1.23	-0.362	-0.32	-0.489	-0.258	0.303	-1.37	0.306	-0.879	0.0182	-0.0749	1.36	0.748	-0.127	0.131	0.847	-0.894	0.254	1.18	1.25	-0.436	-1.16	0.236	-0.196	-0.566	-0.549	-0.21	-0.223	-0.347	0.668	-0.164	0.719	-0.364	-0.965	0.756	0.049
MLN	Inflamm	-3.17	-3.68	-3.54	-3.4	-3.95	-4.08	-3.5	-3.6	-3.27	-3.5	-3.38	-3.89	-3.99	-3.23	-3.32	-5.63	-3.84	-2.93	-3.12	-2.88	-3.91	-2.52	-2.86	-2.5	-3.01	-4.1	-3.61	-2.38	-2.43	-3.49	-2.95	-3.61	-3.7	-3.08	-4.2	-3.18	-3	-3.16	-3.61	-3.79	-3.83	-3.62	-3.46	-3.51	-3.05	-3.41	-3.02	-3.26
MMP1	Inflamm	-5.43	-4.9	-6.3	-6	-5.7	-7.71	-5.87	-5.86	-4.68	-4.48	-6.17	-5.29	-5.9	-4.99	-5.89	-5.72	-4.9	-3.79	-5.8	-3.86	-5.94	-5.24	-5.7	-3.9	-4.31	-5.71	-5.46	-4.22	-4.71	-5.35	-5.25	-5.42	-6.53	-5.24	-4.25	-4.63	-5.04	-5.68	-5.72	-6.68	-7.53	-4.99	-5.86	-6.55	-7.4	-6.72	-5.45	-6.13
MMP10	Inflamm	-0.826	-1.98	-2.47	-2.79	-3.59	-3.29	-4.01	-2.22	-2.65	-2.18	-2.91	-2.22	-2.69	-2.46	-2.75	-1.98	-1.6	-0.0541	-2.98	-1.07	-3.24	-1.68	-1.04	-2.13	-0.0873	-1.79	-1.54	-1.12	-1.04	-1.84	-1.48	-0.833	-1.03	-1.9	-1.48	-0.757	-0.855	-2.01	-1.3	-2.81	-1.31	-0.225	-1.96	-1.1	-2.47	-1.79	-1.28	-0.896
MPIG6B	Inflamm	-4.79	-4.71	-4.61	-4.16	-2.61	-6.45	-2.71	-3.42	-5.57	-3.63	-4.43	-4.1	-4.73	-4.65	-5.51	-4.57	-3.59	-4.51	-4.48	-3.68	-4.4	-4.69	-3.84	-3.22	-3.94	-4.01	-4.98	-3.63	-3.85	-4.37	-4.63	-4.49	-3.98	-5.36	-4.06	-3.8	-3.4	-4.69	-4.93	-4.18	-4.34	-4.07	-3.78	-3.89	-4.46	-3.02	-3.95	-5.51
MVK	Inflamm	-3.54	-3.46	-2.88	-3.46	-2.41	-2.5	-3.1	-3.06	-2.88	-2.74	-3.21	-2.99	-3.7	-2.96	-2.5	-2.49	-2.4	-3.12	-2.58	-2.49	-2.72	-3.49	-3.83	-3.31	-2.79	-2.3	-3.2	-3.4	-3.22	-4.3	-4.27	-1.92	-4.21	-3.12	-3.16	-2.37	-2.85	-3.26	-3.68	-3.33	-4.13	-3.17	-3.68	-4.04	-4.2	-2.39	-3.2	-2.35
MYO9B	Inflamm	-0.333	-0.532	-0.269	-0.952	-0.383	-0.286	-1.24	-0.595	-0.766	-0.322	-1.22	-0.975	-0.44	-0.923	-0.885	-0.235	-0.272	-0.372	-0.372	-0.0733	-0.438	-0.462	-1.37	-0.284	-0.442	-0.458	-0.633	-0.169	-0.933	-0.152	-0.924	-0.733	-1.1	-0.824	-0.527	-0.557	-0.782	-0.542	-0.477	-0.119	-0.559	-0.63	-0.736	-0.642	-0.0354	-0.54	-0.423	-0.254
MZB1	Inflamm	-5.98	-5.03	-6.48	-5.32	-5.52	-5.65	-3.75	-2.27	-5.55	-5.53	-6.07	-5.07	-6.56	-5.91	-5.23	-4.55	-4.74	-5.93	-5.92	-4.41	-5.67	-5.19	-5.92	-4.29	-4.99	-5.32	-4.87	-5.88	-3.52	-4.56	-4.87	-4.92	-4.48	-5.83	-5.34	-5.23	-5.76	-5.06	-4.39	-4.34	-5	-5.22	-5.47	-4.62	-5.2	1.05	-5.17	-4.35
NBN	Inflamm	-1.03	-1.82	-1.99	-2.18	-1.77	-1.59	-1.51	-1.95	-2.1	-1.91	-1.84	-2.11	-1.42	-2.03	-2.15	-1.49	-1.61	-2.1	-1.59	-1.41	-2.35	-1.97	-2.61	-2.93	-2.18	-2.23	-1.97	-1.99	-1.75	-1.63	-1.89	-1.89	-2.13	-2.14	-1.17	-2.39	-1.73	-1.65	-1.8	-2.53	-1.9	-2.07	-2.73	-1.51	-2.63	-0.518	-1.65	-1.91
NCF2	Inflamm	-5.15	-5.04	-4.74	-5.4	-4.1	-4.62	-2.99	-4.77	-4.71	-4.5	-5.04	-4.98	-5.09	-4.52	-4.7	-5.13	-4.49	-4.97	-4.53	-4.36	-5.1	-4.54	-4.95	-4.04	-4.3	-4.57	-4.77	-4.73	-4.28	-4.79	-4.08	-4.35	-4.71	-4.94	-4.8	-4.58	-4.94	-5.18	-4.56	-4.56	-4.23	-4.19	-4.65	-4.77	-4.56	-1.74	-5.06	-4.54
NCK2	Inflamm	-0.395	-0.461	-0.149	-0.174	-0.313	-0.513	-0.169	0.0787	-0.244	-0.19	-0.29	-0.198	-0.208	-0.0534	-0.0378	-0.12	-0.132	-0.0925	-0.388	0.172	-0.036	-0.0049	-0.0888	-0.128	0.0962	-0.143	-0.282	-0.106	-0.0626	-0.0978	-0.158	0.241	-0.265	-0.16	-0.425	-0.111	-0.165	-0.155	-0.133	-0.606	-0.188	-0.365	0.22	-0.564	-0.0423	-0.29	0.114	-0.178
NCLN	Inflamm	-0.535	-0.144	-0.485	-0.441	-0.828	-0.356	-0.0842	-0.802	-0.504	-0.437	-0.491	-0.191	-0.141	-0.481	-0.605	-0.237	-0.175	-1.06	-0.709	-0.828	0.0314	-0.403	-0.619	-0.522	-0.352	-0.626	-0.0814	-0.66	-0.554	-0.172	0.0457	-0.217	-0.388	-0.0881	-0.483	-0.222	-0.17	-0.298	-0.65	-0.107	-0.467	-0.344	-1.48	-0.5	-0.666	-0.799	-0.187	-0.361
NCR1	Inflamm	-3.62	-3.35	-3.07	-3.57	-3.42	-3.52	-3.34	-3.64	-3.37	-3.12	-3.12	-3.63	-3.64	-3.77	-3.33	-3.18	-2.82	-2.81	-3.07	-3.1	-2.99	-3.2	-2.9	-2.98	-2.9	-3.15	-2.42	-2.27	-2.88	-3.86	-3.71	-3.28	-3.43	-3.23	-2.88	-3.18	-3.69	-3.66	-3.51	-3.47	-3.64	-3.33	-3.81	-3.11	-3.36	-2.9	-3.15	-3.55
NELL2	Inflamm	3.25	2.88	3.28	3.11	3.15	3.5	3.26	3.27	2.36	3.09	2.91	3.1	3.07	2.91	2.71	2.83	3.07	2.89	3.24	2.63	3.35	3.11	3.17	2.74	3.03	3.03	3.35	2.87	3.34	2.89	2.96	2.97	3.35	3.36	3.15	3.11	2.98	3.31	3.24	3.25	3.4	3.17	3.43	3.22	3.35	3.4	3	3.33
NFASC	Inflamm	1.49	2.2	1.77	1.75	2.33	2.16	2.29	2.65	2.6	2.48	2.13	2.17	1.65	2.42	2.58	2.25	2.44	2.44	1.88	2.76	2.52	2.14	2.69	2.74	2.6	2.61	2.39	2.67	2.18	2.72	2.66	2.69	2.43	1.78	2.64	2.15	2.1	1.97	2.63	2.22	1.83	2.34	2.27	1.99	2.44	2.53	2.45	2.7
NFATC1	Inflamm	-0.865	-1.18	-0.872	-1.14	-0.862	-0.702	-0.745	-1.02	-0.995	-0.832	-1.29	-1.03	-1.21	-0.516	-0.676	-0.723	-1.09	-0.522	-1.04	-1.2	-1.44	-1.23	-0.831	-0.849	-0.711	-0.99	-0.634	0.094	-1.21	-1	-0.729	-0.292	-0.754	-1.16	-1.1	-1.25	-0.687	-1.28	-0.794	-0.993	-0.845	-0.947	-0.895	-0.797	-0.929	-0.435	-1.37	-0.717
NFATC3	Inflamm	-1.42	-1.26	-0.984	-1.25	-0.99	-1.42	-0.698	-1.65	-1.74	-0.894	-1	-1	-1.07	-0.962	-1.44	-1.36	-1.17	-1.01	-1.33	-0.998	-1.06	-0.7	-1.12	-0.803	-0.965	-1.1	-1.26	-1.08	-0.757	-1.36	-1.14	-0.902	-1.05	-1.15	-0.524	-1.07	-0.869	-0.808	-1.12	-0.864	-1.01	-0.766	-0.981	-1.09	-0.739	-1.16	-0.748	-1.19
NME3	Inflamm	-2.94	-2.68	-3.31	-3.31	-2.9	-4.09	-3.23	-2.01	-2.68	-2.58	-2.94	-2.47	-3.55	-2.53	-2.09	-3.06	-2.55	-1.99	-3.53	-2.22	-3.06	-2.59	-2.7	-1.92	-1.88	-2.21	-2.55	-2.15	-3.06	-2.61	-2.06	-1.92	-2.58	-3.38	-2.43	-2.9	-3.04	-3.24	-2.17	-2.71	-3.17	-2.03	-2.96	-2.53	-2.35	-2.66	-2.37	-2.22
NPPC	Inflamm	5.41	5.38	5.48	5.38	5.36	5.42	5.23	5.59	5.63	5.7	5.33	5.5	5.39	5.54	5.65	5.45	5.6	5.87	5.53	5.66	5.22	5.61	5.62	5.75	6	5.39	5.83	6.19	5.88	5.36	5.71	5.98	5.08	5.38	5.56	5.49	5.43	5.41	5.5	4.76	5.2	5.85	5.34	5.27	5.34	5.39	5.48	5.46
NRTN	Inflamm	-0.31	0.123	0.198	-0.0944	-0.495	-0.0457	-1.18	-1.31	0.223	-0.354	-0.383	-0.512	-0.498	-0.84	0.509	0.409	0.101	0.0146	0.27	0.513	-0.612	-0.429	-0.909	-1.05	-0.162	0.037	-0.373	0.238	-0.664	-0.0037	0.0689	-0.654	0.116	-0.378	-0.313	-0.738	0.613	-0.304	-0.589	0.252	-0.388	-0.202	-0.471	-0.48	0.756	-0.673	0.291	0.642
NT5C3A	Inflamm	-0.221	-0.884	-0.776	-0.654	-1.06	-0.334	-0.488	-0.796	-0.607	-0.5	-1.06	-0.708	-1.27	-0.845	-1.09	-1.12	-0.953	-0.552	-1.03	-0.556	-1.32	-0.604	-0.809	-0.505	-0.526	-0.246	-0.84	-0.243	-0.519	-0.964	-0.753	-1.17	-1.8	-0.895	-0.696	-0.885	-1.2	-1.25	-0.345	-0.382	-0.8	-1.01	-1.14	-0.288	-0.601	-0.628	-0.338	-1.1
NTF3	Inflamm	-4.62	-4.82	-3.89	-4.07	-4.05	-5.26	-4.17	-4.43	-4.46	-4.64	-3.91	-3.78	-4.56	-4.31	-4.22	-4.61	-4.83	-3.91	-3.87	-3.55	-4.29	-4.23	-3.96	-3.79	-4.59	-4.46	-3.75	-4.04	-3.81	-4.22	-3.7	-3.72	-4.07	-3.99	-4.62	-4.16	-3.62	-4.19	-3.82	-3.63	-4.11	-3.66	-4.16	-4.12	-5.04	-4.32	-3.81	-4.28
NUB1	Inflamm	-0.182	-0.904	-0.463	-0.58	-0.848	-0.833	-0.633	-0.834	-1.02	0.132	-0.501	-0.429	-0.392	-0.679	-0.674	-0.774	-1.16	-0.458	-0.811	-0.581	-0.912	-0.157	-1.18	-0.354	-0.316	-0.959	-0.276	-0.0445	-0.38	-1.41	-0.865	-0.106	-1.07	-0.661	-0.483	-0.318	-0.722	-0.806	-1.02	-1.01	-0.618	-0.406	-0.664	-0.818	0.0484	1.04	-0.499	-0.64
NUDC	Inflamm	-3.58	-3.8	-4.06	-4.29	-4.28	-3.79	-3.35	-2.87	-4.06	-2.81	-4.03	-3.61	-5.03	-3.87	-4.2	-3.77	-3.33	-3.36	-4.45	-2.27	-3.35	-3.5	-2.56	-2.59	-2.65	-3.42	-3.22	-2.04	-3.18	-2.86	-2.68	-2.74	-3.17	-3.85	-2.84	-3.54	-2.98	-3.31	-2.73	-3.48	-3.29	-2.5	-2.71	-2.84	-2.94	-0.943	-3.01	-2.97
OMD	Inflamm	1.08	2.03	1.79	2.14	2.09	2.1	1.9	2.79	2.22	2.21	2.4	2.39	1.53	2.51	2.65	1.83	2.54	2.38	1.36	2.46	2.36	2.04	2.09	2.72	2.91	2.71	2.64	2.53	2.33	2.67	2.55	2.78	2.85	1.61	2.67	1.83	1.87	1.99	2.7	2.37	1.59	2.42	2.55	2.01	2.78	1.75	2.49	3.03
OSCAR	Inflamm	-3.27	-1.17	-2.39	-2.56	-1.6	-1.87	-1.73	0.482	-1.36	-1.78	-1.8	-1.3	-2.5	-1.13	-1.02	-1.57	-1.32	-1.24	-2.61	-1.04	-1.75	-0.875	-0.799	-0.207	0.424	-0.751	-0.466	-0.336	-1.65	-0.86	-0.727	0.0178	-1.1	-2.21	-1.56	-1.64	-1.93	-1.69	-0.795	-0.465	-1.07	-0.623	-0.804	-0.461	-0.436	-0.607	-0.776	-0.284
OSM	Inflamm	-3.79	-4.04	-5.84	-5.24	-4.25	-1.78	-4.38	-4.75	-4.83	-4.19	-4.63	-4.95	-4.69	-4.29	-4.35	-4.4	-4.54	-4.25	-5.27	-4.56	-5.05	-4.12	-5.23	-3.46	-5.21	-4.25	-3.5	-4.17	-4.73	-5.19	-4	-3.64	-5.01	-4.33	-4.6	-3.81	-4.73	-5.85	-3.76	-3.67	-4.89	-4.12	-5.04	-4.39	-4.6	-3.35	-4.61	-3.81
PADI2	Inflamm	-0.788	-0.93	-0.976	-1.37	-0.367	-0.989	-0.524	-0.449	-0.693	-1.79	-0.273	-1.96	-0.973	-0.92	-1.09	-1.51	-0.474	-1.33	-0.636	-0.586	-0.604	-1.24	-1.42	-0.669	-0.511	-0.961	-0.646	-0.526	-1.3	-0.756	-0.772	-0.785	-1.44	-1.15	-0.364	-1.99	-0.969	-0.773	-1.32	-0.645	-0.663	-0.748	-0.881	-0.816	-0.582	-1.03	-1.07	-0.193
PAPPA	Inflamm	-1.21	0.378	-1.06	0.893	0.0386	0.504	0.0733	0.839	0.414	0.854	1.49	-0.175	-0.0874	1.04	0.867	0.424	0.91	0.558	0.607	0.149	0.716	-0.488	0.04	1.7	0.668	0.87	0.961	1.31	-0.653	1.04	0.0608	1.28	1.14	-0.403	1.21	0.369	0.224	0.0111	0.506	0.413	0.527	0.373	0.732	1.38	1.81	0.298	0.0643	0.904
PARP1	Inflamm	0.791	-0.0141	-0.51	-0.111	-0.288	-0.0458	-0.147	-0.214	-0.254	0.137	-0.399	-0.0648	-0.551	-0.365	-0.541	-0.458	-0.291	-0.156	-0.46	-0.029	-0.699	-0.358	-0.0508	0.134	-0.056	-0.468	0.557	0.331	-0.0111	0.249	0.194	0.255	-0.129	-0.0043	0.0997	-0.082	-0.668	-0.357	-0.619	0.0281	-0.0436	0.12	0.134	-0.144	0.0039	0.471	-0.423	-0.168
PCDH1	Inflamm	-1.45	-0.631	-1.2	-1.27	-0.79	-1.31	-0.877	-0.227	-0.157	-0.482	-0.801	-0.792	-1.35	-0.509	-0.158	-0.645	-0.592	-0.35	-1.21	0.169	-0.87	-0.678	-0.63	0.122	0.0167	-0.564	-0.761	-0.333	-0.615	-0.397	-0.357	-0.118	-0.918	-1.13	-0.486	-0.91	-0.773	-1.06	-0.526	-1.17	-1.49	-0.668	-0.751	-1.12	-0.821	-0.762	-0.314	-0.682
PDGFB	Inflamm	-4.83	-8.87	-5.28	-4.98	-4.36	-4.56	-3.51	-4.26	-2.98	-3.27	-5.76	-4.65	-5.4	-3.42	-5.04	-6.4	-5.22	-5.04	-5.07	-3.93	-3.22	-5.59	-4.13	-4	-3.95	-3.77	-4.85	-5.3	-4.86	-5.43	-5.09	-4.95	-5.93	-4.33	-5.43	-6.74	-4.8	-4.95	-5.17	-4.35	-4.68	-4.44	-4.62	-4.21	-3.74	-4.01	-4.25	-4.3
PDLIM7	Inflamm	-0.244	-0.557	-0.568	-0.968	-0.837	-0.77	-0.652	-0.645	-1.2	-0.713	-0.772	-0.313	-1.11	-0.67	-1.01	-1.01	-0.0577	-0.0048	-0.826	0.142	-1.04	-1.02	-0.75	-0.0202	-0.3	-0.442	-0.121	-0.655	-0.367	-0.437	0.0252	-0.289	-1.32	-0.749	-0.498	-0.171	-0.434	-0.801	-0.717	-0.204	-1.32	0.115	-0.677	-1.47	-0.23	0.602	-0.618	-0.354
PGF	Inflamm	-1.16	-0.871	-1.94	-1.54	-1.09	-1.23	-0.953	-0.49	-0.376	-0.866	-1.21	-0.72	-1.09	-0.498	-0.277	-1.28	-0.677	-1.05	-1.9	-0.884	-0.962	-1.06	-1.31	-0.126	-0.0875	-0.318	-0.322	-0.75	-0.877	-0.876	-0.398	-0.494	-0.776	-0.727	-1.02	-1.09	-0.962	-0.223	0.485	1.14	-0.14	-0.603	-0.912	-1.13	0.905	0.118	0.246	-0.331
PIK3AP1	Inflamm	-1.31	-1.82	-1.2	-1.61	-0.482	-1.1	0.308	-0.641	-2.08	-0.554	-1.4	-1.65	-0.56	-1.49	-1.09	-1.73	-0.975	-1.39	-1.73	0.0035	-0.702	-0.275	-0.61	-1.45	-0.314	0.028	-1.21	-0.696	-0.762	-3.23	-0.966	-0.802	-1.38	-0.812	-2.65	-0.641	-1.49	-1.13	-1.08	-1.24	-1.78	-2	-1	-0.773	-0.711	-0.204	-1.77	-0.256
PKLR	Inflamm	-5.26	-5.76	-5.84	-4.99	-0.396	-4.61	2.21	-3.95	-5.34	-1.67	-5.48	-4.73	-5.17	-4.71	-5.29	-4.78	-5.05	-4.89	-5.45	0.552	-3.81	-4.97	0.774	-4.82	-5.75	-3.58	-4.58	-6.25	-5.19	-6.31	-2.14	-4.78	-5.24	-5.67	-2.91	-4.81	-2.57	-5.27	-5.16	-1.05	-5.33	-4.88	-5.28	-3.11	-3.21	2.36	-5.4	0.0496
PLA2G4A	Inflamm	-1.64	-1.2	-1.47	-1.8	-0.758	-1.61	0.251	-1.12	-1.95	-1.16	-1.69	-1.53	-1.66	-1.73	-1.16	-1.18	-1.5	-1.46	-1.93	-0.247	-1.52	-1.35	-1.02	-1.1	-0.849	-1.29	-1.33	-1.58	-1.73	-1.33	-1.08	-1.07	-1.47	-1.51	-1.31	-1.23	-1.45	-1.13	-0.87	-1.22	-1.36	-1.39	-1.38	-1.34	-0.863	-0.116	-1.45	-0.7
PLAUR	Inflamm	1.04	1.64	1.38	1.31	1.57	1.51	1.48	2.91	2.34	1.89	1.53	1.74	1.12	1.99	2.26	2.07	1.95	2.31	0.753	2.58	1.39	1.8	2.01	2.82	2.85	2.34	1.94	2.27	1.85	2.1	2.3	2.64	1.52	0.973	2.09	1.92	1.81	1.24	2.09	1.71	1.32	1.89	1.81	2.06	2.17	1.67	2.39	2.02
PLXNA4	Inflamm	-1.29	0.117	-0.607	-0.945	0.604	-0.347	0.0913	0.58	1.36	0.783	0.509	-0.15	-1.16	1.15	1.84	0.0488	0.71	1.32	-0.96	2.16	0.306	0.239	0.922	2.02	2.22	1.18	0.649	1.56	0.234	1.8	1.27	2.08	-0.0253	-1.3	1.15	-0.296	-0.141	-0.101	0.543	0.218	-1.09	0.727	0.629	-0.311	0.812	0.567	1.09	1.33
PNLIPRP2	Inflamm	-5.53	-6.14	-7.42	-7.45	-6.32	-9.58	-11.1	-9.34	-5.82	-4.32	-8.97	-5.32	-6.52	-5.7	-6.06	-5.26	-8.95	-6.12	-7.4	-5.51	-11.4	-5.79	-10.4	-5.15	-5.21	-5.09	-4.31	-5	-6.22	-5.19	-2.89	-5.64	-5.53	-6.11	-5.19	-6.1	-5	-7.09	-8.9	-9.64	-6.29	-5.49	-9.54	-4.44	-5.42	-6.09	-5.67	-3.05
PNPT1	Inflamm	-1.37	-1.56	-0.568	-1.22	-0.367	-1.21	-0.837	-1.27	-0.342	-0.158	-1.42	-1.64	-0.58	-0.416	-0.63	0.0222	-0.845	-1.09	-0.5	0.16	-0.941	-0.577	-0.599	-0.562	-1.48	-0.275	-1.81	-1.04	-0.0974	-1.1	-0.912	-0.702	-1.03	-0.496	-1.01	-1.22	-0.355	-0.845	-0.918	-0.863	-0.419	-0.636	-0.345	-0.984	-1.82	-1.02	-0.583	-0.827
PON3	Inflamm	-6.66	-6.83	-7.04	-7.11	-7.15	-7.13	-7	-6.31	-6.77	-6.23	-7.39	-5.88	-7.35	-6.2	-6.68	-6.51	-5.69	-6.75	-7.29	-6.4	-6.63	-5.88	-6.49	-6.86	-6.14	-6.41	-6.11	-6.65	-6.11	-6.37	-6.21	-6.52	-4.82	-7.36	-6.36	-6.77	-6.37	-7.16	-5.76	-6.41	-7.1	-6.02	-6.06	-6.34	-6.63	-5.28	-6.58	-5.87
PPP1R9B	Inflamm	-0.338	-0.495	-1.11	-0.88	-0.98	-1.12	-0.775	-1.06	-1.36	-0.804	-1.31	-0.923	-0.793	-1.34	-1.14	-1.2	-0.809	-0.481	-0.933	0.235	-1.38	-0.919	-0.364	-1.05	-0.883	-0.675	-0.141	0.0329	-0.959	-0.31	-0.522	-0.41	-0.855	-0.525	-0.445	-0.853	-0.941	-0.438	-1.24	-0.657	-0.898	-0.0128	-0.0364	-0.169	-1.02	0.41	-0.123	-1.87
PRDX3	Inflamm	0.337	0.22	-0.132	-0.381	-0.317	0.0253	0.322	0.0136	0.364	0.37	0.118	-0.236	0.391	0.242	0.0787	0.318	0.104	0.188	0.253	0.418	-0.125	0.506	0.368	0.59	0.144	-0.0126	-0.161	0.433	-0.145	0.0572	-0.17	0.852	0.0856	0.292	0.304	-0.0061	0.0142	0.131	0.295	-0.049	0.123	0.249	-0.177	0.265	0.455	0.535	0.424	-0.104
PRDX5	Inflamm	-3.24	-2.9	-2.63	-2.98	-2.71	-3.17	-2.7	-2.96	-2.74	-2.35	-2.75	-2.87	-2.86	-2.92	-3.01	-3	-2.91	-2.65	-2.89	-1.81	-2.46	-3	-2.45	-2.7	-2.61	-3.32	-2.26	-2.39	-3.02	-2.94	-2.69	-2.75	-2.35	-3.35	-2.31	-3.18	-2.83	-3.17	-2.85	-2.75	-1.96	-2.14	-2.42	-2.97	-3.02	0.132	-2.42	-2.75
PREB	Inflamm	0.0364	-0.231	0.083	-0.206	-0.308	-0.381	-0.0661	-0.377	0.188	-0.243	-0.171	-0.0788	0.069	0.151	-0.28	0.225	-0.37	-0.295	-0.147	-0.0649	0.292	0.33	-0.204	0.64	0.363	-0.125	0.455	0.622	-0.219	0.127	0.253	0.542	0.0635	-0.153	0.198	0.123	0.404	-0.168	-0.108	-0.394	-0.179	0.499	0.206	-0.052	-0.214	-0.245	0.25	0.187
PRELP	Inflamm	-1.41	0.171	0.049	1.18	0.333	1.7	0.922	1.71	-1.01	1.82	1.31	1.91	-1.38	2.21	2.65	-0.826	1.55	1.65	-0.766	2.24	2.85	0.866	2.11	3.16	3.01	2.52	2.56	2.58	1.66	2.65	2.8	2.57	2.8	0.867	2.93	1.09	0.874	1.71	2.62	1.6	1.9	1.91	2.81	1.53	3.17	2.5	2.73	2.95
PRKAB1	Inflamm	-0.898	-0.888	-0.58	-0.647	-0.497	-0.912	-0.865	-1.13	-0.622	-1.17	-0.812	-0.583	-0.96	-0.9	-1.27	-1.08	-0.967	-1.22	-0.781	-1.13	-1.23	-0.645	-0.586	-0.363	-1.1	-0.555	-0.705	-0.386	-0.92	-0.893	-0.571	-0.489	-1.14	-1.26	-0.516	-0.525	-0.785	-0.243	-1.13	-0.906	-0.975	-0.536	-0.182	-0.239	-0.291	-1.12	-0.0176	-1.09
PRKCQ	Inflamm	-0.0284	-0.337	-0.122	-0.025	-0.328	-0.122	-0.615	-0.269	-0.13	-0.763	-0.124	-0.0099	-0.223	-0.292	0.226	-0.193	-0.319	-0.739	-0.0429	-0.445	-0.29	-0.324	-0.708	-0.523	-0.326	-0.692	0.0157	-0.723	-0.38	-0.179	0.136	0.213	-0.179	-0.432	0.237	-0.33	0.108	0.0118	-0.414	-0.0758	-0.0149	0.384	-0.0272	-0.391	-0.214	-0.608	-0.0769	-0.992
PROK1	Inflamm	-3.22	-3.39	-3.35	-3.76	-3.17	-3.52	-3.08	-3.48	-3.06	-3.43	-2.77	-3	-3.5	-2.68	-3.58	-3.18	-3.73	-2.54	-3.33	-2.51	-3.14	-2.81	-3.64	-2.41	-2.44	-2.68	-2.22	-2.65	-3.71	-2.8	-3.19	-3.17	-3.24	-3.19	-3.6	-3.66	-3.26	-3.2	-3.17	-3.26	-3.2	-2.94	-3.42	-3.26	-3.52	-2.73	-2.53	-3.22
PRSS8	Inflamm	-1.73	-1.81	-1.71	-2.01	-1.75	-1.34	-0.836	0.654	-0.695	-1.07	-1.09	-1.27	-2.32	-0.582	0.175	-1.57	-0.455	-1.27	-1.52	-1.12	-0.232	-1.83	-1.31	-0.416	-0.11	0.688	-1.63	-1.19	-1.76	-1.4	-1.36	-0.334	-1.24	-1.89	-1.02	-1.41	-1.62	-1.43	-0.0221	-1.56	-1.59	-1.11	-1.32	-1.6	0.291	-1.01	-1.12	0.507
PSIP1	Inflamm	-0.943	-1.95	-2.43	-2.24	-2.44	-2.36	-1.86	-1.4	-1.87	-1.17	-2.26	-2.33	-2.66	-2.76	-1.68	-1.78	-1.8	-1.71	-2.09	-1.38	-2.4	-1.76	-1.72	-0.832	-1.18	-2.35	0.187	-0.837	-1.07	-0.668	-1.95	-1.11	-1.04	-1.24	-1.71	-1.77	-0.82	-2.06	-2.59	-2.22	-1.74	-0.618	-1.4	-1.23	-1.09	-1.22	-1.8	-1.23
PSMG3	Inflamm	-1.11	-1.47	-1	-1.46	-0.703	-1.61	0.586	-1.09	-1.12	-0.413	-1.9	-1.22	-1.53	-1.21	-1.15	-1.2	-1.01	-1.56	-1.34	-0.0817	-0.935	-0.695	-0.353	-0.256	-0.472	-0.942	-0.534	0.338	-0.766	-1.16	-0.461	-0.331	-0.989	-1.25	-1.11	-0.654	-1.4	-0.899	-1.2	-0.888	-1.08	-0.514	-1.13	-0.646	-1.2	0.278	-0.848	-0.792
PSPN	Inflamm	-5.44	-5.65	-5.51	-5.39	-5.58	-5.95	-4.88	-4.6	-5.49	-4.72	-5.29	-5.43	-6.49	-5.33	-5.21	-6.15	-5.03	-4.95	-5.28	-5.2	-5.38	-5.27	-4.8	-5.26	-5.06	-4.87	-4.53	-4	-4.85	-5.83	-5.28	-4.25	-5.58	-5.65	-5.61	-5.16	-5.77	-5.76	-4.77	-5.5	-5.27	-5.12	-5.15	-5.54	-5.26	-5.02	-5.44	-4.77
PTH1R	Inflamm	-2.98	-2.83	-3.2	-2.84	-2.89	-2.68	-3.42	-2.02	-2.41	-2.37	-2.97	-3.08	-3.42	-2.69	-2.38	-2.74	-2.53	-2.18	-3.14	-2.26	-2.91	-2.74	-2.73	-2.27	-2.13	-2.8	-2.78	-1.68	-2.9	-2.79	-2.32	-2.42	-3.42	-3.34	-2.44	-2.88	-2.87	-3.06	-2.94	-2.97	-3.28	-2.6	-2.85	-3.18	-2.92	-3.15	-2.59	-2.85
PTPN6	Inflamm	-1.15	-1.5	-2.52	-1.51	-1.23	-1.38	-0.913	-1.54	-1.56	-0.677	-1.2	-1.43	-1.6	-1.17	-0.999	-1.68	-1.81	-1.11	-1.59	-0.566	-1.13	-1.26	-1.88	-1.1	-0.866	-2.15	-1.34	-2.06	-1.38	-1.21	-1.29	-1.15	-0.858	-1.12	-0.676	-1.52	-1.13	-1.04	-2.72	-1.69	-1.92	-1.09	-1.21	-1.88	-1.32	-0.315	-1.2	-1.24
PTPRM	Inflamm	-3.62	-3.9	-3.45	-4.06	-3.1	-3.5	-3.61	-2.62	-2.49	-2.98	-3.27	-2.86	-4.13	-3.71	-3.13	-3.69	-3.79	-2.78	-3.66	-2.6	-3.27	-3.54	-3.52	-3.01	-2.47	-2.85	-3.06	-2.55	-3.07	-2.94	-2.71	-2.46	-3.32	-3.87	-3.01	-3.57	-3.43	-3.27	-3.28	-3.49	-3.52	-2.99	-3.33	-3.19	-2.91	-3.41	-3.45	-2.68
PTX3	Inflamm	-4.06	-4.81	-4.91	-4.37	-3.89	-4.62	-4.06	-4.61	-4.37	-3.16	-4.92	-5.49	-5.22	-4.3	-5.98	-4.17	-4.34	-3.82	-4.94	-3.79	-4.46	-4.28	-4.65	-4.58	-3.68	-4.64	-4.92	-3.28	-4.07	-5.79	-4.47	-3.96	-2.91	-3.53	-4.84	-3.3	-3.68	-5.11	-4.13	-4.1	-4.81	-4.32	-3.48	-5.68	-4.16	-2.82	-4.63	-4.19
RAB37	Inflamm	0.46	0.64	0.53	0.337	0.617	-0.667	0.811	0.19	0.672	0.844	0.245	0.327	-0.0693	0.639	0.138	0.579	0.963	0.701	0.375	1.02	0.846	0.392	0.139	1.19	-0.579	0.575	0.391	-0.0538	0.107	0.573	-0.0406	1.17	0.757	0.615	0.373	0.574	0.55	0.555	0.698	0.675	0.543	0.713	0.68	0.156	0.6	0.456	1.17	0.263
RAB6A	Inflamm	-3.3	-4.01	-3.38	-3	-3.07	-3.53	-3.26	-2.52	-2.95	-3.17	-3.64	-2.22	-3.67	-3.22	-2.67	-3.34	-3.77	-2.94	-3.81	-3.34	-3.37	-2.39	-3.33	-2.87	-2.48	-3.43	-2.08	-2.33	-3.3	-2.15	-1.83	-2.89	-5.34	-4.18	-2.51	-2.92	-2.61	-2.74	-2.37	-4.21	-3.43	-2.48	-3.25	-2.78	-3.44	-2.18	-3.1	-3.77
RABGAP1L	Inflamm	-0.419	-0.41	-0.516	0.277	-0.112	-0.32	0.0628	-0.598	-0.314	0.177	-0.405	-0.447	0.309	-0.46	0	-0.0303	0.21	-0.318	-0.52	-0.318	0.416	-0.319	-1.22	0.306	-0.683	0.0842	-0.365	-0.253	0.0033	-0.261	-0.448	-0.0159	-0.228	0.15	0.336	-0.338	0.207	-0.0497	-0.266	-0.334	0.0149	-0.191	0.125	0.0404	-0.213	-0.657	0.559	-0.16
REG4	Inflamm	-2.52	-2.79	-3.19	-3.73	-3.6	-4.55	-3.5	-3.48	-3.8	-2.91	-3.81	-3.34	-3.12	-2.83	-3.44	-3.31	-3.03	-3.2	-4.1	-3.08	-3.57	-2.96	-3.58	-3.44	-4.21	-3.48	-4.03	-2.57	-3.08	-4.12	-2.97	-3.61	-2.64	-2.66	-3.37	-1.94	-2.93	-2.76	-2.98	-2.53	-3.72	-2.33	-3.4	-2.43	-3.06	-3.55	-3.28	-3.67
RGS8	Inflamm	-0.291	-0.367	-0.194	-0.0523	-0.107	-0.236	0.0764	-0.554	0.0713	-0.264	-0.418	-0.617	0.106	0.0239	-1.04	-0.318	-0.213	-0.164	-0.15	-0.464	-0.255	-0.322	-0.473	0.0153	-0.0993	-0.0673	-0.392	0.14	-0.477	-0.659	-0.366	0.127	-0.724	-0.493	0.051	0.149	-0.266	0.1	0.213	-0.172	-0.371	-0.43	-0.452	-0.382	0.58	-0.558	-0.319	-0.363
ROBO1	Inflamm	2.57	3.94	3.03	2.74	2.75	2.73	3.2	4.35	4.3	3.99	3.55	3.69	2.7	4.03	4.47	3.82	4.28	4.65	3.15	5.16	3.32	3.7	4.29	4.83	5.16	4.03	3.59	4.45	4.23	3.94	4.17	4.53	2.88	3.18	4.38	3.82	3.86	3.52	3.96	2.59	2.62	4.36	3.64	3.37	3.8	3.6	4.34	4.17
SAMD9L	Inflamm	-0.914	-1.55	-1.03	-1.2	-1.09	-1.3	-1.03	-0.858	-1.06	-0.734	-0.906	-1.03	-1.33	-1.29	-0.983	-1.13	-0.878	-0.955	-1.21	-0.485	-1.3	-0.887	-1.07	-1.18	-0.451	-1.49	-0.452	-0.22	-0.445	-0.939	-0.937	-0.487	-1.15	-0.728	-1.62	-0.714	-1.24	-0.874	-1.44	-1.28	-1.74	-0.955	-0.871	-1.29	-1.12	-0.0375	-1.3	-1.8
SCG3	Inflamm	3.35	3.33	3.32	3.57	3.29	3.6	3.3	3.54	3.2	3.5	3.32	3.29	3.1	3.34	3.42	3.46	3.52	3.33	3.17	3.2	3.65	3.49	3.4	3.31	3.53	3.56	3.53	3.4	3.54	3.43	3.33	3.48	3.71	3.67	3.45	3.6	3.48	3.61	3.48	3.62	3.85	3.5	3.64	3.66	3.95	3.53	3.51	3.84
SCGB1A1	Inflamm	-3.43	-4.29	-3.71	-5.14	-4.62	-4.59	-4.34	-1.06	-4.2	-3.43	-4.53	-3.23	-4.34	-3.58	-4.25	-4.13	-3.86	-3.93	-4.27	-4.31	-4.22	-4.76	-4.5	-3.76	-3.77	-3.99	-4.06	-4.1	-4.37	-3.99	-2.9	-3.72	-4.08	-4.53	-3.58	-4.65	-4.81	-4.42	-3.51	-3.64	-4.8	-4.22	-3.02	-4.91	-3.17	-2.74	-4.36	-2.69
SCGB3A2	Inflamm	-5.37	-4.92	-5.39	-5.88	-5.79	-5.91	-5.34	-3.78	-6.2	-4.45	-5.64	-4.11	-6.3	-4.65	-4.95	-4.99	-3.8	-2.81	-5.19	-4.46	-4.63	-5.8	-5.33	-4.62	-4.71	-5.44	-5.03	-5.65	-4.45	-4.96	-5.76	-4.37	-4.73	-4.6	-5.25	-4.88	-5.12	-5.44	-3.86	-4.4	-5.75	-3.62	-4.27	-3.92	-4.61	-3.26	-4.88	-3.37
SCGN	Inflamm	0.297	-1.32	-0.857	-0.978	-1.14	-1.78	-1.2	-1.18	-0.682	-0.888	-0.646	-1.25	-0.691	-1.31	-1.28	-0.319	-0.882	-1.3	-0.675	-1.18	-0.739	0.808	0.397	-0.105	0.653	-1.11	-0.12	1.2	-1.52	0.332	0.203	0.184	-0.385	-0.475	0.352	-0.0871	-0.285	-0.087	-0.555	-0.773	0.513	0.888	0.226	0.298	-0.719	0.331	1.15	1.03
SCRN1	Inflamm	-0.697	0.965	-0.473	0.479	-0.024	-0.145	0.137	0.863	1.41	1.03	-0.286	-0.0247	0.182	0.809	0.25	0.583	0.504	1.33	-0.0758	0.635	0.447	1.7	1.4	1.68	2.35	0.246	2.05	2.99	0.199	0.937	0.966	2.03	0.96	0.124	0.67	-0.115	1.6	0.703	0.424	0.616	0.157	2.04	2.4	2.25	0.756	2.74	1.08	0.696
SELPLG	Inflamm	-2.4	-2.68	-1.81	-1.61	-1.12	-2.11	-2.23	-0.896	-0.889	-1.97	-1.54	-1.4	-1.98	-1.25	-1.29	-1.81	-1.57	-0.798	-1.76	-1.25	-1.09	-1.38	-0.734	-0.558	-0.832	-0.972	-0.455	-0.846	-1.62	-0.891	-0.731	-0.211	-1.16	-1.73	-0.564	-1.42	-2.62	-1.56	-1.27	-1.1	-1.34	-1.22	-1.38	-1.83	-0.971	-1.45	-1.26	-0.628
SERPINB8	Inflamm	-1.59	-0.997	-1.01	-1.76	-2.01	-1.61	-1.04	-0.857	-1.46	-0.955	-2.27	-1.63	-1.86	-1.17	-1.96	-1.04	-1.34	-1.78	-1.33	-1.26	-1.43	-0.809	-0.492	0.342	0.364	-1.77	-1.12	0.511	-0.86	-0.458	0.254	-0.0244	-1.56	-1.57	0.055	-1	-1.99	-1.28	-0.731	-2.27	-1.38	-1.33	-0.968	-0.113	-2.07	-1.14	-1.1	-0.0112
SH2D1A	Inflamm	-1.42	-1.35	-1.22	-1.27	-1.33	-1.18	-1	-1.53	-1.39	-1.14	-1.3	-1.64	-1.64	-1.5	-1.11	-1.14	-1.2	-1.25	-1.29	-0.879	-1.75	-1.34	-1.11	-1.22	-1.09	-1.62	-0.833	-0.763	-0.976	-1.42	-1.24	-1.07	-1.36	-1.34	-1.23	-0.944	-1.38	-1.41	-1.49	-1.36	-1.23	-1.34	-1.76	-1.36	-1.02	-0.572	-1.51	-1.37
SHMT1	Inflamm	-1.37	-3.6	-3.35	-3.6	-2.14	-4.15	-0.596	-3.15	-4.22	-2.15	-3.53	-2.88	-4.46	-3.12	-2.78	-2.72	-2.78	-2.53	-4.64	-0.0383	-2	-2.41	-1.92	-2.59	-2.16	-3.04	-2.7	-2.01	-1.81	-3.09	-1.69	-2.12	-2.77	-2.35	-2.34	-2.6	-2.45	-2.16	-2.97	-2.06	-3.15	-1.5	-2.6	-2.96	-2.7	1.18	-2.69	-1.08
SIGLEC1	Inflamm	-2.29	-1.01	-1.97	-3.47	-2.28	-2.43	-1.99	0.146	-1.52	-1.46	-1.98	-0.849	-2.15	-0.967	-1.02	-0.902	-0.808	-0.397	-2.39	-0.952	-2.03	-0.582	-1.95	-1.43	-0.642	-1.5	-1.02	-0.593	-0.963	-0.926	-0.66	-0.355	-1.38	-2.21	-0.868	-0.952	-0.643	-1.64	-1.03	-1.03	-1.69	-0.191	-1.08	0.405	-1.24	-1.09	-0.642	-1.83
SIGLEC10	Inflamm	-2.72	-1.76	-3.02	-2.67	-2.23	-2.86	-2.89	-1.03	-2.08	-1.9	-1.92	-2.99	-3.99	-2.16	-1.79	-2.4	-1.74	-0.887	-2.76	-1.54	-2.08	-1.91	-1.76	-0.893	-1.01	-1.92	-1.72	-0.973	-1.5	-1.71	-1.3	-0.923	-1.39	-2.65	-2.22	-1.83	-1.96	-2.3	-1.51	-1.81	-1.94	-1.32	-1.98	-0.968	-1.41	-1.97	-1.35	-1.06
SIRPB1	Inflamm	0.0507	0.918	0.826	0.702	1.2	1.27	0.97	1.54	1.34	1.09	1.28	0.87	0.665	1.54	1.54	1.19	1.08	1.51	0.973	1.64	1.05	1.17	1.17	1.76	1.63	1.6	1.03	1.1	1.11	1.34	1.21	1.8	1.03	0.169	1.41	0.59	1.06	1.06	1.3	0.864	0.524	1.08	0.984	0.915	1.24	1.35	1.34	1.44
SIT1	Inflamm	-0.916	-1.57	-1.28	-0.701	-1.44	-1.58	-0.781	-1.03	-0.932	-1.32	-1.04	-1.27	-1.57	-1.12	-1.35	-0.8	-0.91	-1.16	-0.96	-0.776	-1.08	-1.03	-1.45	-0.662	-1.46	-0.648	-0.892	-1.94	-0.919	-0.881	-1.37	-0.858	-0.907	-1.67	-0.815	-1.03	-1.23	-1.33	-1.33	-1.06	-1.37	-1.06	-1.06	-1.25	-1.6	-1.64	-1.29	-0.878
SKAP2	Inflamm	-1.66	-1.14	-1.88	-1.62	-2.29	-1.81	-1.19	-1.14	-1.69	-1.9	-2.3	-1.37	-1.73	-1.94	-1.65	-1.59	-1.41	-2.07	-1.88	-1.13	-1.92	-1.59	-1.59	-1.5	-1.18	-1.65	-1.04	-1.2	-1.48	-1.26	-1.28	-1.77	-1.43	-1.49	-1.21	-1.55	-1.8	-2.07	-1.52	-1.26	-1.7	-1.65	-1.5	-1.31	-1.33	0.869	-1.81	-1.63
SLAMF1	Inflamm	-2.74	-3.23	-7.77	-1.54	-3.13	-7.46	-2.93	-2.74	-2.03	-3.8	-2.81	-1.49	-7.65	-2.52	-7.56	-2.47	-2.04	-5.16	-2.85	-2.8	-2.74	-1.61	-3.66	-6.92	-7.07	-7.53	-7.44	-1.73	-7.53	-7.02	-7.6	-1.67	-1.54	-1.1	-2.23	-0.559	-1.84	-3.07	-2.05	-1.25	-3.39	-7.46	-3.09	-1.25	-3.63	-1.77	-2.05	-3.21
SLAMF7	Inflamm	-2.17	-1.96	-2.11	-3	-2.72	-2.57	-2.96	-2.75	-2.23	-1.86	-2.59	-1.84	-2.76	-2.77	-2.64	-2.56	-2.31	-2.35	-2.91	-2.85	-2.92	-2.39	-2.25	-2.58	-1.85	-2.58	-2.73	-1.64	-2.52	-2.62	-2.74	-1.9	-2.12	-2.67	-2.66	-2.57	-2.25	-2.54	-2.43	-2.49	-2.43	-2.28	-2.99	-3.16	-3.31	-2.19	-2.93	-2.32
SLC39A5	Inflamm	-2.54	-2.74	-2.81	-2.92	-2.77	-2.32	-2.86	-2.83	-2.69	-2.24	-2.48	-3.17	-3.21	-2.55	-2.95	-2.53	-2.38	-2.04	-2.85	-2.57	-2.95	-3.01	-2.71	-2.23	-2.59	-2.68	-2.13	-1.99	-2.32	-2.59	-2.55	-2.42	-2.62	-2.72	-2.84	-3.27	-2.62	-3.33	-2.6	-2.74	-2.93	-2.78	-3.04	-3.01	-2.95	-2.54	-2.53	-2.48
SMOC2	Inflamm	-0.184	0.974	-0.045	-0.271	-0.156	0.213	-0.337	1.1	0.778	1.17	0.124	0.455	-0.101	0.939	1.14	0.229	1.07	2.03	-0.0353	2.42	-0.551	0.27	0.363	0.966	1.36	0.273	0.538	1.35	0.778	0.564	0.784	0.724	0.514	0.776	0.846	0.293	1.73	0.118	0.76	0.024	-0.495	1.59	-0.0641	-0.306	-0.131	0.362	1.01	0.285
SMPDL3A	Inflamm	-0.473	-0.553	-0.542	0.165	-0.207	-0.112	-0.431	-0.21	0.0821	-0.618	-0.0844	-0.568	-0.701	-0.625	0.425	-0.734	0.233	-0.529	-0.135	0.385	-0.669	0.186	0.0452	-0.222	0.375	-0.0416	-0.139	-0.268	-0.326	-0.608	-0.443	0.0286	0.0334	-1.12	-0.023	-0.848	-0.629	-0.497	-0.0773	-0.591	-0.111	-0.199	-0.567	-0.714	0.0622	-0.4	-0.128	0.451
SPINK4	Inflamm	-0.926	-0.888	-1.24	-1.01	-1.05	-1.24	-1.39	-0.982	-1.11	-1.07	-1.2	-0.986	-1.62	-0.908	-1.15	-1.43	-0.986	-1.01	-1.11	-1.3	-1.55	-1.24	-1.27	-0.797	-0.969	-1.29	-0.515	-0.796	-1.09	-1.76	-1.03	-0.961	-1.16	-1.27	-1.45	-0.959	-1.08	-1.14	-0.934	-1.54	-1.03	-0.544	-0.85	-1.19	-1.02	-1.02	-1.26	-1.15
SPINT2	Inflamm	5.39	5.63	5.59	5.32	5.4	5.16	5.4	5.95	5.84	5.62	5.56	5.7	5.51	5.74	5.81	5.71	5.74	5.88	5.43	5.82	5.34	5.68	5.77	5.88	6.11	5.71	5.81	5.86	5.85	5.74	5.86	5.83	5.24	5.4	5.76	5.71	5.72	5.6	5.7	5.21	5.28	5.9	5.52	5.54	5.6	5.53	5.78	5.73
SPON1	Inflamm	2.25	2.18	1.13	1.95	1.82	1.61	1.41	2.6	2.08	2.68	2.36	1.9	1.03	2.53	2.84	2.18	2.73	3.15	1.05	2.95	1.36	1.89	2.51	3.13	3.06	2.02	1.89	2.76	2.58	2.44	2.51	2.6	1.95	2.24	2.69	2.69	2.92	2.03	2.11	1.59	1.19	3.72	2.31	1.56	2.63	1.78	2.54	2.6
SPRY2	Inflamm	1.97	2.38	2.26	2.28	1.7	2.12	2.39	2.75	2.5	2.99	2.12	2.88	2.28	2.89	2.76	2.43	3.22	3.9	2.13	4.09	1.75	2.29	2.72	4.01	3.43	2.04	2.49	3.52	3	2.85	3.22	3.3	1.78	1.97	2.84	2.47	3.06	2.42	2.62	1.04	1.65	3.75	2.4	2.89	1.49	1.26	3.3	1.86
SRPK2	Inflamm	-0.0356	0.328	0.197	0.0118	0.324	0.435	0.025	0.205	0.173	0.244	0.45	-0.103	0.0052	0.308	0.179	0.0438	0.22	0.339	0.457	0.403	0.249	0.722	0.227	0.552	1.28	0.242	0.879	1.52	0.561	0.42	0.386	0.962	0.268	0.191	0.415	0.453	0.318	0.412	0.133	-0.0693	0.595	0.525	0.347	0.738	0.21	0.46	0.602	0.104
STX8	Inflamm	-0.537	-0.625	-0.815	-0.777	-0.617	-0.72	-0.463	-0.16	-0.327	-0.284	-0.768	-0.0811	-0.988	0.0305	-0.105	-0.988	0.135	0.533	-0.904	0.464	-0.41	0.0969	0.46	1.18	1.59	-0.0477	1.05	1.76	0.0521	0.673	0.854	1.39	0.231	-0.409	0.51	-0.372	-0.256	-0.376	0.232	-0.419	-0.0989	0.506	-0.108	0.13	-0.0437	-0.127	0.409	0.0103
SULT2A1	Inflamm	-0.528	-0.738	-0.607	-0.412	-0.596	-0.732	-0.408	-1.01	-0.541	-0.342	-0.893	-0.673	-0.795	-0.552	-0.562	-0.897	-0.785	-0.607	-0.972	-0.79	-0.697	-0.849	-0.857	-0.82	-0.698	-0.931	-0.488	-0.299	-0.64	-0.688	-0.388	-0.445	-0.814	-0.886	-0.659	-0.341	-0.665	-0.759	-0.884	-0.442	-0.694	-0.33	-1.11	-0.906	-0.7	-0.791	-0.6	-0.91
TANK	Inflamm	-0.0376	0.253	0.284	0.259	0.502	0.434	0.851	-0.507	-0.682	-0.0878	-0.669	-0.681	0.421	-0.149	0.218	-0.0093	0.6	0.602	-0.136	1.19	0.567	-0.265	-0.823	-0.0575	0.423	0.493	-0.232	0.509	0.921	-0.704	0.113	-0.503	-0.0732	0.346	-0.211	0.853	0.305	-0.021	0.126	0.765	0.164	-0.194	0.27	-0.64	0.558	-0.428	0.312	0.184
TBC1D5	Inflamm	-0.99	-1.24	-0.518	-0.808	-0.5	-0.0683	-0.712	-1.09	-1.04	-0.886	-0.59	-0.841	-1.3	-0.51	-0.745	-1.31	-0.895	-0.332	-0.801	-0.907	-0.872	-0.938	-1.03	-0.59	-0.562	-1.23	-0.128	-0.395	-0.328	-1.06	-0.594	-0.534	-0.74	-0.622	-0.785	-0.66	-0.686	-0.576	-1.16	-0.412	-0.791	-0.416	-0.843	-0.708	-0.656	-0.932	-0.524	-0.592
TFF2	Inflamm	-4.49	-4.18	-4.32	-3.99	-3.18	-5.6	-4.36	-2.7	-4.23	-3.62	-4.58	-3.18	-3.84	-3.57	-3.38	-3.75	-3.51	-3.22	-5.29	-2.93	-4.11	-3.33	-3.75	-3.62	-3.2	-3.34	-3.27	-3.17	-4.29	-3.72	-2.74	-4.23	-3.29	-3.19	-3.83	-3.71	-3.25	-3.96	-3.56	-3.08	-4.21	-3.61	-2.94	-3.32	-3.89	-3.89	-3.43	-2.59
TGFA	Inflamm	2.1	2.61	2.31	1.81	2.49	2.44	2.29	2.78	2.36	2.5	2	2.42	1.97	3.04	2.99	2.47	2.66	2.89	2.22	3.03	2.29	2.61	2.5	3.14	3.27	2.93	2.87	3.26	3	2.24	3.04	3.31	2.16	2.11	2.54	2.54	2.05	2.38	2.7	2.26	2.05	2.69	2.21	2	3.05	2.2	2.49	2.99
TGFB1	Inflamm	-4.66	-4.11	-4.75	-4.22	-4.49	-4.07	-4.29	-3.57	-3.92	-3.91	-4.14	-3.97	-4.72	-3.71	-3.31	-4.22	-3.9	-3.85	-4.49	-3.55	-4.02	-4.77	-3.59	-3.53	-3.87	-4.64	-3.93	-4.4	-4.41	-3.88	-3.84	-3.43	-4.17	-4.4	-3.87	-4.73	-3.9	-4.61	-3.57	-3.02	-4.53	-3.6	-3.98	-4.39	-3.86	-4.22	-3.8	-3.88
TIMP3	Inflamm	-1.02	-0.547	-0.845	-0.177	-0.57	0.108	-0.87	0.0798	-0.337	1.39	0.364	0.932	-1.75	1.99	2.32	-0.454	1.3	2.27	-1.57	2.79	-0.202	0.422	1.12	3.54	3.25	0.0831	0.945	1.46	0.58	1.98	1.81	2.42	0.566	-0.365	1.28	-0.266	1.04	-0.0942	1.05	0.431	-1.05	1.97	1.24	-0.406	1.26	0.0503	1.8	1.56
TLR3	Inflamm	-1.87	-0.0674	-0.724	-0.331	-0.0119	-0.932	-0.167	1.13	0.56	-0.368	-0.38	-0.386	-1.02	0.227	0.14	0.197	0.253	-0.168	-0.716	1.27	-0.434	-0.505	0.312	0.402	0.588	-0.0164	-0.685	0.358	-0.556	-0.182	-0.695	0.78	-0.655	-1.48	0.154	-1.07	-1.01	-0.961	0.285	-0.138	-1.1	-1.5	-0.612	-0.792	0.514	0.0176	-0.767	0.894
TNF---3	Inflamm	-2.59	-2.26	-2.52	-2.85	-2.69	-2.66	-1.89	-2.66	-2.82	-2.86	-2.72	-3.09	-3.41	-3.03	-2.35	-2.13	-1.87	-1.96	-2.56	-2.14	-1.82	-2.4	-2.45	-1.93	-2.55	-2.53	-2.57	-2.14	-2.03	-2.06	-2.25	-2.02	-2.42	-2.57	-2.28	-1.53	-2.47	-2.65	-2.51	-2.26	-1.58	-1.83	-2.53	-1.8	-2.59	-2.13	-2.04	-2.03
TNFAIP8	Inflamm	0.393	-0.194	-0.361	0.275	-0.199	0.764	0.326	-0.581	-0.174	-0.313	0.198	-0.126	0.256	-0.713	-1.03	-0.644	0.378	-0.378	-0.354	-0.644	-0.84	-0.0626	-1.44	-0.771	-0.454	-0.133	-0.116	0.0797	-0.502	-0.35	0.507	-0.477	-0.64	-0.188	-0.533	-0.381	0.141	-0.128	0.482	-0.408	-0.48	-0.144	-0.222	-0.216	0.341	-0.81	-1.17	0.0708
TNFRSF11A	Inflamm	-1.46	-0.0006	-1.52	-1.69	-0.868	-0.784	-1.21	0.0514	-0.154	-0.751	-1.06	-0.928	-1.12	-0.525	-0.126	-0.533	-0.603	0.198	-1.68	0.29	-1.21	-0.591	-0.0698	0.747	0.628	-0.786	-0.513	0.436	-0.574	0.304	0.0828	0.488	-0.558	-1.5	-0.168	-1.31	-0.414	-1.21	-0.337	-0.479	-1.27	-0.224	-0.803	-0.238	-0.714	-0.611	-0.0543	-0.651
TNFRSF11B	Inflamm	-0.944	0.169	0.503	1.37	1.14	2.48	0.82	2.61	0.727	1.77	1.33	1.87	-0.414	1.69	2.09	0.0501	1.6	1.32	0.0423	3.39	2.28	0.398	1.11	2.88	3.08	2.15	1.97	1.51	0.737	1.86	1.79	2.32	2.73	0.0903	1.63	-0.434	0.719	0.793	2.68	2.39	0.456	1.12	1.96	0.4	2.6	1.76	1.77	3.22
TNFRSF13B	Inflamm	-4.97	-4.14	-4.71	-3.87	-3.92	-4.3	-3.22	-2.89	-3.19	-3.37	-3.94	-2.94	-4.3	-3.11	-3.34	-2.97	-2.96	-3.06	-3.82	-2.98	-3.01	-4.09	-3.17	-2.66	-2.71	-3.08	-2.98	-3.05	-2.39	-2.8	-2.69	-2.95	-3.12	-2.4	-3.34	-2.61	-2.81	-3.72	-3.08	-2.89	-3.53	-2.93	-3.17	-2.76	-2.62	-3.01	-3.86	-2.48
TNFRSF13C	Inflamm	0.804	1.04	0.418	0.68	0.946	0.666	1.09	1.61	1.49	0.144	0.333	0.584	0.442	1.68	1.39	1.77	1.37	0.89	0.0349	2.14	0.99	1.48	1.28	2.86	1.75	1.97	1.65	1.74	1.03	1.19	1.17	2.92	1.03	0.913	1.71	1.42	1.29	1.13	1.08	1.2	0.613	2.74	1.3	0.669	1.53	0.57	1.34	1.37
TNFRSF14	Inflamm	0.787	2.11	1.34	1.15	1.48	1.53	1.4	2.6	2.7	1.58	2.01	1.88	1.5	2.16	2.27	1.97	1.8	2.45	1.16	2.6	1.16	1.81	1.91	3.17	2.96	2.46	2.04	2.24	1.63	2.24	2.71	2.57	1.27	0.674	1.97	1.5	1.52	1.46	2.09	1.74	1.13	2.24	1.48	1.78	1.83	1.45	2.19	1.87
TNFRSF4	Inflamm	-3.85	-3.77	-5.01	-4.64	-3.84	-4.61	-4.61	-2.94	-2.76	-3.6	-3.99	-3.56	-4.52	-3.5	-3.3	-4.03	-3.68	-3.46	-4.44	-2.9	-4.73	-3.72	-3.57	-2.26	-2.39	-2.9	-3.78	-3.48	-2.68	-2.9	-2.95	-2.59	-4.31	-4.28	-3.52	-3.72	-3.46	-4.42	-3.21	-4	-3.86	-3.79	-4.76	-4.26	-3.69	-3.93	-3.26	-3.43
TNFSF10	Inflamm	-7.97	-6.7	-8.47	-7.65	-7.79	-8.41	-7.33	-7.58	-6.75	-6.52	-7.61	-6.41	-7.72	-6.92	-5.4	-6.95	-6.08	-6.34	-8.69	-5.58	-6.7	-6.06	-6.02	-6.36	-6.97	-7.28	-6.57	-6.46	-7.37	-7.67	-6.54	-5.94	-6.69	-7.19	-6.31	-6.61	-7.21	-6.85	-6.17	-6.99	-9.02	-7.07	-6.42	-7.66	-6.88	-7.37	-6.64	-7.34
TNFSF11	Inflamm	-4.27	-4.24	-4.29	-3.68	-4.43	-3.37	-3.52	-3.93	-3.47	-4.37	-4.85	-4.32	-3.88	-3.02	-5.01	-3.68	-2.91	-4.04	-4.79	-3.77	-3.95	-2.9	-3.23	-3.55	-4	-4.19	-4.19	-4.2	-2.86	-3.94	-3.28	-2.89	-4.39	-3.61	-3.39	-3.83	-4.8	-4.7	-3.73	-4.22	-3.64	-4.51	-3.65	-6.18	-2.58	-5.34	-3.56	-4.12
TNFSF12	Inflamm	-1.56	-0.854	-1.45	-1.1	-0.189	-0.848	-0.918	0.653	1.1	0.55	0.185	0.0729	-0.408	0.532	0.928	0.185	0.325	0.506	-0.283	1.34	0.247	0.365	0.36	1.94	1.45	1.19	0.332	1.41	0.278	1.17	1.09	1.39	0.222	-0.446	0.558	-0.491	0.122	-0.156	1.11	-0.204	-1.06	0.273	0.193	-0.159	0.319	0.247	0.836	0.55
TNFSF13	Inflamm	-0.524	1	0.201	1.51	0.824	1.44	1.11	2.67	1.45	1.27	1.13	1.34	0.172	1.91	2.36	0.964	1.54	2.04	0.525	2.07	1.33	0.855	1.53	2.75	2.81	2.24	2.08	2.32	1.4	2.26	2.24	2.47	2.17	0.239	2.14	0.855	1.08	1.4	2	1.78	1.04	1.87	1.68	1.27	2.42	1.33	1.98	2.74
TPP1	Inflamm	3.96	4.02	4.06	4.36	4.31	4.12	4.25	4.47	4.52	4.25	4.47	4.03	3.72	3.79	4.62	4.22	4.54	4.01	3.96	4.57	4.61	4.34	4.61	4.55	4.8	4.66	4.42	4.39	4.23	4.54	4.41	4.6	4.33	4.17	4.56	4.26	4.16	4.26	4.4	4.28	4.25	4.09	4.46	4.29	4.64	4.24	4.41	4.76
TPSAB1	Inflamm	-5.02	-6.58	-7.74	-7.11	-5.72	-7.53	-7.15	-7.03	-6.67	-5.16	-7.54	-6.51	-7.46	-4.85	-7.05	-6.46	-7.2	-6.23	-7.76	-4.62	-5.61	-7.11	-6.58	-6.31	-7.1	-6.87	-6.57	-6.22	-6.66	-5.62	-4.65	-5.37	-4.34	-6.63	-5.59	-7.83	-5.98	-5.94	-6.34	-5.46	-5.96	-6.23	-6.03	-4.49	-5.09	-3.92	-7.52	-5
TPT1	Inflamm	-0.265	-0.0187	0.55	-0.361	-0.0777	-1.24	-0.348	-0.316	-2.01	-0.241	-0.561	-1.13	-0.405	-0.304	-0.63	-1.23	-0.483	0.41	-0.54	-0.0513	-0.0333	-0.0278	-0.0122	0.148	0.224	-0.0623	-0.996	0.13	0.294	-0.231	0.238	-0.221	-0.234	0.12	-0.513	0.337	-0.152	-0.576	-0.489	-0.222	-1.1	-0.604	-0.665	-0.802	0.0709	-0.231	0.358	0.554
TRAF2	Inflamm	-1.58	-2.17	-1.66	-2.18	-2.17	-1.81	-1.53	-2.03	-2.57	-1.54	-2.37	-1.88	-1.77	-2.35	-1.94	-2.44	-1.75	-1.99	-2.1	-1.36	-2.24	-1.7	-1.83	-1.85	-1.38	-2.42	-1.87	-1.16	-1.64	-2.45	-1.53	-1.16	-1.86	-2.23	-1.99	-2.13	-2.41	-2.39	-1.9	-2.08	-2	-1.78	-2.1	-2.24	-1.56	-0.399	-2.17	-1.68
TREM2	Inflamm	-0.564	1.48	-0.772	0.803	-0.0843	0.915	0.151	3.13	1.64	2.25	1.54	2.26	0.387	2.51	2.7	1.25	2.04	2.85	-0.839	2.63	2.09	2.02	1.03	3.91	4.21	2.22	3.04	3.49	2	3.79	2.64	3.97	2.78	0.982	2.85	1.3	1.77	1.38	2.26	3.81	1.98	3.48	3.26	2.66	2.82	2	3.13	3.77
TRIM21	Inflamm	-1.78	-2.11	-2.04	-1.94	-1.91	-1.87	-1.13	-2.61	-2.34	-1.46	-2.12	-1.84	-2.04	-1.81	-1.62	-1.2	-1.73	-1.82	-2.22	-1.06	-2.14	-2.4	-2.09	-1.65	-2.22	-1.47	-1.83	-1.97	-1.82	-1.33	-1.5	-1.47	-2.13	-2.15	-1.36	-2	-2.22	-2.27	-1.58	-1.58	-1.99	-2.55	-2.13	-1.78	-2.13	0.535	-1.77	-2.05
TRIM5	Inflamm	0.369	0.0786	0.172	0.529	0.592	1.01	0.264	0.513	0.491	0.796	0.326	0.171	0.358	0.34	-0.739	0.798	0.336	0.957	0.523	1.03	-0.45	0.746	0.58	1.03	0.826	0.499	0.572	1.34	0.889	0.847	0.064	-0.301	0.874	0.662	0.743	0.45	0.736	-0.0977	0.616	0.531	0.477	0.212	0.375	-0.073	0.495	0.661	0.136	0.415
VASH1	Inflamm	0.34	-0.116	0.043	0.224	0.0691	0.285	0.0618	0.304	-0.0002	0.257	0.0699	0.291	0.2	0.218	0.143	0.0729	0.11	0.214	0.407	0.348	0.131	0.406	0.276	0.0728	0.495	0.373	0.617	0.695	0.351	0.0219	-0.0262	0.404	0.0149	0.191	0.0653	0.203	-0.0006	0.182	-0.063	0.199	0.287	0.198	0.404	0.194	0.22	0.196	0.177	0.367
VEGFA	Inflamm	-1.65	-0.683	-1.5	-1.45	-1.18	-1.12	-1.56	-0.613	-0.559	-0.537	-1.02	-0.962	-1.69	-0.37	-0.325	-0.95	-0.823	-0.255	-1.51	0.605	-1.28	-0.998	-0.588	0.305	-0.212	-0.943	-1.06	-0.484	-0.662	-0.616	-0.751	-0.682	-1.71	-1.2	-1.06	-1.23	-0.464	-1.03	-0.455	-1.39	-2.06	-0.0205	-1.1	-1.44	-1.32	-1.38	-0.374	-1.06
VEGFD	Inflamm	-8.96	-6.55	-6.58	-7.48	-6.2	-6.98	-6.21	-5.19	-5.52	-5.56	-5.18	-5.27	-8.02	-4.21	-4.66	-6.81	-5.14	-5.35	-6.76	-5.14	-5.36	-6	-4.75	-2.98	-3.68	-5.33	-4.56	-5.15	-5.77	-4.94	-4.24	-3.7	-4.62	-6.45	-4.86	-6.41	-5.53	-5.58	-4.98	-4.8	-6.67	-4.87	-5.18	-6.87	-4.29	-5.45	-4.81	-4.51
WAS	Inflamm	0.555	0.924	1.58	1.06	0.674	1.3	1.4	0.747	0.901	0.392	1.4	0.54	0.277	0.598	0.269	1.61	0.606	0.0489	1.13	0.981	0.829	1.07	-0.229	0.374	0.618	1.27	1.2	0.675	0.737	1.44	1.15	0.48	0.146	1.22	1.28	0.946	1.14	1.29	0.614	1.44	0.905	0.727	0.657	1.81	1.42	0.662	0.88	1.02
WFIKKN2	Inflamm	4.36	4.24	4.31	4.3	3.84	3.75	4.13	4.45	4.07	4.33	4.34	4.39	4.28	4.29	4.39	4.14	4.44	4.37	3.85	4.36	4.3	4.29	4.39	4.41	4.61	4.38	4.46	4.38	4.38	4.36	4.27	4.46	4.41	4.33	4.49	4.38	3.99	4.48	4.39	3.94	4.31	4.42	4.45	4.42	4.46	4.11	4.44	4.52
WNT9A	Inflamm	-1.98	-1.44	-1.49	-1.63	-2.09	-2	-1.62	-1.85	-1.74	-1.85	-1.74	-1.88	-1.74	-1.94	-1.86	-1.72	-1.98	-1.76	-1.87	-1.51	-1.93	-1.56	-1.79	-1.24	-2.08	-1.38	-1.99	-1.61	-1.81	-1.95	-1.44	-1.41	-2.39	-1.89	-1.83	-1.55	-1.84	-1.71	-1.74	-2.11	-1.95	-1.92	-1.61	-1.88	-2.18	-2.36	-1.62	-1.62
YTHDF3	Inflamm	-0.34	0.262	-0.815	0.418	-0.299	-0.196	0.368	0.705	-2.78	-1.13	-2.48	-0.153	0.314	-0.837	-0.263	-0.612	-0.936	-0.008	-1.52	-1.11	-0.334	-0.116	-1.18	-1.03	-1.56	-1.49	-0.378	0.817	-1.74	0.116	0.164	-2.34	-1.81	-0.527	0.465	-1.33	-0.718	-0.0653	-0.782	-0.995	-0.897	0.446	-2.55	-1.24	-0.918	-0.195	0.488	-1.38
ACAN	Cardiomet	0.823	-0.308	-0.831	-1.89	-0.874	-1.4	-1.37	-1.83	-0.89	0.477	-1.74	-0.423	-1.04	-0.543	-0.642	-0.383	-0.7	-0.064	-1.86	3.25	-2.01	-0.452	-1.48	-0.724	0.032	-1.3	-1.27	0.204	0.0713	-1.08	-0.364	NA	-1.42	0.128	-1.56	1.3	-0.499	-1.77	-1.31	-0.457	-1.75	0.773	-1.26	-0.643	-1.12	-1.74	-0.923	-1.97
ACE2	Cardiomet	-2.88	-2.77	-2.98	-2.54	-2.7	-2.61	-2.47	-3.15	-2.31	-2.78	-3.05	-2.89	-2.85	-2.95	-3.14	-2.73	-3.18	-2.86	-2.67	-2.59	-2.97	-2.8	-2.98	-2.71	-2.57	-2.72	-2.69	-2.85	-2.85	-2.76	-2.37	NA	-2.51	-2.74	-2.75	-2.4	-3.04	-2.6	-2.87	-2.82	-2.58	-2.64	-2.89	-2.59	-2.78	-2.98	-2.59	-2.54
ACOX1	Cardiomet	-0.803	-0.812	0.076	-0.278	-0.878	-0.3	-0.626	-0.16	-0.642	-0.355	-0.425	-1.04	-0.781	0.573	0.16	-1.74	-1.72	-0.207	0.316	0.235	-0.678	-0.61	-0.238	-0.532	-0.0677	-1.02	-0.998	0.498	0.132	-0.654	-0.374	NA	-0.317	-0.476	-0.339	-0.688	-0.752	-0.511	-0.137	0.0037	-0.286	-0.348	-0.787	-0.908	-0.195	0.0738	-0.459	-0.34
ACP5	Cardiomet	-3.91	-3.13	-3.79	-3.97	-3.21	-3.58	-3.36	-2.3	-3.02	-2.8	-2.57	-2.74	-3.45	-1.88	-1.57	-3.61	-2.51	-2.2	-2.57	-1.51	-1.34	-2.33	-1.86	-1.81	-0.664	-1.02	-1.22	-1.45	-2.33	-1.01	-1.44	NA	-1.76	-2.92	-1.49	-2.41	-2.7	-2.41	-1.69	-3.28	-2.94	-1.47	-1.79	-2.25	-2.58	-2.43	-2.01	-0.757
ACTA2	Cardiomet	-0.723	-0.909	-0.518	-0.596	-0.969	-0.539	-1.1	-0.825	-1	-0.741	-1.07	-0.688	-1.13	-0.543	-0.314	-0.977	-0.673	-0.946	-1.15	-0.726	-0.571	-0.516	-0.617	-0.0118	-0.804	-0.462	-0.572	-1.03	-0.911	-0.521	0.216	NA	-0.264	-0.781	-1.13	-0.702	-0.491	-1.05	-0.821	0.274	-1.08	-0.653	-0.88	-1.04	0.363	-0.798	-1.12	-0.69
ACY1	Cardiomet	-4.54	-4.1	-3.35	-4.58	-3.86	-4.68	-3.82	-5.04	-4.49	-4.16	-4.18	-4.55	-4.79	-4.53	-3.76	-3.64	-3.77	-3.39	-4.18	-2.04	-3.95	-4.29	-4.37	-3.91	-2.09	-5.05	-4.05	-3.66	-3.33	-4.26	-3.84	NA	-3.49	-3.68	-3.53	-3.95	-3.32	-4.89	-3.26	-4.27	-5.37	-2.67	-4.08	-3.12	-3.88	-2.36	-4.31	-3.67
ADA2	Cardiomet	-3.28	-2.64	-3.94	-3.09	-2.84	-3.61	-2.87	-0.838	-1.85	-3.09	-2.68	-2.73	-3.51	-2.66	-2.07	-1.69	-2.78	-2.61	-2.93	-1.86	-1.99	-1.78	-2.49	-1.65	-1.71	-1.9	-2.04	-2.21	-2.46	-1.44	-2.13	NA	-1.94	-2.72	-2.12	-1.66	-2.32	-2.45	-2.09	-1.94	-2.24	-1.64	-2.04	-1.69	-1.63	-1.73	-1.97	-1.54
ADAM15	Cardiomet	-3.31	-1.57	-1.6	-1.68	-2.2	-2.57	-1.35	-0.987	-1.05	-1.85	-1.85	-1.88	-2.7	-1.2	-0.545	-1.51	-1.79	-1.37	-1.55	-0.19	-1.58	-1.39	-1.48	0.257	-0.188	-0.223	-0.583	-0.602	-1.29	-1.16	-0.47	NA	-2.1	-2.04	-1.4	-1.85	-0.969	-1.62	-0.905	-1.3	-2.39	-0.965	-1.3	-0.93	-1.08	-1.96	-1.21	-0.799
ADAMTS13	Cardiomet	-7.36	-6.72	-7.02	-7.17	-7.31	-7.42	-7.21	-6.72	-7.49	-6.71	-6.92	-6.38	-7	-6.65	-6.77	-7.57	-6.8	-6.74	-7.5	-6.74	-6.41	-6.36	-6.79	-6.4	-6.73	-7.21	-6.03	-6.6	-7.15	-7.03	-6.15	NA	-6.3	-6.76	-6.8	-6.68	-7.05	-6.74	-6.58	-6.76	-6.9	-6.19	-6.01	-5.55	-6.83	-5.96	-7.08	-5.91
ADAMTS16	Cardiomet	-0.944	-1.16	-1.15	-1.03	-1.26	-1.75	-1.21	-0.882	-1.14	-1.3	-1.35	-1.52	-1.55	-0.796	-0.74	-1.28	-1.58	-1.43	-1.17	-0.992	-1.36	-0.8	-1.03	-0.918	-0.835	-0.878	-1.35	-0.824	-0.814	-0.853	-1.47	NA	-0.82	-0.812	-1.03	-0.85	-1.38	-0.658	-0.791	-1.14	-1.49	-1.05	-0.784	-0.372	-1.12	-1.21	-0.606	-1.4
ADGRG2	Cardiomet	-3.89	-3.61	-3.81	-3.87	-4.27	-4.39	-3.98	-3.67	-3.48	-3.43	-3.8	-3.22	-4.21	-3.14	-3.77	-3.86	-3.38	-3.38	-4.58	-3.5	-5.2	-4.3	-4.27	-3.4	-2.92	-3.87	-3.8	-2.68	-3.72	-3.48	-3.15	NA	-3.06	-3.97	-4.93	-3.68	-3.57	-3.98	-3.53	-3.82	-4.23	-3.33	-3.77	-4.34	-4.01	-4.77	-3.65	-3.59
ADH4	Cardiomet	-5	-5.24	-5.3	-5.16	-4.93	-5.53	-4.77	-5.6	-5.06	-5.08	-4.98	-5.24	-5.05	-5.52	-5.35	-5.38	-5.57	-5.32	-5.19	-5.52	-5.38	-4.83	-5.57	-5.04	-4.97	-5.28	-5.16	-5.4	-4.75	-5.53	-4.87	NA	-4.58	-5.09	-5.65	-4.65	-5.07	-5.19	-5.26	-5.15	-5.27	-5.51	-5.37	-4.8	-4.84	-4.86	-5.18	-5.54
AGXT	Cardiomet	-3.21	-3.36	-3.06	-3	-2.72	-2.59	-2.46	-3.24	-3.35	-3.35	-3.36	-2.07	-2.98	-3.34	-3.36	-3.12	-3.37	-3.18	-3.1	-3.01	-3.73	-3.24	-3.15	-3	-0.838	-3.37	-2.63	-2.59	-2.78	-3.11	-2.77	NA	-2.96	-3.08	-3.56	-2.86	-2.77	-3.59	-2.35	-2.78	-3.45	-2.15	-2.98	-2.81	-2.97	-3.44	-3.32	-2.8
AHCY	Cardiomet	0.746	0.462	0.699	0.241	0.141	0.658	2.1	-0.0019	0.465	1.35	-0.264	0.49	0.174	0.695	0.569	0.436	0.546	0.598	0.454	1.49	-0.307	1.28	1.68	0.293	0.945	0.0764	1.2	1.03	0.731	0.267	1.23	NA	0.262	0.147	0.691	0.122	1.93	-0.336	0.325	1.57	0.273	0.397	0.859	-0.696	0.828	2.38	1.12	-0.114
AK1	Cardiomet	-0.31	-0.17	-0.354	-0.962	-0.185	-0.339	2.02	-0.666	-0.833	-0.176	-0.305	-0.461	-0.576	-0.645	-0.319	-0.496	0.319	-0.472	-0.7	0.244	-0.694	-0.544	0.481	-0.966	-0.424	-0.29	-0.124	0.464	0.251	-0.216	0.172	NA	-0.292	-0.759	-0.182	-1.21	-0.113	-0.586	-0.397	0.525	-0.25	0.013	-0.544	-0.302	0.336	1.73	-0.672	-0.191
AKR1C4	Cardiomet	-0.33	-0.412	-0.871	-0.142	0.082	-0.194	0.117	-0.525	-0.0126	0.0247	0.536	-0.228	-0.179	0.166	0.035	-0.299	-0.309	-0.796	-0.679	-0.752	-0.663	-0.576	-0.293	-0.336	-0.8	-0.438	-0.31	-0.545	-0.634	-0.23	-0.131	NA	-0.315	-0.55	-0.0957	-0.583	-0.13	-0.18	0.0786	-0.268	0.249	-0.418	-0.0532	0.251	0.0144	0.0184	-0.723	-0.564
ALCAM	Cardiomet	0.535	1.65	0.852	0.696	1.31	0.544	0.99	1.95	2.4	1.35	1.03	1.25	0.97	1.68	1.95	1.39	1.37	1.93	0.574	2.56	0.756	1.45	1.51	2.72	2.58	1.64	1.58	2.05	1.09	2.14	1.95	NA	0.968	0.0909	1.73	1.13	1.21	0.899	1.64	0.922	0.187	1.43	1.11	0.998	1.42	1.3	1.81	1.68
AMY2A	Cardiomet	-3.51	-2.2	-3.54	-2.72	-2.2	-3.41	-2.71	-1.18	-1.83	-2.36	-2.99	-2.21	-2.83	-2.2	-2.1	-2.47	-2.59	-2.2	-2.69	-1.91	-2.27	-2.49	-2.51	-1.54	-1.67	-2.07	-2.28	-2.45	-2.62	-2.35	-2.03	NA	-2.35	-4.03	-2.35	-3.08	-2.59	-2.65	-1.73	-2.94	-2.98	-2.68	-2.61	-2.61	-2.36	-2.38	-2.08	-1.78
AMY2B	Cardiomet	-3.05	-2.01	-3.68	-2.32	-2.01	-3.15	-2.51	-1.08	-1.67	-2.04	-2.28	-2.26	-2.85	-1.58	-1.64	-2.36	-2.45	-1.7	-3.07	-1.67	-2.05	-2.02	-2.44	-1.26	-1.21	-1.7	-2.2	-2.08	-2.53	-1.86	-1.52	NA	-2.32	-3.38	-2.33	-2.84	-2.61	-2.48	-1.62	-2.29	-2.98	-2.42	-2.48	-1.7	-2.08	-2.3	-1.98	-1.71
ANG	Cardiomet	-4.12	-4.06	-3.51	-4.41	-3.64	-4.57	-4.18	-2.57	-4.34	-4.11	-4.53	-3.88	-4.79	-3.8	-3.29	-4.92	-3.6	-4.05	-4.63	-2.87	-4.1	-4.23	-4.07	-3.46	-3.54	-3.47	-3.94	-3.61	-4.43	-3.69	-3.26	NA	-3.77	-3.98	-3.63	-3.86	-4.13	-4.38	-3.19	-3.75	-4.35	-3.6	-3.93	-3.53	-3.66	-3.11	-4.02	-3.06
ANGPTL1	Cardiomet	-1.1	0.626	0.675	0.741	1.11	1.22	0.728	1.6	0.334	1.01	1.2	1.44	-0.819	1.77	2.01	0.232	1.72	1.21	-0.301	1.55	1.25	0.432	1.08	2.11	1.92	1.2	1.49	1.81	1.07	1.93	1.89	NA	1.74	0.187	1.53	0.0888	0.75	0.97	1.55	2.09	0.562	1.1	1.36	0.899	1.9	1.03	1.62	2.3
ANGPTL3	Cardiomet	-5.63	-6.26	-8.07	-7.32	-5.9	-6.57	-6.47	-4.97	-6.99	-5.75	-6.34	-6.03	-7.51	-6.24	-6.67	-6.06	-5.99	-6.83	-6.17	-6.61	-6.83	-5.89	-6.57	-5.4	-5.83	-5.88	-6.18	-6.5	-6.25	-5.95	-5.33	NA	-6.45	-6.3	-5.84	-6.08	-6.3	-6.55	-5.83	-5.48	-6.59	-5.23	-5.96	-6.01	-5.57	-6.21	-6.01	-5.02
ANPEP	Cardiomet	-3.28	-3.02	-3.19	-2.92	-2.9	-3.46	-3.33	-2.27	-3.06	-3.17	-3.46	-2.99	-3.61	-2.99	-2.75	-3.3	-3.41	-3.37	-3.55	-2.81	-3.26	-2.98	-3.02	-2.73	-2.88	-2.98	-3.23	-3.18	-3.49	-3.16	-3.14	NA	-2.55	-3.82	-3.17	-3.6	-2.8	-3.08	-2.59	-3.39	-3.65	-3.03	-3.25	-3.69	-2.88	-2.97	-3.3	-2.91
ANXA4	Cardiomet	-0.102	0.137	0.379	0.393	0.25	0.52	0.256	0.0784	0.0499	0.179	0.125	0.175	0.211	0.104	0.0053	0.0701	0.23	0.191	0.446	0.529	-0.0943	-0.0839	0.121	-0.222	0.369	-0.0216	0.178	0.358	0.435	0.0402	0.427	NA	0.0878	0.148	0.169	-0.0492	0.0936	-0.117	0.368	0.449	0.141	0.119	0.138	-0.0109	0.284	0.381	-0.0958	0.0206
AOC3	Cardiomet	-4.12	-4.53	-4.27	-4.04	-4.14	-4.6	-4.3	-3.44	-3.88	-4.05	-4.25	-3.94	-4.14	-3.62	-3.73	-3.96	-3.81	-4.24	-4.27	-3.85	-4.03	-3.83	-4.07	-3.76	-3.65	-4.17	-3.97	-3.74	-4.06	-4.03	-3.88	NA	-3.76	-4.05	-4.04	-4.04	-3.87	-4.26	-4.17	-3.9	-4.58	-3.45	-3.94	-3.85	-3.67	-3.53	-3.79	-3.8
APLP1	Cardiomet	4.74	4.63	4.89	4.85	4.59	5.13	4.81	4.59	4.25	4.76	4.66	4.72	5.05	4.7	4.52	4.85	4.79	4.49	5.28	4.34	4.75	4.69	4.73	4.05	4.5	4.58	4.84	5.14	4.99	4.52	4.59	NA	4.81	5.04	4.65	4.74	4.75	4.83	4.87	4.91	4.7	4.73	4.83	4.69	4.78	4.51	4.58	4.85
APOM	Cardiomet	-6.03	-5.65	-6.71	-7.12	-6.72	-6.52	-7.28	-5.62	-6.05	-5.87	-6.34	-6.44	-6.33	-7.03	-6.42	-6.61	-6.1	-6.64	-7.09	-6.03	-6.49	-5.92	-6.87	-6.4	-6.34	-6.99	-6.64	-6.68	-6.51	-6.93	-6.56	NA	-6.07	-6.23	-7.07	-6.19	-6.21	-6.35	-6.68	-6.37	-6.12	-6.31	-6.87	-6.12	-6.55	-5.5	-6.88	-6.17
ART3	Cardiomet	-1.54	-0.291	-0.772	-0.245	-0.26	-1.58	-0.0961	1.26	0.801	0.307	0.461	-0.0686	-1.02	0.597	1.07	-0.136	0.334	0.222	-0.741	1.5	0.732	0.158	0.0053	1.71	1.34	0.822	0.111	0.529	-0.171	0.76	1.31	NA	0.119	-1.72	0.944	-1.07	-0.0589	-0.734	1.02	-0.448	-0.777	-0.648	0.278	-0.642	0.676	0.168	0.776	1.26
AXL	Cardiomet	0.346	1.82	1.22	0.819	1.1	1.18	0.853	2.22	2.28	1.17	1.29	1.33	0.731	1.51	1.96	1.77	1.5	2.08	1.23	2.32	1.08	1.5	1.46	2.21	2.56	1.59	1.31	2.09	1.19	1.59	1.47	NA	0.787	0.461	1.82	1.14	1.33	1.07	1.24	0.476	0.657	1.51	1.54	1.49	1.46	1.32	1.74	1.79
AZU1	Cardiomet	-4.18	-4.18	-4.59	-3.85	-0.588	-3.32	1.12	-3.6	-4.8	-3.26	-4.06	-3.97	-4.46	-4.08	-4.45	-4.18	-4.07	-4.03	-4.48	-2.38	-3.81	-4.56	-2.01	-4.36	-3.76	-3.27	-3.94	-3.6	-4.38	-3.97	-3.72	NA	-3.98	-4.97	-3.76	-4.46	-3.73	-4.23	-3.88	-3.12	-4.04	-4.49	-4.04	-3.77	-4.5	4.46	-1.03	-3.33
BAG6	Cardiomet	-3.87	-4.03	-2.88	-3.81	-4.01	-5.42	-3.27	-3.89	-3.4	-3.25	-4.97	-3.99	-3.85	-4.34	-6.27	-4.39	-4.76	-4.7	-4.82	-3.23	-4.56	-3.45	-2.85	-2.98	-3.08	-3.57	-3.92	-2.38	-4.22	-3.15	-3.07	NA	-4.06	-4.1	-3.34	-3.61	-3.57	-3.61	-3.58	-4.08	-4.27	-2.8	-3.25	-3.17	-3.53	-2.54	-3.42	-3.38
BLMH	Cardiomet	-1.29	-0.784	-1.28	-1.73	-1.28	-1.98	-0.72	-0.778	-0.862	-0.946	-1.46	-1.13	-1.6	-1.04	-0.944	-1.03	-0.941	-0.422	-1.75	0.197	-1.43	-0.315	-0.846	-0.222	-0.657	-1.65	-0.666	0.679	-0.911	-0.407	-0.437	NA	-1.29	-1.68	-0.482	-1.07	-1.13	-0.797	-0.92	-2.06	-1.26	-0.175	-0.659	0.313	-1.45	-0.341	-0.0152	-0.84
BMP6	Cardiomet	-2.38	-1.28	-1.8	-0.632	-1.64	-0.69	-0.942	0.0656	-0.194	0.287	0.205	-0.878	-2.23	0.421	0.727	-0.468	-0.141	-0.512	-0.918	-0.591	-1.13	0.0134	-0.888	1.02	1.09	-0.604	0.311	0.314	0.447	-0.374	-0.0771	NA	0.261	-0.467	0.23	-0.0701	-0.103	-0.544	-0.375	-0.535	-0.587	0.606	-0.43	-0.0492	0.35	-0.885	-0.542	0.406
BOC	Cardiomet	-1.79	-2.17	-3.11	-3.06	-2.84	-4.48	-2.5	-2.16	-2.54	-2.06	-2.6	-2.2	-3.89	-2.58	-1.82	-2.3	-2.77	-1.99	-3.37	-1.27	-2.52	-2.05	-2.45	-1.82	-1.64	-2.34	-1.9	-2.36	-1.99	-2.07	-1.9	NA	-2.06	-2.15	-1.81	-1.75	-1.52	-2.36	-2.52	-2.08	-3.23	-0.616	-2.49	-2.23	-2.36	-2.72	-1.95	-2.04
BPIFB1	Cardiomet	-7.46	-7.38	-8.61	-7.8	-8.77	-8.43	-7.91	-6.67	-7.74	-7.63	-8.82	-7.06	-8.67	-7.41	-7.13	-8.07	-7.16	-6.79	-9.86	-7.01	-7.2	-7.52	-8.06	-7.13	-6.96	-6.67	-6.41	-6.92	-7.36	-6.87	-5.88	NA	-5.38	-7.43	-7.66	-7.42	-8.02	-8.25	-6.69	-6.3	-7.1	-6.97	-5.98	-6.33	-6.62	-6.08	-7.39	-6.1
C1QTNF1	Cardiomet	-0.268	1.41	0.832	1.05	1.08	1.02	0.201	1.64	1.58	0.874	0.946	0.69	0.144	1.21	1.57	0.737	0.796	0.448	0.132	1.58	0.724	0.658	0.909	1.55	1.94	0.662	0.926	1.36	0.743	1.26	0.884	NA	0.532	-0.0171	1.19	0.33	0.515	0.801	0.752	0.641	0.481	0.745	0.369	0.468	1.44	1.26	1.27	0.878
C2	Cardiomet	-6.85	-5.34	-6.25	-5.91	-6.08	-6.76	-7.3	-3.84	-5.97	-6.68	-6	-5.6	-6.51	-5.83	-5.76	-5.93	-5.5	-5.17	-5.89	-5.45	-6.24	-5.07	-6.07	-4.6	-4.56	-5.07	-4.53	-4.91	-6.12	-6.27	-5.32	NA	-4.82	-6.64	-5.96	-5.25	-5.36	-5.69	-4.53	-6.56	-5.99	-4.61	-4.82	-4.44	-5.88	-4.62	-5.43	-5.2
CA1	Cardiomet	-5.54	-5.75	-6.83	-6.42	2.01	-5.3	3.62	-3.58	-7.13	-0.634	-6.56	-5.61	-6.43	-6.64	-5.69	-8.01	-7.07	-5.43	-6.68	0.352	-3.33	-7.18	0.277	-6.36	-6.59	-2.62	-6.35	-6.83	-6.45	-7.27	-2.07	NA	-7.08	-6.9	-3.46	-6.63	-4.72	-7.22	-6.4	-0.373	-8.37	-6.74	-7.26	-4.49	-3.61	2.42	-6.6	0.537
CA13	Cardiomet	-1.24	-0.706	-1.38	-0.859	-0.178	-0.934	-0.116	-0.672	-2.2	-0.928	-0.954	-0.587	-0.628	-0.774	-1	-0.684	-0.359	-1.16	-0.805	-0.685	-1.14	-1.05	-0.77	-0.83	-0.437	-1.08	-1.02	0	-1.35	-0.598	-0.455	NA	-0.91	-1.1	-0.837	-1.02	-0.254	-0.872	-0.945	-0.464	-0.773	-0.959	-1.15	-0.787	-0.951	0.28	-0.795	-0.461
CA3	Cardiomet	-4.2	-5.22	-0.921	-5.08	2.92	-3.88	1.94	-0.739	-4.89	-2.48	-6.64	-5.55	-5.4	-2.25	-3.47	-1.75	-6.58	-4.53	-5.59	1.48	-3.49	-5.35	-1.2	-4.03	-5.41	-1.86	-5.22	-3.84	-5.13	-5.84	-2.71	NA	-4.29	-2.79	-3.52	-3.24	-2.9	-0.0629	-2.79	2.49	-5.79	-1.61	-4.04	-2.57	0.134	4.2	-6.16	-0.253
CA4	Cardiomet	0.608	3.65	3.34	3.11	3.4	2.83	3.26	4.09	4.51	3.84	3.4	3.29	2.63	3.77	4.1	3.37	3.45	3.84	3.3	4.42	3.65	3.17	3.84	4.67	4.67	4.12	3.66	4.03	3.44	3.92	4.04	NA	2.86	1.82	3.82	1.66	2.67	3.09	3.89	2.87	2.67	3.04	2.83	3.02	4.07	3.14	3.91	4.16
CA5A	Cardiomet	-3.7	-4.36	-3.85	-4.04	-3.96	-3.99	-4.27	-3.85	-4.84	-3.98	-3.88	-4.3	-3.36	-3.72	-3.85	-3.93	-4.01	-4.28	-4.53	-4.59	-3.56	-3.79	-4.81	-3.86	-2.51	-4.2	-4.1	-4.35	-3.85	-3.81	-4.44	NA	-4.1	-4.49	-4.63	-3.58	-4.37	-3.49	-3.25	-3.98	-4.07	-3.76	-3.99	-3.97	-4.57	-3.71	-3.94	-3.76
CANT1	Cardiomet	1.08	2.27	1.13	1.37	1.94	1.37	1.84	2.45	2.65	2.24	2.03	2.14	1.47	2.54	2.63	2.04	2.38	2.58	1.89	3.16	1.7	2.11	2.35	2.89	3.17	2.48	2.37	3.08	2.45	2.55	2.78	NA	1.88	1.59	2.49	1.91	2.11	1.53	2.47	2.03	1.03	2.22	1.9	1.22	2.09	1.63	2.26	2.5
CASP3	Cardiomet	-0.402	-1.29	-1.22	-1.22	0.187	-1.43	0.972	-0.772	-0.699	-0.784	-2.11	-1.13	-1.07	-1.33	-0.516	-0.81	-1.38	-1.38	-1.45	-0.291	-1.16	-0.494	-0.609	-1.51	-0.26	-0.837	-0.0853	-0.436	-0.878	-1.07	-0.541	NA	-0.799	-0.676	-0.884	-0.971	-0.762	-0.913	-1.85	-1.02	-2.07	-0.857	-1.21	-0.338	-0.616	1.95	-0.716	0.162
CBLIF	Cardiomet	-6.72	-5.56	-5.61	-6.35	-6.06	-6.45	-6.66	-4.72	-5.57	-6.64	-6.57	-5.42	-6.3	-4.67	-5.46	-4.93	-5.7	-5.49	-6.24	-6.22	-5.74	-5.83	-6.09	-5.38	-5.28	-5.8	-5.66	-5.82	-5.58	-5.38	-4.79	NA	-5.05	-5.83	-5.53	-5.22	-5.08	-6.37	-5.62	-6.15	-6.3	-6.88	-5.83	-5.23	-5.84	-5.11	-4.99	-4.58
CCDC80	Cardiomet	-0.596	-0.641	-0.682	-0.184	-0.792	-0.856	-0.253	0.194	-0.455	0.37	-0.33	-0.503	-0.849	-0.0473	0.0196	-0.468	0.114	0.8	-0.613	2.37	-1.09	-0.516	-0.312	0.412	0.51	-0.898	-0.0326	0.964	0.352	-0.447	0.12	NA	-0.518	-0.0106	-0.033	0.297	0.789	-0.194	-0.244	-0.619	-1.05	2.1	-0.231	-0.353	-0.592	-0.677	0.364	-0.409
CCL14	Cardiomet	-1.36	-3.35	-2.58	-2.5	-2.03	-3.29	-2.6	-0.866	-2.32	-2.48	-2.53	-2.43	-3.23	-1.92	-1.89	-2.96	-2.32	-2.52	-3.4	-2.78	-2.33	-2.26	-2.27	-1.62	-0.864	-1.94	-2.03	-1.42	-1.89	-1.47	-1.44	NA	-1.88	-2.1	-1.75	-1.81	-2.13	-2.34	-1.21	-1.65	-2.86	-1.66	-1.88	-2.16	-2.13	-1.98	-2.15	-0.729
CCL15	Cardiomet	-5.06	-2.95	-4.1	-4.01	-3.58	-5.06	-4.5	-2.83	-4.55	-3.11	-3.93	-3.38	-5.3	-3.54	-3.61	-4.16	-2.72	-2.72	-5.32	-3.98	-3.69	-4.47	-4.19	-2.64	-3.1	-3.93	-3.28	-3.22	-4.07	-3.5	-3.42	NA	-3.38	-4.01	-3.29	-3.86	-3.34	-3.74	-3.35	-2.99	-4.94	-2.83	-3.66	-3.07	-4.19	-3.19	-3.66	-3.3
CCL16	Cardiomet	-6.05	-4.12	-5.5	-5.66	-5.91	-7.13	-5.42	-4.09	-6.49	-4.72	-6.18	-5.68	-7.77	-5.2	-4.93	-6.45	-5.05	-4.75	-8.06	-5.03	-6.13	-7.4	-5.69	-4.36	-5.03	-5.52	-5	-4.58	-5.6	-5.52	-4.74	NA	-4.28	-4.67	-4.75	-5.57	-5.9	-5.32	-4.85	-4.82	-6.53	-4.58	-5.06	-5.95	-5.18	-4.3	-5.72	-3.95
CCL18	Cardiomet	-6.8	-5.46	-6.26	-5.88	-6.87	-8.31	-6.95	-4.51	-7.3	-5.54	-5.84	-5.55	-6.91	-5.33	-5.84	-5.34	-4.14	-4.96	-7.28	-5.76	-3.97	-3.25	-3.19	-2.88	-1.77	-4.37	-2.49	-2.33	-3.27	-2.91	-1.49	NA	-4.21	-2.76	-3.44	-2.71	-1.7	-2.41	-2.85	-3.08	-2.44	-1.55	-2.33	-1.57	-3.61	-1.89	-2.74	-3.18
CCL27	Cardiomet	-6.75	-6.34	-4.86	-5.11	-2.82	-2.14	-6.44	-6.14	-2.06	-6.11	-4.2	-3.17	-2.56	-6.07	-3.31	-6.08	-6.28	-5.28	-6.31	-4.6	-6.8	-5.69	-2.87	-6.13	-5.76	-6.36	-6.02	-4.45	-3.3	-4.41	-4.77	NA	-6.29	-5.64	-4.7	-3.36	-4.21	-5.77	-3.55	-3.27	-3.53	-4.66	-6.24	-5.63	-4.15	-6.16	-4.05	-6.12
CCL5	Cardiomet	-2.39	-3.72	-2.52	-4.58	-2.17	-4.06	-2.29	-4.29	-3.19	-2.89	-2.58	-2.84	-2.41	-2.72	-2.28	-3.49	-2.38	-3.04	-1.42	-2.35	-2.74	-3.01	-2.32	-4.77	-4.91	-2.46	-3.19	-2.12	-2.44	-3.84	-2.27	NA	-3.17	-4.26	-3.86	-3.63	-3.03	-3.23	-3.67	-4.47	-3.91	-3.01	-4.63	-5.41	-3.06	-3.43	-3.59	-3.63
CCN3	Cardiomet	4.57	5.15	4.32	4.35	4.94	3.61	4.63	5.49	5.67	5	4.6	4.74	4.64	5.46	5.46	4.76	5.11	5.5	4.23	5.52	4.73	4.81	4.94	5.81	5.66	4.92	5.08	5.64	4.51	5.12	5.55	NA	5.02	3.43	5.04	4.5	5.11	4.58	5.34	5.01	3.9	5.33	4.9	4.34	4.83	5.17	5.35	5.45
CD14	Cardiomet	-4.82	-2.15	-4.02	-4.67	-4.57	-2.46	-4.08	-0.59	-2.96	-4.25	-3.36	-3.75	-5.89	-3.6	-1.52	-4.31	-2.28	-3.28	-5.45	-1.86	-2.67	-2.8	-2.97	-0.781	-0.594	-1.34	-1.97	-1.31	-2.47	-1.84	-1.73	NA	-2.12	-4.41	-1.82	-2.52	-2.3	-4.94	-1.48	-1.96	-3.24	-3.16	-3.36	-1.13	-1.35	-2.28	-1.63	-1.61
CD163	Cardiomet	-1.92	-1.47	-2.01	-2.54	-1.91	-2.23	-2.37	-0.333	-1.57	-2.06	-2.07	-1.83	-2.33	-1.8	-1.59	-1.75	-1.82	-1.34	-2.31	-1.67	-2.07	-1.66	-2.05	-0.923	-0.93	-1.84	-1.34	-1.16	-1.92	-1.41	-1.04	NA	-1.72	-2.35	-1.71	-1.65	-1.33	-2.28	-1.62	-1.72	-1.82	-1.3	-2.23	-1.73	-1.68	-1.28	-1.42	-1.42
CD209	Cardiomet	-4.04	-3.1	-4.02	-4.21	-4.91	-4.22	-4.53	-2.22	-4.38	-3.12	-3.39	-2.86	-4.46	-3.03	-3.72	-4.29	-3.46	-3.01	-5.24	-3.41	-3.61	-3.21	-3.33	-1.75	-2.84	-3.47	-2.51	-2.13	-2.76	-2.49	-2.35	NA	-4.15	-3.88	-3.1	-2.88	-2.54	-3.45	-2.59	-2.97	-4.35	-1.67	-3.85	-3.11	-3.31	-3.4	-2.7	-3.5
CD2AP	Cardiomet	-2.63	-3.5	-2.6	-2.9	-1.85	-3.04	-0.252	-3.03	-3.19	-1.4	-1.98	-2.53	-2.51	-1.5	-2.39	-3.08	-3.01	-2.2	-2.21	-0.939	-2.22	-3.09	-1.04	-3.21	-2.14	-2.17	-2.36	-2.01	-1.84	-2.73	-1.52	NA	-2.6	-2.03	-1.44	-2.59	-1.71	-2.77	-2.2	-2.33	-2.29	-1.79	-2.7	-2.85	-2.79	0.0014	-2.13	-1.37
CD46	Cardiomet	-1.41	-0.112	-0.713	-0.67	-0.393	-0.812	-0.637	0.807	0.675	-0.135	-0.108	-0.316	-0.782	0.337	0.251	-0.0145	-0.0504	0.329	-0.586	0.745	-0.578	-0.361	-0.319	1.38	1.05	0.3	0.107	0.601	-0.491	0.0836	0.547	NA	-0.53	-1.32	0.0274	-0.468	-0.102	-0.81	0.443	-0.511	-1.07	-0.0557	-0.436	-0.577	0.286	-0.148	0.2	0.327
CD55	Cardiomet	0.111	1.57	1.08	0.924	1.36	0.671	1.22	2.53	2.13	1.43	1.58	1.41	0.948	1.98	2.04	1.7	1.8	1.96	1.05	2.16	1.21	1.38	1.4	2.92	2.9	2.12	1.62	2.26	1.2	1.81	2.28	NA	1.06	0.24	1.67	1.05	1.51	0.958	2.04	1.05	0.7	1.64	1.34	1.28	2.06	1.62	1.96	1.97
CD59	Cardiomet	2.6	3.22	3.09	3.11	3.17	3.06	3.2	3.31	3.2	3.38	3.08	3.22	3.13	3.3	3.5	3.31	3.17	3.26	3.11	3.31	3.32	3.3	3.32	3.26	3.37	3.36	3.31	3.38	3.23	3.17	3.19	NA	3.1	2.89	3.2	2.93	3.31	3.31	3.35	3.07	2.89	3.29	3.15	3.24	3.14	3.19	3.32	3.24
CD69	Cardiomet	-0.356	0.469	1.4	0.816	0.857	1.3	-0.0626	1.22	-0.27	-0.256	-0.102	0.571	-0.529	0.542	0.728	1.14	0.398	-0.13	-0.18	0.882	0.236	0.432	0.33	1.18	1	1.02	0.962	1.2	0.0451	0.649	0.706	NA	0.587	-0.578	0.252	-0.565	-0.506	-0.293	1.05	0.852	1.56	-0.546	0.649	-0.0011	1.07	0.688	0.402	1.62
CD93	Cardiomet	-2.88	-3.23	-4.39	-4.41	-4.49	-3.82	-4.6	-2.7	-3.62	-3.83	-4.23	-3.68	-4.67	-3.57	-2.97	-3.57	-3.56	-3.04	-4.26	-3.54	-4.39	-3.67	-3.9	-3.29	-3.01	-3.58	-3.93	-3.21	-3.51	-3.3	-3.07	NA	-3.73	-3.4	-3.97	-2.57	-2.83	-3.68	-3.53	-3.9	-4.42	-2.39	-4.16	-3.82	-3.81	-3.57	-3.49	-3.85
CD97	Cardiomet	-3.91	-2.41	-2.97	-3.11	-2.87	-2.85	-2.82	-1.34	-2.35	-1.85	-2.82	-2.33	-4.23	-2.21	-1.81	-2.11	-3.03	-2.47	-3.3	-1.13	-2.54	-3	-2.34	-1.12	-1.62	-1.81	-2.3	-2.34	-2.7	-1.7	-2.12	NA	-2.17	-3.25	-2.32	-3.02	-2.71	-2.87	-1.45	-2.56	-3.31	-2.44	-2.17	-2.44	-2.29	-1.92	-2.32	-1.5
CDH1	Cardiomet	-3.37	-3.7	-3.81	-3.39	-3.29	-4.1	-3.6	-2.82	-3.35	-3.4	-3.74	-3.32	-3.65	-3.21	-3.03	-3.71	-3.5	-3.58	-3.58	-3.4	-3.07	-3.55	-3.74	-3.07	-2.75	-3.2	-3.59	-2.87	-3.42	-3.21	-3.35	NA	-2.78	-3.76	-3.7	-3.19	-3.51	-3.88	-2.92	-3.5	-3.91	-2.84	-2.94	-3.24	-3.3	-2.63	-3.26	-2.68
CDH17	Cardiomet	-2.63	-2.89	-2.64	-3.54	-3.48	-3.22	-2.39	-2.86	-2.61	-3.45	-3.35	-2.61	-2.33	-3.02	-3.15	-2.97	-3.14	-2.8	-3.11	-3.3	-2.57	-2.89	-3.1	-3.44	-2.34	-2.73	-2.8	-1.5	-2.79	-2.92	-3.49	NA	-2.62	-3.21	-2.52	-3.17	-3.15	-3.24	-3.24	-2.54	-2.98	-3.17	-3.36	-3.3	-3.26	-3.24	-2.83	-3.53
CDH2	Cardiomet	-1.14	-0.346	-0.497	-1.08	-0.539	-1.45	-0.65	-0.0915	0.711	-0.278	-0.873	-0.279	-0.717	-0.435	0.301	-0.0551	-0.394	-0.132	-0.693	1.12	-0.997	0.0612	-0.192	0.479	0.66	-0.424	-0.553	0.624	0.141	-0.139	0.133	NA	-1.05	-1.2	0.0174	-0.422	-0.397	-0.84	-0.353	-0.519	-1.89	-0.328	-0.45	-0.959	-0.542	-0.625	0.203	-0.183
CDH5	Cardiomet	-3.65	-3.11	-4.42	-3.78	-3.85	-4.13	-4.35	-3.19	-3.93	-3.76	-4.4	-4.27	-4.05	-3.12	-3.94	-3.72	-3.5	-2.98	-4.14	-4.06	-3.49	-3.8	-3.66	-3.71	-3.6	-3.67	-3.71	-3.37	-3.69	-3.45	-3.78	NA	-3.41	-3.38	-4.13	-3.67	-3.86	-3.91	-3.84	-4.14	-3.95	-3.25	-3.29	-3.53	-3.63	-3.63	-3.64	-3.48
CDH6	Cardiomet	0.504	1.17	0.426	-0.003	0.73	-0.795	-0.0451	1.29	1.72	1.03	0.452	1.23	0.766	1.09	1.56	1.02	1.01	2.02	0.541	2.25	-0.749	0.945	0.373	1.56	2.07	0.741	0.667	2.03	1.43	1.07	1.2	NA	0.043	0.224	0.92	1.16	1.12	-0.261	0.526	0.15	-0.579	1.48	-0.317	-0.106	0.262	-0.274	1.44	0.138
CDHR5	Cardiomet	-4.45	-4.44	-4.66	-5.22	-4.2	-3.84	-3.38	-4.31	-4.09	-4.11	-4.94	-4.45	-4.56	-4.46	-6.02	-3.59	-4.34	-3.88	-4.18	-4.33	-4.86	-4	-4.45	-5.13	-3.16	-3.99	-4.17	-3.07	-4.04	-3.7	-3.94	NA	-3.91	-4.41	-4.19	-4.36	-4.47	-4.4	-3.88	-3.92	-4.63	-3.8	-4.24	-4.74	-4.11	-4.38	-4.25	-4.03
CEACAM8	Cardiomet	-3.95	-3.58	-4.52	-4.38	-3.34	-5.45	-2.61	-4.36	-3.84	-2.87	-4.98	-3.68	-3.32	-3.9	-3.94	-4.32	-3.63	-3.64	-3.8	-3.8	-3.59	-3.61	-3.9	-3.9	-4.35	-3.46	-3.18	-4.14	-3.5	-4.39	-3.29	NA	-3.86	-3.68	-3.99	-4.06	-3.84	-2.99	-3.41	-3.79	-4.06	-3.47	-4.55	-3.28	-3.85	-0.66	-4.6	-3.63
CEBPB	Cardiomet	-0.113	-0.793	-0.365	0.0026	-0.801	-0.302	-0.595	-0.279	-0.384	-0.42	-0.367	-0.707	-0.413	-0.637	0.18	-0.659	-0.611	-0.494	-0.159	-0.924	-0.448	-0.314	-1.1	-1.08	-0.412	-0.612	-0.331	-0.832	-0.746	-0.571	0.0507	NA	-0.33	-0.596	-0.415	-0.197	-0.326	-0.515	-0.599	-0.0584	-0.13	-0.476	-0.65	-0.337	-0.263	-0.83	-0.393	-0.43
CELA3A	Cardiomet	-3.55	-3.56	-4.77	-4.33	-5.05	-4.39	-5.01	-3.13	-4.77	-4.38	-4.13	-4.48	-4.84	-4.67	-4.52	-3.9	-3.97	-4.72	-4.11	-4.28	-4.33	-3.68	-4.81	-3.91	-4.95	-4.01	-3.82	-4.81	-4.55	-3.94	-3.62	NA	-4.58	-4.86	-3.93	-4.67	-3.83	-4.57	-3.56	-3.43	-4.22	-4.47	-3.6	-4.49	-4.23	-4.39	-4.26	-3.08
CES1	Cardiomet	-5.58	-5.72	-5.16	-5.68	-5.28	-5.09	-5.47	-5.41	-7.48	-4.6	-6.21	-5.45	-6.21	-6.11	-5.3	-5.78	-5.72	-5.25	-7.02	-3.68	-5.51	-4.39	-5.27	-5.39	-5.09	-4.83	-4.77	-4.26	-5.05	-5.29	-4.74	NA	-5.69	-4.78	-5.41	-5.6	-4.61	-5.93	-4.61	-5.31	-5.7	-4.5	-5.16	-4.03	-5.35	-2.85	-5.98	-4.45
CGREF1	Cardiomet	2.33	3.18	3.09	2.76	2.8	2.73	3.2	3.06	3.23	3.33	3.11	3.25	2.93	3.5	3.24	3.1	3.28	3.38	2.33	3.61	2.61	2.93	3.13	3.44	3.43	3.03	3.24	3.65	3.29	3.16	3.6	NA	2.72	2.79	3.3	2.87	3.25	2.76	3.27	2.77	2.43	3.33	2.7	2.79	2.98	2.78	3.22	2.86
CHEK2	Cardiomet	-0.0467	0.299	-0.038	-0.005	-1.24	0.144	0.359	0.513	0.203	0.584	-0.487	0.191	-0.148	0.131	0.472	0.413	-0.602	0.201	-0.322	-0.244	0.394	0.447	-0.0561	-0.0242	-0.258	-0.201	-0.121	-0.656	0.554	0.134	0.17	NA	0.102	0.426	0.183	-0.242	-0.53	-0.44	-0.0989	0.38	0.303	0.0468	0.322	0.523	-0.128	0.53	0.182	-0.0464
CHI3L1	Cardiomet	2.66	4.22	4.11	3.59	4.3	3.31	3.97	5.42	4.67	3.39	3.65	3.92	3.2	4	4.51	3.42	3.51	3.75	3.02	3.65	4.96	5.3	5.5	5.74	5.6	5.64	5.5	6.02	3.3	5.17	5.52	NA	5.76	2.57	5.05	3.54	3.27	3.73	5.66	5.29	5.59	5.09	5.88	5.77	5.51	5.42	4.24	5.92
CHIT1	Cardiomet	-1.76	-2.07	-1.1	-3.4	-1.26	-1.26	-5.72	0.604	1.39	-1.57	-1.96	-2.14	-2.98	-1.03	-2.8	-2.55	-1.54	-1.3	-2.72	-1.98	0.912	-0.845	1.71	1.36	1.03	0.475	2.84	2.92	0.582	-0.251	2.06	NA	2.24	-1.37	0.109	-0.391	1.18	1.75	-0.0845	0.143	2.48	-7.29	1.97	4.89	-0.356	1.92	0.724	0.616
CHL1	Cardiomet	0.999	2.42	1.69	1.35	1.82	1.11	1.96	2.8	3.44	2.35	2.36	2.03	1.5	2.79	3.04	2.25	2.37	3.06	1.37	3.48	1.28	1.89	2.26	3.8	3.66	2.27	2.15	2.76	1.84	2.95	3.2	NA	1.49	0.888	2.32	1.68	2.1	1.56	2.37	1.04	0.509	2.4	1.91	1.29	2.04	1.98	2.65	2.1
CHRDL2	Cardiomet	-5.76	-4.41	-5.42	-5.66	-4.16	-4.76	-4.33	-3.85	-4.27	-4.16	-4.18	-3.45	-6.15	-3.26	-3.31	-4.8	-4.03	-3.38	-6.32	-1.71	-5.02	-4.93	-4.3	-2.67	-2.53	-4.58	-4.25	-2.33	-3.71	-3.38	-2.61	NA	-4.49	-4.87	-3.46	-4.18	-4.83	-4.77	-3.99	-4.59	-5.9	-3.61	-4.17	-4.29	-4.42	-4.46	-3.71	-4.52
CLC	Cardiomet	-2.38	-2.1	-1.86	-2.21	-2.09	-1.67	-0.722	-2.13	-1.91	-1.8	-2.2	-1.86	-2.01	-1.76	-1.48	-2.13	-1.76	-1.87	-1.68	-1.57	-1.85	-1.74	-1.7	-2	-2.18	-1.95	-1.61	-1.3	-1.7	-2.03	-1.72	NA	-1.81	-1.72	-1.86	-2.31	-1.84	-1.92	-1.62	-1.32	-2.37	-1.76	-1.8	-2.48	-1.51	1.35	-2.19	-2.04
CLEC1A	Cardiomet	-1.85	-1.69	-1.76	-1.92	-1.74	-1.68	-1.62	-0.922	-0.873	-1.43	-1.35	-1.78	-2.42	-1.68	-1.09	-1.49	-1.93	-1.56	-2.06	-1.64	-1.95	-1.53	-1.89	-0.66	-1.38	-1.71	-0.653	-1.19	-1.19	-0.812	-0.997	NA	-1.11	-1.76	-1.5	-1.53	-1.27	-1.45	-0.67	-0.827	-0.985	-1.22	-1.89	-1.41	-1.15	-1.88	-0.622	-1
CLEC5A	Cardiomet	-0.766	-0.828	0.85	0.689	1.72	1.26	0.592	4.07	-0.224	0.254	-0.712	-0.0011	-1.37	2.65	0.435	-0.798	-0.129	-0.927	0.813	-0.518	2.5	-0.334	1.69	0.808	1.84	3.51	0.66	0.351	-1.4	1.65	1.69	NA	1.25	-0.953	1.83	-1.29	-0.46	-1.37	2.21	3.78	0.0908	-0.429	0.952	0.811	4.47	1.51	0.664	2.34
CLTA	Cardiomet	0.286	-0.341	0.517	0.119	-0.192	-0.209	0.331	-0.048	0.53	0.565	0.191	-0.0865	0.393	-0.17	0.595	0.234	-0.228	0.465	0.0876	0.349	0.318	0.612	0.389	1.07	1.27	0.205	0.581	0.818	-0.28	0.656	0.631	NA	0.0976	-0.0109	0.0851	0.768	0.38	0.569	0.287	0.551	0.325	0.48	-0.154	1.01	0.593	0.496	0.28	-0.011
CLUL1	Cardiomet	2.07	3.36	2.42	2.15	0.81	1.94	2.3	3.15	3.19	3.37	2.93	3.46	0.758	3.4	3.28	2.48	3.22	3.36	2.72	3.81	2.57	2.82	2.98	3.33	3.23	3.44	1.82	4.15	3.33	3.02	3.32	NA	2.36	2.45	3.37	3.09	3.14	2.8	3.23	3.49	2.35	3.8	2.72	2.5	3.65	2.65	3.33	3.57
CNDP1	Cardiomet	-3.44	-0.47	-1.3	-1.1	-0.9	-1.15	-1.8	0.205	-1.15	-1.65	-0.92	-2.09	-3.02	-1.41	0.0144	-2.58	-1.3	-1.02	-2.74	0.203	-1.25	-2.08	-0.89	0.482	0.109	0.254	-0.409	-0.0952	-1.22	-0.128	-0.36	NA	-1.29	-2.96	-0.766	-1.69	-1.64	-3.04	-0.467	-1.13	-1.89	-3.67	-2.59	-1.22	0.0965	-1.22	-1.22	-0.672
CNPY2	Cardiomet	-0.1	0.629	0.122	0.248	0.45	0.562	0.422	0.308	0.586	0.254	0.025	0.152	0.14	0.407	0.554	-0.0292	-0.0839	0.264	-0.166	0.607	0.748	0.377	0.348	0.455	-0.0093	0.239	-0.365	0.49	0.628	0.596	0.309	NA	-0.0353	-0.0097	0.46	0.576	-0.0252	0.184	-0.0884	0.327	0.495	0.346	0.404	0.838	0.407	0.1	0.431	0.538
CNST	Cardiomet	-0.471	-0.131	0.222	-1.16	-0.258	-0.0775	-0.0854	-0.446	-0.92	-0.482	-1	-0.639	-0.203	-0.432	-1.05	-0.846	0.193	-0.63	-0.0876	0.14	-0.628	-0.387	-0.211	-0.634	-0.0952	-1.16	-0.0783	-0.27	0.326	-0.486	0.0494	NA	-0.52	-0.849	-0.839	-0.593	-0.77	-0.56	0.16	-0.412	-0.86	-0.134	-0.158	-0.737	-0.638	-0.145	-0.377	-0.362
CNTN1	Cardiomet	2.81	3.64	3.05	2.85	3.55	3.22	3.36	4.35	4.06	3.56	3.42	3.36	2.63	3.64	4.26	3.45	3.56	4.03	2.74	4.22	3.78	3.45	3.88	4.48	4.6	4.21	3.93	4.3	3.52	4.23	4.04	NA	3.8	2.68	3.96	3.36	3.47	3.26	4.09	3.62	3.02	3.78	3.56	3.42	4.16	4.01	4	4.38
COL18A1	Cardiomet	-0.844	-0.134	-1.1	-0.633	-0.158	-0.753	-0.622	0.809	-0.266	0.0452	-0.444	-0.194	-1.05	0.174	0.401	-0.42	0.126	0.371	-1.32	0.606	-0.625	-0.624	-0.142	0.758	0.668	-0.143	0.602	0.262	-0.296	0.463	0.314	NA	0.129	-0.544	-0.0584	-0.118	0.137	-0.353	0.197	0.142	-0.887	0.698	-0.539	-0.872	0.0196	0.318	0.0049	0.451
COL1A1	Cardiomet	2.63	2.11	1.61	1.68	1.73	0.172	1.27	2.3	1.7	2.23	1.97	2.39	1.85	2.34	2.4	2.01	2.37	2.52	1.5	2.47	1.57	2.2	2.17	2.39	2.63	1.51	2.46	2.62	2.43	2.67	2.08	NA	2.36	2.68	2.38	2.72	2.49	2.18	2.13	1.65	2	2.94	2.26	2.47	1.76	2.43	2.38	1.77
COL4A1	Cardiomet	3.31	3.22	2.89	2.21	3.1	2.41	1.85	3.1	4.38	4.82	4.07	4.51	4.39	3.85	4.3	4.45	4.59	4.14	2.99	4.46	2.96	4.03	3.89	3.99	3.85	3.21	2.99	3.79	3.9	3.25	3.66	NA	2.68	3.69	3.75	3.74	3.72	4.04	4.64	3.47	3.69	4.99	2.85	2.92	4.4	4.52	4.98	2.73
COL6A3	Cardiomet	1.23	0.667	-0.581	-0.665	-0.617	-1.44	-0.964	0.843	-0.217	-0.0725	-0.282	0.187	-0.297	0.354	0.443	0.0689	0.468	0.864	-1.13	0.722	-0.708	-0.106	-0.27	0.0673	0.993	-0.412	0.601	0.749	0.542	0.24	-0.506	NA	0.215	0.704	0.107	1.43	0.729	-0.353	0.12	-0.133	-0.533	1.78	-0.18	-0.0397	-0.13	0.154	0.279	0.074
COMP	Cardiomet	-5.87	-6.31	-7.26	-6.86	-5.37	-7.31	-5.75	-5.52	-6.38	-5.12	-6.63	-5.96	-6.71	-5.68	-5.55	-6.41	-6.43	-6.43	-7.23	-1.6	-4.71	-6.12	-6.49	-4.98	-5.5	-5.08	-6.27	-6.78	-6.63	-6.2	-6.42	NA	-6.03	-5.8	-6.22	-5.62	-5.86	-7.53	-5.07	-4.38	-7.17	-5.46	-5.97	-5.75	-5.43	-5.28	-6.24	-5.42
COMT	Cardiomet	-2.22	-2.44	-1.83	-2.8	-1.95	-2.45	-2.23	-2.84	-2.1	-1.66	-2.21	-1.95	-1.64	-2.32	-1.67	-2.71	-2.41	-1.82	-2.73	-1.02	-2.21	-1.47	-1.92	-1.75	-1.95	-1.89	-2.13	-2.3	-1.68	-1.73	-1.62	NA	-1.9	-1.94	-2.22	-1.98	-2.14	-1.91	-2.09	-1.8	-2.59	-1.29	-2.68	-1.45	-2.23	-0.328	-1.77	-1.58
CORO1A	Cardiomet	-1.7	-0.788	-2.64	-0.731	-0.995	-1.35	-0.66	-1.74	-1.57	-0.626	-1.57	-1.75	-1.4	-1.42	-0.741	-1.65	-0.987	-0.58	-2.18	-1.07	-1.28	-0.716	-0.909	-0.462	-0.367	-1.01	-1.56	0.106	-0.894	-0.323	-0.611	NA	-1.5	-0.985	-0.909	-0.449	-1.19	-1.15	-0.507	-2.06	-1.44	-0.381	-0.704	-0.616	-0.916	0.0578	-0.229	-0.667
CPA1	Cardiomet	-3.98	-4.07	-4.89	-4.6	-4.19	-5.23	-4.55	-2.47	-4.75	-4.09	-4.59	-4.33	-5.11	-4.75	-4.64	-4.38	-4.29	-4.22	-4.71	-4.55	-3.55	-3.6	-4.47	-3.59	-3.46	-3.29	-3.61	-3.73	-4.52	-3.59	-2.42	NA	-3.66	-4.52	-4.16	-3.75	-4.23	-4.87	-2.6	-3.82	-4.25	-3.87	-3.58	-3.33	-3.57	-3.63	-3.95	-2.82
CPB1	Cardiomet	-1.63	-0.551	-1.18	-0.658	-0.791	-1.64	-0.536	0.569	0.0566	-0.568	-0.558	-1.03	-1.07	-0.338	0.44	0.0919	-0.541	0.288	-0.565	0.18	-0.15	-0.467	0.0966	0.132	0.0763	0.458	-0.542	-0.0235	-0.842	-0.718	0.455	NA	-1.13	-1.36	-0.897	-0.799	0.476	-1.12	0.239	-0.005	-2.11	-0.662	-0.164	-0.831	0.481	-0.584	-0.0236	0.292
CR2	Cardiomet	-6.2	-5.69	-7.42	-5.86	-6.46	-7.04	-6.86	-5.93	-5.72	-5.85	-6.61	-5.24	-6.55	-5.47	-6.54	-6.2	-5.22	-5.88	-5.78	-6.62	-6.21	-5.84	-5.7	-5.28	-4.96	-6.93	-6.43	-5.85	-5.68	-5.94	-6.13	NA	-4.99	-6.24	-6.48	-5.6	-5.13	-5.42	-5.57	-6.52	-5.95	-4.53	-4.67	-4.43	-7.36	-4.2	-5.28	-6.08
CRHR1	Cardiomet	-0.0442	0.51	0.624	0.177	0.332	0.0366	0.374	0.194	0.347	0.0474	0.0592	-0.258	-0.874	0.0124	0.729	0.577	-0.0939	0.779	0.46	0.383	0.496	0.366	-0.0539	0.706	0.3	0.363	-0.0864	0.637	0.989	-0.299	0.193	NA	-0.0249	0.534	0.0251	0.243	-0.0626	0.853	0.554	0.109	-0.14	0.693	0.278	1.07	0.336	-0.0516	0.617	0.469
CRTAC1	Cardiomet	-1.12	-1.68	-1.25	-1.4	-1.67	-2.09	-2.1	-0.608	-0.161	0.11	-0.0758	-0.146	-1.2	0.161	0.252	-0.617	0.11	0.399	-1.37	0.413	-0.634	-0.38	-0.0934	0.531	0.399	0.0688	-0.217	0.322	-0.182	0.0172	0.277	NA	-0.785	-1.1	0.0856	-0.228	0.0826	-0.516	0.0242	-1.06	-1.57	0.244	-0.849	-1.01	-0.318	-0.599	-0.0405	-0.329
CRX	Cardiomet	-1.53	-1.81	-1.22	-1.26	-1.37	-1.81	-1.84	-1.77	-1.65	-1.21	-2.11	-1.38	-1.71	-1.71	-0.737	-1.38	-2.17	-1.52	-1.29	-2.01	-1.66	-1.63	-1.42	-1.43	-2.19	-1.89	-1.6	-1.23	-1.9	-1.62	-1.39	NA	-1.07	-1.38	-1.31	-1.11	-1.47	-1.62	-1.91	-1.48	-1.3	-1.87	-1.37	-1.46	-1.31	-1.39	-1.51	-2.45
CST3	Cardiomet	2.89	2.81	2.89	2.93	2.87	2.58	2.82	3.05	2.76	2.73	2.91	2.86	2.73	2.9	2.95	2.84	2.89	2.79	2.82	2.84	2.8	2.9	2.9	2.85	2.89	2.94	2.88	2.79	2.85	2.82	2.9	NA	2.89	2.82	2.79	2.81	3.08	2.94	2.91	2.72	2.78	2.89	2.94	2.88	3	2.89	2.83	2.98
CST6	Cardiomet	-3.89	-2.23	-3.03	-2.72	-2.66	-2	-2.17	-0.594	-1.82	-1.41	-1.68	-2.12	-2.98	-1.13	-1.1	-2.34	-1.79	-1.79	-2.29	-1.69	-0.891	-2.48	-1.86	0.26	-0.598	-1.32	-1.71	-1.03	-2.02	-2.02	-0.86	NA	-1.56	-3.35	-1.63	-3.77	-3.11	-1.81	0.2	-1.77	-3.04	-2.76	-1.53	-1.88	-0.736	-1.1	-1.74	0.523
CSTB	Cardiomet	0.254	0.472	0.167	-0.478	0.508	-0.399	0.349	0.617	0.0154	0.353	-0.698	-0.0273	-1.15	0.1	0.279	-0.125	-0.112	0.556	-1.11	1.43	-0.0698	0.453	0.723	1.26	1.02	0.301	0.722	1.23	-0.29	0.606	1.14	NA	0.405	-0.355	0.532	-0.0478	0.596	-0.171	0.272	0.399	0.127	1.34	0.82	1.56	0.277	3.06	0.518	2
CTF1	Cardiomet	-0.866	-0.809	-0.902	-0.387	-1.33	-0.47	-1.19	-1.59	-2.03	-0.862	-1.82	-1.21	-1.11	-1.44	-0.176	-0.936	-1.9	-0.462	-1.42	-1.14	-1.29	-1.69	-1.41	-0.941	-0.99	-1.93	-1.05	-1.58	-1.28	-0.324	-0.94	NA	-0.26	-0.326	-1.48	-0.916	-1.11	-2.28	-1.37	-0.844	-0.949	-1.13	-0.951	-0.71	-0.612	0.391	-0.335	-1.31
CTSB	Cardiomet	0.124	0.347	-0.179	0.462	0.834	2.62	0.666	1.16	1.05	0.398	0.48	-0.0678	-0.321	0.509	1.61	-0.0106	0.579	0.733	0.511	1.35	1.61	0.502	0.908	1.85	1.51	1.22	0.831	0.801	0.254	1.07	0.862	NA	0.945	-0.29	1.13	0.261	0.349	0.16	1.04	0.374	0.693	0.0642	1.01	0.352	1.07	0.932	1.07	1.71
CTSD	Cardiomet	0.35	0.564	0.381	0.655	0.56	0.247	0.58	1.12	0.925	0.638	0.732	0.58	0.322	0.756	1.07	0.55	0.881	0.758	0.542	0.715	0.772	0.673	0.785	0.962	1.1	0.768	0.728	0.834	0.624	0.789	0.782	NA	0.916	0.436	0.667	0.658	0.719	0.586	0.717	0.634	0.638	0.585	0.781	0.519	1.01	0.746	0.638	1.25
CTSH	Cardiomet	-0.632	1.83	0.512	1.89	0.183	1.18	1.03	0.237	0.0483	2.41	1.54	0.778	-0.928	3.39	3.64	0.824	2.67	2.28	0.399	2.39	1.08	2.02	1.7	2.24	1.6	1.14	2.22	-0.213	1.41	1.92	0.804	NA	2.04	0.322	1.84	0.92	1.53	1.39	-2.72	3.22	1.33	1.93	2.44	1.22	3.24	-0.392	1.95	0.823
CTSL	Cardiomet	1.05	2.92	2.16	2.1	2.27	2.46	2.13	3.15	3.67	2.15	1.79	1.65	2.16	2.31	2.37	2.89	2.22	2.16	2.54	2.94	2.07	1.78	2.32	2.72	2.64	2.35	2.26	2.84	1.9	2.33	2.41	NA	2.13	1.12	2.5	1.26	1.58	1.72	2.63	2.35	1.48	1.52	2.12	1.61	2.48	2.04	2.29	2.69
CTSZ	Cardiomet	-0.147	0.46	-0.0791	0.281	0.565	0.869	0.316	1.23	0.835	-0.0443	0.464	-0.0971	-0.346	0.546	1.19	0.4	0.411	0.42	0.33	0.846	0.996	0.657	0.727	1.14	1.39	0.912	-0.285	0.666	0.184	0.946	0.808	NA	0.734	-0.332	0.754	0.228	0.278	0.268	0.633	0.558	-0.567	0.0423	0.747	0.277	0.855	0.848	0.444	1.5
CXCL16	Cardiomet	2.14	3	1.95	1.96	1.57	1.71	2.01	3.49	2.22	3.04	2.61	3.04	1.65	3.38	3.39	1.9	3.11	3.54	1.51	3.18	3.02	2.62	3.4	4.01	3.86	3.41	3.61	3.89	2.37	3.55	3.62	NA	3.32	2.2	3.34	2.43	2.5	2.82	3.43	3.11	2.86	3.78	3.25	3.94	3.13	3.17	3.39	3.86
CXCL5	Cardiomet	-1.72	-0.876	-2.8	-1.02	-2.26	-1.08	-0.549	-1.49	-1.55	0.563	0.174	0.375	-2.37	1.19	0.366	-2.3	0.143	0.564	-2.48	0.312	0.0883	-0.255	0.337	0.558	1.53	-0.286	0.185	1.43	0.4	0.732	1.3	NA	0.504	-0.388	0.508	0.223	0.207	-0.0823	0.402	0.511	-0.128	0.941	0.684	-0.031	0.607	-1.04	1.14	0.914
CXCL8	Cardiomet	6.54	4.79	4.22	6.05	6.78	9.06	4.85	5.36	4.8	5.08	4.77	4.89	4.2	5.31	5.32	4.89	5.27	5.58	4.51	5.56	5.07	5.1	5.17	5.51	6.5	5.49	6.16	5.44	5.24	6.02	7.07	NA	5.93	4.32	5.2	4.55	4.96	4.54	5.71	6.92	5.1	6.46	5.25	5.65	5.73	4.94	5.15	6.03
DCN	Cardiomet	-0.406	0.426	0.377	0.802	0.503	1.03	0.768	0.124	0.573	0.771	0.345	0.351	-0.144	0.873	0.937	0.197	0.128	0.474	0.382	0.511	0.696	0.272	0.152	0.802	0.415	-0.0721	0.526	0.117	0.242	0.458	0.629	NA	0.357	0.194	0.517	-0.269	0.685	0.618	0.317	0.623	0.361	0.507	0.675	0.53	0.589	0.626	0.23	0.387
DCTPP1	Cardiomet	-1.3	-1.13	-2.45	-3.35	-2.84	-2.63	-1.6	-2.55	-2.79	-2.6	-3.47	-2.58	-3.21	-2.56	-2.67	-2.46	-2.53	-2.59	-3.07	-1.12	-2.92	-2.01	-2.27	-2.04	-2.02	-2.55	-2.31	-1.62	-2.3	-2.32	-2.09	NA	-2.23	-2.36	-2.18	-2.46	-1.76	-1.32	-2.4	-2.18	-2.54	-1.73	-2.15	-2.22	-2.24	0.428	-2.38	-2.04
DDC	Cardiomet	-4.57	-4.99	-6.11	-5.16	-3.97	-4.04	-5.48	-3.9	-5.05	-3.95	-4.77	-4.08	-5.11	-4.23	-5.06	-4.61	-4.42	-4.24	-5.09	-3.3	-3.9	-3.37	-3.63	-3.45	-2.7	-2.68	-2.98	-2.19	-5.46	-3.68	-3.57	NA	-2.75	-4.93	-4.31	-4.79	-4.34	-4.36	-2.67	-3.57	-3.75	-2.69	-2.55	-3.64	-3.11	-3.42	-3.53	-2.3
DEFA1_DEFA1B	Cardiomet	-0.812	-0.998	-0.808	-0.849	-0.79	-0.975	-0.818	-0.589	-0.787	-0.999	-0.913	-0.672	-0.802	-0.899	-0.711	-0.804	-0.961	-0.938	-0.678	-0.837	-0.916	-0.781	-0.908	-0.837	-0.609	-0.823	-0.809	-0.776	-0.849	-1.03	-0.926	NA	-0.942	-0.943	-1.14	-0.86	-0.453	-0.841	-0.927	-0.919	-0.778	-0.817	-0.86	-1.06	-0.642	-0.182	-0.794	-0.786
DIABLO	Cardiomet	0.288	0.449	-0.302	-0.0206	0.18	0.33	-0.0046	0.172	-0.087	-0.222	-0.907	0.0253	-0.0029	-0.093	0.132	-0.038	-0.0123	0.335	0.378	1.22	-0.367	-0.161	0.328	0.646	0.317	0.238	0.253	0.625	0.285	0.284	0.509	NA	0.0049	0.165	0.209	-0.44	0.101	-0.0544	-0.16	0.198	-0.271	0.033	-0.0831	0.398	-0.141	1.49	0.62	0.348
DKK3	Cardiomet	3.61	5.27	5.08	5.24	5.42	5.43	5.38	5.48	5.46	5.56	5.3	5.42	4.84	5.53	5.7	5.36	5.42	5.55	5.04	5.43	5.56	5.36	5.56	5.38	5.58	5.59	5.62	5.63	5.31	5.47	5.45	NA	5.41	4.73	5.51	5.01	5.29	5.46	5.56	5.5	5.06	5.43	5.4	5.37	5.51	5.66	5.46	5.58
DLK1	Cardiomet	-1.09	-0.815	-1.35	-1.74	-1.11	-1.69	-2.21	-0.967	-1.74	-1.02	-1.49	-1.01	-1.58	-0.932	-0.795	-1.09	-0.87	-0.733	-2.12	-0.611	-1.68	-1.24	-0.852	-0.601	-0.111	-0.792	-0.467	0.0594	-1.21	-0.59	-0.58	NA	-0.654	-1.3	-1.07	-0.76	-0.444	-1.31	-0.902	-1.87	-1.1	-0.0962	-0.866	-0.725	-1.35	-0.861	-0.63	-0.665
DNAJB8	Cardiomet	0.147	-0.0736	0.261	-0.0507	0.0904	-0.115	0.144	-0.181	0.188	-0.17	0.102	0.107	-0.248	-0.151	0.261	0.158	-0.15	-0.145	-0.445	-0.408	0.0298	0.314	0.112	0.45	0.153	-0.247	0.0973	-0.241	-0.197	-0.196	0.29	NA	-0.349	-0.323	0.222	0.0688	-0.278	0.378	-0.212	0.222	-0.244	0.346	0.302	0.309	0.108	-0.254	-0.167	0.19
DOK2	Cardiomet	-1.95	-0.801	-1.42	-0.35	-0.65	-1.23	-0.429	-1.46	-1.54	-0.986	-1.85	-1.57	-2.43	-1.4	-1.19	-1.16	-0.322	-1.9	-0.654	-1.35	-1.75	-1.08	-1.76	-0.212	-0.712	-1.41	-0.743	-0.129	-0.258	-1.08	-0.849	NA	-1.65	-1.47	-1.14	-1.53	-1.47	-1.03	-1.17	-0.888	-2.02	-0.859	-1	-1.27	-0.907	-0.679	-1.59	-0.323
DPP4	Cardiomet	-5.44	-5.34	-5.25	-5.02	-4.85	-5.91	-5.37	-4.46	-4.82	-4.89	-4.59	-4.33	-4.97	-4.72	-4.42	-4.59	-4.84	-4.83	-5.53	-4.43	-5.14	-4.7	-4.76	-4.43	-4.47	-4.79	-5.47	-4.68	-4.84	-5.05	-5.01	NA	-4.22	-5.05	-5.26	-4.95	-4.95	-5.66	-4.43	-5.07	-5.27	-4.25	-4.24	-4.56	-5.24	-4.64	-4.6	-4.75
DPP7	Cardiomet	2.33	1.83	3.39	3.72	3.95	2.72	3.73	2.82	4.42	2.45	4.08	2.64	2.95	2.61	4.33	3.81	4.29	2.72	3.91	4.56	4.48	4.04	4.2	4.33	4.91	4.74	3.86	4.17	4.19	4.68	4.41	NA	3.28	3.3	4.71	3.75	3.52	2.95	4.49	4.07	3.51	1.35	2.6	3.53	4.34	3.76	4.18	5.08
DPT	Cardiomet	-4.61	-2.77	-5.36	-3.35	-3.84	-2.93	-4.48	-1.86	-4.08	-4.11	-4.27	-3.49	-4.43	-3.82	-3.64	-4.79	-4.36	-3.8	-4.73	-4.17	-3.27	-5.08	-5.01	-2.62	-3.02	-3.42	-3.29	-3.55	-4.26	-3.22	-2.57	NA	-2.77	-3.77	-1.96	-4.05	-4.76	-3.51	-3.2	-3.59	-3.81	-3.73	-4.38	-4.01	-3.3	-5.21	-3.67	-3.49
DUOX2	Cardiomet	0.0807	-0.152	-0.284	-0.621	-0.161	-0.595	-0.43	-0.219	-0.102	0.322	0.0939	-0.47	-0.501	-0.113	-0.579	-0.594	-0.625	-0.41	-0.37	-0.432	-0.132	0.366	-0.19	-0.64	-0.576	-0.449	0.133	-0.202	-0.423	-0.719	-1.13	NA	-0.0771	-0.5	-0.657	-0.0696	0.0742	-0.334	-0.0308	0.125	-0.474	-0.17	0.0935	0.0391	-0.389	-0.406	-0.351	-0.218
EDIL3	Cardiomet	4.11	5.07	3.65	5.48	4.63	3.6	4.62	4.77	3.62	6.43	6	5.44	3.61	5.68	5.66	3.13	5.07	5.6	4.05	5.73	5.73	3.89	5.81	6.48	6.58	4.96	6.35	5.45	5.48	5.93	5.67	NA	6.21	5.42	5.91	5.24	5.47	4.58	5.49	4.92	4.87	5.75	6	5.58	5.16	5.42	5.61	5.26
EFEMP1	Cardiomet	-3.1	-1.11	-1.8	-1.74	-1.88	-1.82	-1.79	0.118	-1.16	-0.986	-0.807	-0.867	-3.04	-0.318	-0.0682	-1.47	-0.591	-0.404	-2.28	-0.935	-0.617	-1.06	-0.768	0.501	0.433	-0.134	0.0284	0.73	-0.596	0.0826	0.211	NA	-0.365	-1.89	-0.217	-1.14	-0.876	-0.93	0.26	-0.0703	-0.979	-0.133	-0.0376	-0.721	0.238	-0.315	-0.0112	0.266
EGFR	Cardiomet	-2.84	-1.55	-1.89	-1.93	-1.59	-2	-1.44	-0.748	-0.912	-1.81	-2.15	-1.85	-2.42	-1.21	-0.682	-1.54	-1.55	-1.26	-2.2	-0.448	-1.32	-1.74	-1.13	-0.414	-0.332	-0.724	-1.55	-0.845	-1.58	-1.02	-1.31	NA	-1.33	-2.84	-0.933	-2.49	-2.12	-1.92	-0.736	-1.79	-2.44	-1.56	-1.39	-1.64	-1.06	-1.31	-1.31	-0.771
EIF4EBP1	Cardiomet	-0.475	0.317	-0.442	-0.284	1.94	0.281	4.23	0.587	-0.311	0.496	-0.971	-0.0013	-1.21	0.054	-0.266	-0.504	-0.354	0.206	-1.48	1.41	-0.52	-0.165	1.05	0.561	0.468	-0.764	0.0562	1.51	0.293	0.505	0.596	NA	-0.0017	-0.86	-0.0045	-0.612	0.867	-0.683	-0.0353	0.616	-0.913	1.45	-0.0376	0.243	0.0521	3.13	0.282	1.04
ENG	Cardiomet	-4.68	-4.01	-4.52	-4.65	-4.57	-4.53	-4.77	-2.91	-3.41	-3.89	-4.3	-3.75	-5.12	-3.42	-3.27	-4.12	-3.71	-3.01	-4.99	-3.68	-3.88	-3.92	-4.09	-2.89	-3.27	-3.57	-3.75	-3.13	-3.86	-3.44	-3.18	NA	-3.01	-4.14	-3.58	-3.91	-3.69	-4.53	-3.33	-3.92	-5.14	-3.14	-3.66	-3.73	-3.71	-3	-3.25	-3.66
ENPP2	Cardiomet	3.52	3.52	3.24	3.49	3.21	3.2	3.04	3.47	3.42	3.47	3.26	3.37	3.16	3.57	3.51	3.3	3.49	3.58	3.23	3.42	3.55	3.33	3.55	3.51	3.44	3.48	3.48	3.6	3.38	3.49	3.35	NA	3.41	3.53	3.52	3.31	3.5	3.56	3.61	3.29	3.29	3.67	3.39	3.63	3.21	3.6	3.34	3.21
ENTPD5	Cardiomet	-3.51	-3.25	-3.08	-2.89	-2.15	-3.3	-2.67	-3.2	-2.71	-2.14	-2.25	-2.6	-3.31	-2.89	-1.49	-2.82	-2.55	-2.5	-2.63	-2	-1.42	-2.12	-1.9	-1.71	-1.54	-1.64	-2	-1.94	-2.02	-1.6	-2	NA	-1.72	-2.17	-1.98	-1.52	-1.67	-1.57	-1.97	-2.33	-2.11	-2.56	-1.65	-1.5	-2.09	-3.06	-1.83	-1.95
ENTPD6	Cardiomet	-1.07	-0.081	-0.548	-0.418	-0.878	-0.997	-0.108	0.355	0.503	0.425	0.2	0.142	-0.98	0.648	1.26	-0.326	-0.142	0.409	-0.616	1.23	0.0459	0.199	0.419	1.41	1.04	0.315	0.429	0.612	0.315	0.54	0.962	NA	-0.0455	-0.71	0.467	-0.384	0.312	0.249	0.536	-0.224	-0.724	0.471	0.449	-0.323	0.362	-0.341	0.0144	0.606
EPHB4	Cardiomet	-1.26	-1.2	-1.94	-2.17	-1.7	-1.59	-1.99	-0.459	-1.1	-1.49	-1.71	-1.15	-2.03	-0.914	-0.717	-1.83	-1.22	-0.322	-2.47	-0.366	-1.65	-1.47	-1.56	-0.405	-0.534	-1.11	-1.27	-0.786	-1.14	-1.33	-0.556	NA	-1.3	-1.48	-1.13	-0.935	-0.952	-1.33	-0.878	-2	-1.99	-0.682	-1.67	-1.32	-1.19	-1.23	-1.12	-1.03
EPHX2	Cardiomet	-1.05	-1.21	-0.44	-0.389	-0.454	-0.34	-0.353	-0.812	-0.615	-0.2	-0.959	-0.16	-0.307	-0.376	-0.215	-0.62	-0.595	-0.766	-0.908	-1.42	-0.484	-0.103	-0.488	-0.211	-0.58	-0.677	-0.488	-0.834	-0.418	-0.741	-0.0212	NA	-0.371	-0.0227	-0.714	-0.234	-0.432	-0.257	-0.936	-0.0432	-0.82	-0.781	-0.88	-0.585	-0.181	-0.123	-0.464	-0.48
ESAM	Cardiomet	0.664	1.82	0.555	0.708	1.36	0.678	0.952	2.34	1.97	1.45	1.09	1.27	0.736	1.76	2.21	1.47	1.56	2.19	0.528	2.28	1.01	1.54	1.7	2.78	2.52	2.02	1.46	2.22	1.59	1.89	2.3	NA	0.938	0.584	1.59	1.22	1.57	1.15	1.93	0.875	0.238	2.03	0.927	0.654	1.59	1.45	1.97	1.54
F7	Cardiomet	-6.07	-5.42	-5.85	-6.39	-5.21	-5.92	-6.32	-4.27	-5.69	-5.9	-6.17	-5.81	-6.4	-5.48	-4.96	-5.48	-5.31	-4.89	-5.38	-5.93	-5.21	-5.52	-4.99	-5.38	-5.87	-5.83	-5.75	-4.91	-6.59	-5.74	-5.23	NA	-5.44	-5.44	-5.6	-5.48	-5.19	-5.54	-6.01	-6.24	-5.88	-5.94	-5.54	-5.47	-5.39	-6	-5.49	-5.25
F9	Cardiomet	-5.55	-5.69	-6.14	-6.53	-5.31	-6.08	-5.24	-5.72	-5.92	-5.32	-5.79	-5.44	-6.1	-5.62	-5.61	-5.33	-4.87	-5.39	-5.61	-5.9	-6.37	-5.74	-5.38	-5.47	-4.85	-5.41	-6.18	-5.69	-5.6	-6	-5.38	NA	-5.7	-5.61	-5.59	-6.29	-5.14	-6.27	-5.08	-6.17	-5.28	-6.33	-5.77	-5.4	-6.35	-5.46	-5.21	-5.68
FABP2	Cardiomet	-3.6	-4.03	-4.28	-4.62	-4.18	-4.72	-4.41	-4.21	-3.46	-3.1	-4.52	-3.34	-3.49	-3.39	-4.33	-3.51	-3.34	-3.75	-4.22	-3.34	-3.63	-4.15	-5.21	-3.71	-3.33	-3.92	-3.88	-2.33	-3.92	-3.38	-3.48	NA	-3.38	-3.56	-3.81	-3.99	-3.39	-4.02	-3.74	-3.18	-4.74	-2.95	-4.61	-3.69	-3.8	-4.3	-4.02	-3.39
FABP4	Cardiomet	-3.45	-3.34	-3.37	-2.95	-0.631	-3.34	-2.59	-2.04	-5.01	-2.74	-3.73	-3.35	-4.46	-3.82	-3.22	-2.26	-3.55	-3.11	-4.98	-1.48	0.0332	-4.2	-4.01	-3.02	-3.86	-3.14	-2.76	-2.61	-3.48	-3.46	-1.29	NA	-4.12	-3.84	-3.35	-3.8	-1.88	-3.38	-2.37	-0.131	-3.45	-3	-2.13	-3.07	-1.61	1.93	-3.44	-2.36
FABP6	Cardiomet	-1.2	-1.51	-1.69	-0.852	-1.66	-1.68	-0.999	-1.33	-1.16	-0.677	-1.42	-1.1	-1.64	-1.22	-0.956	-1.21	-1.79	-1.52	-1.6	-1.32	-1.54	-0.922	-1.23	-1.65	-1.7	-1.83	-1.47	-1.47	-1.41	-1.38	-1.3	NA	-1.48	-1.76	-1.47	-1.11	-1.83	-1.12	-1.29	-1.51	-1.23	-1.52	-1.24	-1.27	-1.11	-1.73	-1.17	-1.09
FADD	Cardiomet	-0.0986	-0.0986	-0.149	-1.09	0.416	0.12	0.622	0.0354	-0.445	-0.372	0.18	-0.123	-0.208	-0.171	-0.0177	0.172	0.207	0.59	-0.0177	0.506	-0.486	-0.743	0.0628	-0.104	-0.174	-0.0823	-0.242	0.0615	0.045	-0.461	0.126	NA	0.105	-0.246	-0.0165	-0.235	-0.349	-0.484	-0.182	0.125	-0.252	0.279	0.0094	-0.0191	-0.0215	1.11	-0.696	-0.537
FAM3C	Cardiomet	3.34	3.3	3.36	3.15	3.34	3.32	3.37	3.25	3.16	3.33	3.19	3.25	3.39	3.39	3.17	3.4	3.42	3.28	3.42	3.39	3.05	3.14	3.21	3.05	3.31	3.21	3.37	3.73	3.48	3.22	3.36	NA	3.17	3.36	3.25	3.3	3.41	3.1	3.42	3.36	2.97	3.25	3.19	2.98	3.25	3.12	3.27	3.2
FAP	Cardiomet	-2.27	-2.77	-2.83	-2.76	-2.75	-2.96	-3.11	-3.02	-3	-2.84	-3.01	-2.82	-2.66	-2.68	-2.51	-2.84	-2.87	-2.58	-2.93	-2.71	-2.76	-2.63	-2.74	-2.96	-2.73	-3.11	-2.84	-2.79	-2.73	-2.85	-2.88	NA	-2.97	-3.08	-2.88	-2.52	-2.85	-2.69	-2.87	-2.89	-3.24	-2.25	-2.91	-2.88	-3.09	-2.87	-2.69	-2.72
FAS	Cardiomet	-2.57	-1.17	-2.42	-3.16	-1.75	-2.16	-2.1	-0.729	-1.32	-1.51	-2.38	-1.45	-2.49	-0.908	-0.992	-1.57	-1.67	-0.371	-1.97	-0.774	-1.73	-2.16	-1.33	-0.191	-0.046	-1.48	-1.09	-0.0262	-1.6	-0.866	-0.555	NA	-1.76	-3.2	-0.738	-2.21	-1.76	-2.48	-0.809	-1.83	-2.39	-0.892	-1.37	-1.96	-0.934	-1.35	-0.777	-0.701
FBP1	Cardiomet	-1.25	-0.398	-0.164	-0.825	-0.903	-1.01	-2.43	-1.89	-2.59	-0.654	-2.81	-0.586	-2.01	-1.82	-1.86	-1.07	-2.73	-0.121	-1.52	-0.728	-2.79	-1.97	-3.06	-2.26	-3.63	-2.35	-2.67	-1.58	-3.97	-1.45	-1.71	NA	-2.42	-2.01	-1.35	-0.812	-0.105	-1.76	-3.59	-0.267	-2.49	-0.609	-1.11	-1.69	-3.01	2.33	-1.6	-1.58
FCGR2A	Cardiomet	-3.95	-2.42	-3.36	-3.72	-3.16	-1.83	-3.8	-5.29	-2.22	-3.19	-3.22	-3.02	-3.96	-2.61	-2.46	-3.25	-2.94	-2.36	-3.48	-2.7	-3.47	-2.3	-2.32	-1.95	-1.62	-2.24	-2.34	-2.15	-3.4	-2.23	-1.95	NA	-2.3	-3.71	-3.58	-2.72	-3.74	-3.2	-1.74	-2.74	-2.68	-2.01	-2.42	-1.96	-2.03	-1.64	-2.15	-3.62
FCGR3B	Cardiomet	-3.93	-3.77	-4.39	-3.58	-3.24	-3.45	-3.85	-3.49	-3.64	-4.17	-3.85	-4.22	-3.84	-3.82	-4.11	-3.83	-4.27	-3.72	-3.87	-3.84	-3.65	-3.56	-4.26	-3.64	-3.11	-3.71	-3.54	-3.56	-3.83	-3.24	-3.31	NA	-3.06	-4.33	-3.6	-3.81	-3.76	-4.13	-3.42	-3.8	-4.02	-3.38	-3.09	-3.06	-3.68	-3.06	-3.88	-3.38
FCN2	Cardiomet	-7.37	-7.31	-7.13	-7.11	-7.33	-7.68	-6.73	-5.32	-7.97	-6.89	-7.16	-7.34	-7.29	-6.98	-6.71	-7.08	-6.95	-7.59	-7.58	-7.11	-7.62	-7.06	-7.09	-6.89	-7.45	-8.6	-8.67	-6.6	-7.32	-7.87	-7.18	NA	-6.64	-7.61	-7.66	-6.92	-7.98	-7.22	-7.88	-6.96	-8.36	-6.53	-6.08	-6.24	-7.78	-6.41	-7.1	-6.73
FCRL1	Cardiomet	-4.68	-5.03	-7.05	-4.87	-4.66	-4.45	-5.17	-5.25	-4.01	-4.24	-4.06	-3.54	-4.18	-3.49	-3.85	-3.79	-3.56	-4.26	-4.87	-3.91	-5.25	-3.39	-4.24	-3.88	-3.61	-4.73	-3.9	-3.08	-3.19	-4.08	-4.38	NA	-4.03	-2.68	-3.88	-2.46	-3.5	-4.46	-3.33	-4.38	-5.22	-2.09	-3.09	-2.86	-4.93	-4	-3.78	-5.28
FETUB	Cardiomet	-6.16	-5.86	-5.9	-6	-5.93	-7.2	-5.62	-5.15	-5.83	-6.51	-5.8	-5.57	-6.76	-6.1	-4.97	-6.15	-4.96	-5.88	-6.39	-6.04	-6.36	-5.14	-6.73	-6.81	-5.17	-5.77	-6.25	-5.13	-7.77	-5.25	-6.12	NA	-5.08	-6.47	-5.32	-5.88	-6.21	-6.64	-5.94	-6.15	-6.41	-5.33	-4.89	-4.94	-6.47	-5.66	-5.31	-5.6
FGFR1OP	Cardiomet	0.399	0.0961	-0.215	0.167	-0.0295	0.104	0.47	-0.821	0.0039	0.654	0.0413	0.453	0.287	-0.571	0.275	-1.38	-0.628	-0.638	0.0318	-0.72	-0.143	-0.143	0.817	0.528	-0.896	0.182	-0.313	-0.121	0.332	-0.649	0.272	NA	-0.402	-0.358	-0.31	0.614	0.176	0.212	-0.17	0.0079	-0.43	-1.12	0.291	-0.58	-0.546	-0.0287	-0.0713	-0.443
FUCA1	Cardiomet	-0.225	0.536	-0.57	-0.298	0.631	-0.492	0.732	0.746	0.772	0.171	-0.0958	0.214	-0.165	-0.368	1.04	-0.258	0.164	1.08	-0.149	1.36	0.71	-0.282	0.768	0.875	0.511	0.729	-0.138	-0.149	-0.272	0.2	0.433	NA	0.574	-0.292	0.907	-0.561	0.0595	0.282	0.928	0.506	0.0934	0.656	0.848	0.972	0.514	1.07	0.692	0.94
GAS6	Cardiomet	0.472	2.03	0.952	0.609	0.856	0.773	1	2.27	1.75	1.98	1.35	1.54	0.0373	1.63	2.08	1.16	1.56	2.12	0.0347	2.35	1.35	1.59	1.67	2.58	2.22	1.93	1.77	2.08	1.54	1.84	2.11	NA	1.43	0.893	1.86	1.42	1.83	1.47	2.1	1.51	0.956	2.01	1.44	1.62	1.51	1.45	1.88	1.87
GDF15	Cardiomet	-1.85	-0.262	-2.05	-1.3	-1.32	-0.406	-1.93	0.977	-1.17	-0.991	-1.01	-1.17	-2.3	-0.839	-0.307	-2.37	-1.2	-0.897	-2.5	-1.15	-0.814	-0.612	-1.07	0.0443	0.0651	0.202	0.279	0.284	-1.14	-0.152	0.477	NA	0.404	-1.88	-0.591	-0.62	-1.08	-1.05	0.157	0.774	-0.846	0.328	-0.844	0.317	0.389	0.24	-0.323	0.38
GDF2	Cardiomet	-5.41	-6.29	-6.41	-5.94	-5.32	-7.55	-5.42	-5.42	-6.78	-5.57	-6.35	-5.41	-5.5	-5.23	-5.97	-6.4	-5.37	-5.99	-5.44	-6.2	-5.85	-5.6	-5.95	-6.29	-4.89	-5.91	-4.71	-5	-5.02	-6.4	-5.27	NA	-5.46	-5.88	-7.24	-5.48	-7.62	-6.22	-7.55	-5.26	-5.09	-5.26	-6.01	-5.58	-5.47	-5.99	-6.22	-6.21
GGH	Cardiomet	-1.55	-1.74	-1.87	-1.56	-1.73	-2.37	-1.63	-1.38	-1.26	-1.49	-1.56	-1.81	-1.94	-1.82	-1.05	-1.48	-1.35	-1.39	-1.71	-0.577	-1.48	-1.64	-1.61	-1.26	-1.03	-1.46	-1.45	-1.46	-1.66	-1.32	-1.72	NA	-1.75	-1.96	-1.21	-1.63	-1.75	-1.82	-1.33	-1.98	-2.17	-1.42	-1.21	-1.86	-1.24	-1.53	-1.38	-0.729
GH1	Cardiomet	4.57	2.81	3.62	1.77	0.897	3.59	2.29	0.0636	2.16	3.15	2.83	2.59	2.1	3.85	3.15	2.49	3.12	2.51	2.24	1.63	1.59	1.59	4.28	1.69	3.44	1.93	2.77	1.68	2.32	3.19	0.198	NA	3.15	2.88	2.61	3.5	1.32	2.05	0.657	1.56	2.18	3.24	-0.0185	4.03	1.36	0.463	3.05	3.53
GHRL	Cardiomet	-2.66	-3.2	-2.68	-3.94	-3.02	-3.08	-2.9	-3.04	-3.06	-3.08	-3.18	-2.63	-2.52	-3.32	-3.89	-2.49	-2.93	-2.47	-3.14	-2.78	-2.8	-5.01	-4.21	-3.84	-2.55	-2.59	-3.4	-1.53	-2.78	-2.95	-3.14	NA	-4.18	-1.98	-2.86	-1.28	-3.11	-3.22	-3.14	-2.25	-3.3	-2.92	-2.88	-3.14	-3.52	-3.39	-3.61	-2.71
GLO1	Cardiomet	-2.02	-2.29	-1.51	-2.71	-1.49	-3.48	-0.261	-2.32	-1.75	-1.71	-2.98	-2.17	-3.25	-2.15	-1.85	-2.46	-2.34	-1.73	-3.19	-0.0378	-2.19	-0.0159	0.0608	-0.436	-0.137	-1.8	-0.158	-1.03	-1.74	-0.534	-0.971	NA	-1.14	-2.51	-0.743	-2.06	-1.07	-1.28	-1.09	-2.13	-1.39	-0.661	-0.302	0.7	-1.65	0.409	-0.56	-0.764
GLRX	Cardiomet	-0.23	0.198	-0.0327	-0.0687	0.173	0.203	0.412	0.19	0.0519	0.355	0.0796	0.135	-0.0162	0.432	0.319	0.266	0.416	0.334	0.304	0.649	0.0859	0.631	0.835	0.791	1.41	0.245	0.98	1.52	0.672	0.679	0.807	NA	0.385	0.36	0.708	0.294	0.72	0.298	0.638	0.5	0.111	0.903	0.444	0.844	0.362	0.415	0.79	0.503
GP1BA	Cardiomet	-6.47	-6.2	-7.2	-6.53	-6.75	-7.39	-6.94	-7.06	-6.74	-6.88	-6.86	-6.85	-6.84	-6.58	-6.72	-6.47	-7.27	-7.29	-6.8	-6.07	-6.9	-6.96	-7.24	-6.67	-6.9	-7.21	-6.59	-6.93	-6.68	-7	-6.44	NA	-5.8	-7.22	-6.86	-6.25	-6.17	-7.35	-6.13	-7.01	-7.14	-6.39	-6.43	-6.24	-6.17	-5.54	-6.78	-5.85
GP2	Cardiomet	-2.75	-3.43	-3.39	-3.26	-3.25	-3.39	-4.19	-3.76	-2.68	-3.55	-2.69	-2.99	-3.85	-3.84	-3.79	-3.39	-3.37	-3.83	-3.29	-3.28	-3.48	-3.34	-3.78	-3.53	-2.9	-3.21	-3.26	-3.34	-3.37	-3.25	-2.86	NA	-3.19	-3.76	-2.92	-3.57	-3.06	-3.15	-3.64	-3.46	-3.31	-3.48	-3.25	-3.25	-3.63	-3.43	-3.9	-3.52
GPR37	Cardiomet	0.72	2.78	1.84	3.01	3.73	3.44	2.63	3.57	2.89	3.14	2.36	2.83	1.32	3.5	3.65	2.29	2.35	3.25	1.24	3.7	2.04	1.81	2.79	4.05	3.27	2.76	2.82	2.78	2.53	3.51	3.72	NA	2.65	1.44	2.76	2.2	3.17	2.45	3	2.89	1.15	3.17	2.32	1.39	3.25	2.15	2.66	3.12
GRAP2	Cardiomet	-1.06	-0.387	0.148	-0.679	-0.351	-0.499	-0.302	-0.56	-0.341	-0.184	-1.34	-0.437	-0.244	-0.866	-0.471	-0.746	-0.542	-0.123	-0.59	-0.0449	-0.438	-0.608	-0.513	-0.518	-0.0535	-0.633	-0.415	0.254	-0.247	-1.08	-0.0901	NA	-0.825	0.0856	-0.0951	-0.217	-0.424	-0.15	0.0216	-0.39	-0.426	-1.18	-0.666	-0.863	-0.792	-0.393	-0.871	-0.34
GRK5	Cardiomet	0.256	-0.232	0.186	0.151	0.134	0.0443	-0.0093	-0.0222	0.403	0.112	-0.296	0.189	-0.0478	0.202	0.505	-0.0185	-0.336	-0.131	-0.0583	-0.0985	-0.292	-0.313	-0.0297	0.27	-0.423	0.0933	-0.0112	-0.188	0.114	-0.586	0.496	NA	-0.18	0.484	0.542	-0.28	0.0826	0.0641	-0.129	0.262	0.0261	0.0338	0.252	-0.0654	0.241	-0.18	0.0201	0.517
GSTA1	Cardiomet	-6.22	-6.12	-5.59	-6.23	-5.08	-5.05	-5.57	-7.67	-6.71	-5.76	-6.06	-4.62	-6.41	-5.73	-6.72	-7.03	-6.06	-6.43	-5.56	-5.47	-6.88	-7.58	-6.97	-6.81	-4.9	-5.63	-6.75	-5.82	-6.47	-6.21	-6.72	NA	-5.58	-5.64	-5.68	-7.42	-6.32	-7.35	-5.2	-6.42	-6.55	-5.31	-6.22	-5.86	-6.01	-5.38	-7.34	-6.11
GUSB	Cardiomet	-0.818	-1.08	-1.36	-0.901	-0.682	-1.7	-0.959	-0.926	-0.299	-0.799	-1.94	-1.35	-1.39	-1.03	-0.354	-1.06	-0.592	-1.18	-1.03	0.16	-0.172	-0.798	-0.634	-0.527	-0.758	-0.202	-0.668	-1.86	-1.44	-0.845	-0.98	NA	-0.531	-1.38	-0.654	-1.48	-1.13	-0.812	-0.474	-0.845	-1.44	-0.788	-0.51	-1.33	-0.65	-0.0861	-0.69	0.265
GYS1	Cardiomet	-0.107	-0.775	-0.927	-0.558	-0.733	-0.93	0.648	-1.27	-0.272	-0.817	-1.74	-0.511	-0.837	-1.91	-0.511	-0.517	-1.12	-0.949	-0.383	-0.53	-0.665	-0.861	-0.48	-0.32	-0.784	-0.292	-0.378	-0.844	-1.18	-1.07	-0.529	NA	-1.42	-1.05	-0.783	-0.639	-1.09	-0.674	-1.59	-0.556	-0.359	-0.551	-1	0.262	-0.876	-0.243	-1.26	-0.762
GZMH	Cardiomet	-3.53	-3.79	-3.71	-2.63	-4.08	-2.99	-1.79	-3.07	-2.89	-2.69	-3.84	-3.04	-4.35	-3.68	-3.15	-2.09	-2.99	-3.67	-4.62	-1.53	-4.32	-2.93	-3.58	-2.18	-3.59	-3.72	-2.61	-3.53	-2.01	-2.76	-3.39	NA	-3.58	-2.3	-3.04	-0.784	-3.22	-2.9	-3.16	-3.82	-2.99	-3.07	-3.21	-3.04	-4.37	-3.56	-2.87	-3.6
HEBP1	Cardiomet	0.694	0.289	1.22	0.927	1.06	0.679	1.26	0.614	0.961	0.892	0.47	0.898	0.574	0.603	1.33	0.718	0.49	1.22	0.899	1.17	1.04	0.578	1.08	1.53	0.598	0.397	0.974	1.34	1.03	0.777	1.36	NA	0.565	0.73	0.796	1.03	1.34	0.837	0.983	0.555	1.24	0.93	1.01	0.848	0.762	-0.0508	0.694	0.828
HK2	Cardiomet	-0.0247	-0.244	0.215	-0.049	0.112	-0.225	0.278	0.0915	0.138	-0.113	-0.239	0.0318	0.124	-0.474	0.153	-0.574	-0.0373	-0.0949	-0.413	-0.671	0.292	0.157	-0.319	0.0323	0.036	0.273	0.204	-0.0499	0.115	-0.44	-0.0747	NA	0.248	-0.299	0.0747	0.166	0.227	0.272	-0.45	0.396	-0.0442	0.232	-0.165	0.23	0.28	0.161	0.04	0.114
HNRNPK	Cardiomet	-0.204	-0.496	-0.433	-0.512	-0.202	-0.378	-0.369	-0.425	-0.765	-0.508	-0.413	-0.627	-0.952	-0.499	-0.806	-1.31	-0.87	-0.262	-0.51	-0.226	-0.458	0.0463	-0.134	-1.27	-1.39	-0.186	-0.492	-0.566	-0.245	-0.624	-0.266	NA	-0.0008	-0.6	-0.0913	-0.394	-0.904	-0.296	-0.9	-0.0912	-0.834	-0.169	-0.418	-0.229	-0.0486	0.0038	-0.436	-0.781
HSPG2	Cardiomet	1.09	1.11	0.13	0.304	0.568	0.174	0.214	1.52	0.881	0.441	0.54	0.902	0.072	1.22	1.45	0.623	1.11	1.33	-0.0036	1.34	0.59	0.538	0.568	1.7	1.78	1.22	1.48	1.35	0.954	1.18	1.42	NA	1.48	0.758	0.888	1.45	1.2	0.352	1.36	1.01	0.762	1.95	0.932	0.691	1.24	1.53	0.863	1.75
HYAL1	Cardiomet	-3.12	-2.63	-2.72	-3.04	-2.74	-2.48	-2.92	-2.32	-2.91	-2.32	-2.57	-2.31	-3	-1.85	-1.74	-2.97	-1.98	-2.1	-3.08	-2.62	-2.31	-2.31	-2.68	-1.82	-1.93	-2.55	-2.14	-2.11	-2.36	-2.18	-2.06	NA	-2.09	-2.74	-2.3	-2.42	-2.36	-2.58	-1.82	-2.07	-2.49	-1.94	-2	-2.57	-1.79	-1.89	-2.06	-1.69
HYOU1	Cardiomet	-3.39	-1.92	-2.3	-2.15	-2.06	-1.81	-2.27	-0.809	-1.3	-1.32	-1.65	-1.92	-3.03	-1.2	-0.822	-1.94	-1.43	-0.97	-3	-0.595	-1.48	-1.85	-1.22	-0.348	-0.496	-1.36	-1.73	-0.934	-1.74	-1.05	-1.06	NA	-1.96	-2.68	-1.17	-2.29	-1.72	-1.82	-0.92	-2.21	-2.66	-1.15	-1.34	-2	-1.44	-1.27	-1.07	-0.944
ICAM1	Cardiomet	-5.27	-3.81	-4.7	-4.51	-4.17	-4.07	-4.85	-2.87	-4.76	-4.29	-5.23	-5.32	-5.38	-4.21	-3.94	-4.03	-4.41	-4.54	-4.84	-4.29	-4.66	-3.77	-4.35	-3.82	-3.58	-4.1	-3.99	-3.33	-4.17	-4.09	-3.7	NA	-3.33	-4.68	-4.34	-3.72	-4.62	-4.76	-3.74	-4.15	-4.38	-3.33	-3.41	-2.9	-3.88	-3.61	-3.97	-3.46
ICAM2	Cardiomet	-2.69	-2.29	-3.18	-2.93	-2.98	-2.37	-3.21	-2.26	-2.57	-2.66	-2.85	-2.47	-3.06	-2.64	-2.51	-2.99	-2.17	-2.22	-3.85	-3.03	-2.58	-2.27	-3.1	-1.92	-2.29	-2.52	-2.48	-2.26	-2.39	-2.2	-1.66	NA	-2.15	-2.87	-2.44	-2.51	-2.6	-2.95	-2.17	-2.46	-3.23	-1.87	-2.44	-1.92	-2.42	-1.85	-2.32	-2.43
ICAM3	Cardiomet	-5.28	-4.74	-5.86	-5.15	-5.26	-5.76	-5.74	-3.97	-5.24	-5.09	-5.87	-5.66	-6.35	-5.19	-5.35	-5.37	-5.67	-4.48	-6.31	-5.04	-5.31	-4.69	-5.53	-5.03	-5.58	-4.69	-4.86	-4.1	-5.25	-4.68	-4.37	NA	-4.3	-4.93	-5.41	-4.87	-6.09	-6.14	-4.74	-4.24	-5.36	-5.33	-5.1	-4.45	-5.58	-3.81	-4.95	-4.5
ICAM5	Cardiomet	3.27	4.26	3.72	3.44	4.12	3.62	4.05	4.35	4.44	4.28	4.15	4.08	4.06	4.73	4.33	4.41	4.41	4.58	4.08	4.84	3.71	3.9	4.18	4.48	4.7	4.26	4.16	4.72	4.08	4.45	4.33	NA	4.09	3.44	4.23	3.85	4.12	3.51	4.51	3.92	2.64	4.19	4.02	3.47	4.12	3.57	4.36	4.03
IGFBP1	Cardiomet	-1.03	-1.84	-0.884	-1.92	-3.46	-3.33	-2.78	-2.47	-1.62	-0.664	-2.37	-1.82	-1.66	-1	-2.31	-0.656	-0.508	-0.372	-2.52	-1.17	-2.5	-1.44	-1.72	-2.03	-1.6	-2.93	-1.77	-1.65	-0.422	-2.6	-2.45	NA	-3.02	-0.141	-2.13	-1.97	-0.782	-1.73	-2.6	-0.921	-2.78	0.122	-3.24	-1.7	-2.29	-2	-2.09	-1.44
IGFBP2	Cardiomet	-1.46	0.742	-0.785	0.537	1.47	0.882	0.0787	2.6	0.729	1.61	0.866	1.82	-1.41	1.95	1.83	-0.392	1.34	1.99	-1.3	1.25	0.897	0.0188	1.12	2.66	2.34	0.532	2.11	2.06	1.14	2.49	1.73	NA	2.48	0.291	1.74	0.503	1.07	0.4	1.66	2.1	0.215	2.15	1.82	0.521	1.43	2.67	1.43	1.69
IGFBP3	Cardiomet	-7.13	-6.15	-7.31	-6.31	-6.21	-6.71	-7.33	-5.3	-7.62	-7.09	-7.21	-6.88	-7.55	-6.31	-5.81	-6.33	-6.26	-6.17	-8.43	-6	-6.87	-7.52	-6.14	-5.92	-5.76	-6.73	-7.18	-5.99	-7.63	-5.37	-6.47	NA	-6.29	-8.6	-6.29	-6.55	-6.09	-7.76	-6.65	-6.52	-7.57	-5.66	-7.39	-7.95	-6.37	-5.82	-7.98	-5.57
IGFBP6	Cardiomet	-0.663	0.921	0.306	1.3	1.76	1.55	1.08	2.16	1.51	0.888	1.47	1.56	0.296	1.89	2	0.913	1.27	1.14	0.718	1.61	1.73	1.07	1.05	2.44	2.57	2.28	1.89	2.13	1.08	1.94	2.56	NA	2.14	-0.247	1.46	0.308	1.13	0.952	2.65	2.37	0.909	1.18	1.83	0.78	2.09	2.28	1.47	3.13
IGFBP7	Cardiomet	6.19	6.01	5.87	6.51	5.77	5.61	5.58	5.99	5.94	6.17	5.88	5.79	5.61	6.14	6.3	5.66	6.28	6.15	5.69	5.73	6.18	6.04	6.21	6.19	6.03	5.97	6	5.97	5.92	5.95	6.11	NA	6.06	6.3	6.22	6.25	6.22	6.46	6.23	5.8	5.96	6.26	6.13	6.19	6.2	6.18	5.94	5.97
IGFBPL1	Cardiomet	6.8	6.16	5.7	5.22	4.89	5.34	6	6.11	5.81	6.35	5.95	5.94	5.57	6.07	6.2	6.27	6.42	6.75	5.67	6.98	5	5.83	6.3	6.06	6.58	5.28	6.27	6.94	6.91	5.79	5.84	NA	5.55	6.9	6.02	6.88	6.73	6.16	5.85	5.21	5.63	6.97	5.87	6.25	5.87	6.09	6.23	5.69
IGSF8	Cardiomet	4.39	6.36	6	6	6.28	6.32	6.25	6.48	6.14	6.37	6.17	6.07	5.33	6.65	6.52	6.02	6.49	6.42	5.84	6.68	6.08	5.99	6.31	6.5	6.72	6.51	6.46	6.94	6.48	6.53	6.68	NA	6.3	5.61	6.38	6.02	6.19	6.1	6.71	6.7	5.66	6.33	6.01	5.85	6.6	6.25	6.45	6.47
IL18BP	Cardiomet	-1.87	-0.3	-0.893	-1.14	-0.82	0.664	-0.824	0.894	-0.161	-1.28	-0.934	-0.931	-1.37	-0.356	-0.0692	-0.339	-0.599	-0.258	-1.33	-0.198	-0.528	-0.0131	-0.15	0.741	0.874	-0.235	0.223	0.663	-0.659	0.135	0.438	NA	-0.334	-1.39	-0.2	-0.365	-0.384	-0.685	0.161	-0.222	-0.333	0.657	0.184	1.04	-0.0836	-0.0941	0.0129	0.329
IL19	Cardiomet	-0.692	0.224	-1.42	-1.32	0.341	-1.22	-0.536	0.46	0.792	-0.137	-0.207	0.473	-1.22	0.771	-0.0323	0.545	0.187	0.809	-0.276	0.412	-1.31	-0.339	0.126	0.796	1.18	-0.0436	0.649	1.55	0.0479	0.829	1.6	NA	0.156	-0.616	-0.0288	0.257	0.0711	-0.601	1.12	-0.983	-1.58	-0.211	-1.16	-1.48	-1.81	-0.576	-0.611	-1.47
IL1RL1	Cardiomet	-4.42	-4.91	-4.92	-3	-4.84	-1.77	-5.53	-3.4	-4.76	-3.95	-3.6	-4.96	-4.4	-3.88	-1.5	-4.61	-3.41	-4.84	-5.72	-4.83	-4.16	-4.57	-4.57	-4.59	-4.46	-4.74	-4.53	-4.08	-4.12	-4.52	-3.18	NA	-2.98	-4.2	-4.22	-4.71	-3.99	-4.1	-3.26	-3.62	-4.81	-4.27	-5.13	-4.45	-3.91	-4.47	-5.19	-3.21
IL2RA	Cardiomet	-2.92	-1.84	-2.99	-3.47	-2.87	-3.54	-4.05	-2.28	-2.04	-1.79	-4.08	-2.79	-3.28	-2.29	-3.5	-2.05	-2.33	-2.17	-4.38	-2.2	-3.61	-3.48	-2.93	-1.69	-2.22	-4.07	-2.34	-3.01	-2.4	-2.79	-2.9	NA	-2.62	-2.84	-2.42	-2.58	-2.33	-3.42	-3.29	-3.02	-3.37	-2.06	-3.47	-2.61	-3.78	-2.95	-2.49	-3.41
IL6	Cardiomet	1.75	1.04	0.578	1.41	-0.407	4.56	0.134	1.28	1.55	1.52	-0.277	0.594	-0.158	0.877	0.969	1.26	0.662	0.924	0.653	1.37	0.185	1.8	0.656	0.807	2.53	1.55	2.86	0.323	2.95	0.585	2.16	NA	0.0371	1.34	0.533	1.68	2.11	1.56	1.54	3.1	1.54	0.0691	1.74	1.57	1.15	-0.725	1.29	0.367
IL6R	Cardiomet	-3.01	-2.56	-3.64	-3.23	-3.38	-3.83	-3.46	-2.17	-2.4	-2.63	-2.7	-2.4	-3.33	-2.53	-2.09	-2.13	-2.56	-1.53	-2.93	-1.92	-2.83	-2.34	-2.23	-1.27	-1.13	-2.59	-2.48	-1.25	-2.18	-2.06	-1.25	NA	-2.51	-2.73	-2.1	-1.62	-2.1	-3.05	-2.01	-2.57	-3.08	-1.67	-2.19	-2.68	-2.71	-2.19	-1.95	-1.77
IL6ST	Cardiomet	-0.727	0.775	0.505	0.415	1.13	0.802	1.19	1.55	1.75	1.19	0.868	0.849	0.216	1.26	1.65	0.957	1.16	1.33	0.588	2.05	0.764	0.75	1.14	1.6	1.79	1.38	1.05	1.61	1.16	1.16	1.4	NA	0.808	-0.0621	1.27	0.262	0.581	0.414	1.27	0.999	-0.358	0.826	1.04	0.413	1.43	0.822	1.1	1.53
ITGB1	Cardiomet	-4.05	-3.29	-4.22	-4.04	-3.58	-4.11	-3.72	-2.77	-3.36	-3.69	-3.52	-3.54	-3.92	-3.46	-3.18	-3.41	-3.05	-2.65	-4.1	-2.82	-3.9	-3.84	-3.89	-2.92	-2.89	-3.21	-3.68	-3.35	-3.49	-3.37	-3.39	NA	-3.79	-4	-3.37	-3.55	-3.44	-3.84	-3.24	-4.04	-4.44	-3.26	-3.93	-3.97	-3.31	-3.38	-3.41	-3.26
ITGB1BP2	Cardiomet	-0.394	-1.67	-1.09	-1.62	-0.399	-1.08	-0.532	-0.69	-1.08	-0.975	-2.63	-1.36	-1.22	-1.19	-1.95	-0.497	-0.88	-1.54	-1.6	-0.811	-0.58	-1.34	-0.85	-2.33	-0.208	-0.716	-0.818	-0.683	-1.58	-0.745	-1.43	NA	-1.37	-0.731	-0.905	-0.954	-0.215	-0.412	-0.875	-0.719	-1.29	-0.426	-0.858	-0.986	-0.706	-0.639	-1.91	-0.891
ITGB2	Cardiomet	-3.09	-2.25	-2.76	-2.52	-2.56	-2.32	-2.55	0.307	-2.07	-2.42	-2.75	-2.51	-3.07	-1.98	-1.57	-2.51	-1.56	-2.36	-2.84	-1.53	-1.95	-1.6	-1.28	-0.97	-0.809	-1.39	-1.08	-0.963	-2.49	-1.17	-1.19	NA	-1.82	-3.06	-1.32	-2.34	-2.35	-2.16	-1.29	-1.17	-1.7	-1.55	-1.13	-0.403	-1.11	-0.889	-1.45	-0.866
ITIH3	Cardiomet	-4.04	-2.93	-3.2	-3.24	-3.07	-3.87	-3.12	-2.83	-3.85	-3.03	-3.13	-3.7	-3.21	-3.33	-2.69	-3.31	-3.28	-3.3	-3.61	-3.61	-3.56	-3.25	-3.6	-3.24	-3.44	-3.35	-3.52	-3.75	-3.39	-3.72	-3.94	NA	-3.14	-3.99	-3.22	-3.35	-3.11	-3.59	-3.68	-3.08	-4.01	-3.65	-3.3	-3.23	-3.01	-3.42	-4.01	-2.83
KIT	Cardiomet	-2.48	-1.28	-1.43	-1.24	-1.32	-1.39	-1.63	-0.487	-0.464	-0.772	-1.17	-1.47	-1.89	-1.15	-0.472	-1.08	-0.918	-0.804	-1.01	-0.0841	-1.13	-1.44	-1.05	-0.199	-0.638	-0.754	-1.51	-0.402	-0.988	-1.27	-1.48	NA	-2.03	-2.36	-1.31	-1.67	-1.3	-1.07	-0.817	-1.53	-2.28	-1.53	-1.19	-1.59	-0.686	-1.35	-1	-0.416
KITLG	Cardiomet	-3.34	-2.22	-2.8	-3.42	-3.26	-3.14	-2.42	-1.85	-1.93	-2.1	-2.49	-1.83	-2.58	-2.3	-2.16	-2.39	-2.33	-1.55	-3.04	-1.47	-3.92	-2.36	-2.66	-1.31	-1.54	-2.37	-2.6	-1.55	-1.97	-2.17	-1.83	NA	-2.85	-2.82	-2.32	-2.72	-1.92	-3.1	-2.02	-1.94	-3.85	-1.89	-2.6	-2.85	-2.38	-2.59	-2.26	-2.6
KYAT1	Cardiomet	1.85	3.47	3.14	2.78	3.34	3.28	3.15	4.2	4.01	3.14	3.17	2.78	2.52	3.77	3.73	2.94	3.24	3.38	3.12	4.66	3.49	4.14	4.45	4.6	5.15	4.13	4.34	5.47	3.18	4.59	4.55	NA	3.72	2.25	4.42	2.99	3.31	3.23	4.18	3.3	3.22	3.42	4.11	4.38	3.86	4.28	4.41	4.32
LACTB2	Cardiomet	0.134	0.536	-0.0478	-0.116	0.389	-0.286	1.44	0.351	-0.196	0.257	-0.218	-0.179	-0.429	0.0511	0.19	0.314	0.165	0.389	0.145	1.4	-0.462	0.512	0.91	0.756	1.35	0.408	1.01	1.95	0.209	0.464	0.417	NA	0.536	0.166	0.798	-0.0806	0.304	0.262	0.384	0.339	0.325	0.902	1.08	0.991	-0.179	2.09	0.941	0.819
LBP	Cardiomet	-4.17	-4.51	-4.35	-4.17	-3.96	-4.86	-3.4	-3.88	-3.69	-3.5	-3.76	-3.73	-3.17	-3.84	-4.94	-3.64	-4.57	-3.36	-3.53	-2.84	-3.99	-5.36	-4.65	-3.01	-2.75	-3.81	-4.35	-4.12	-4.25	-4.18	-3.23	NA	-3.64	-4.38	-4.01	-3.81	-3.5	-3.87	-3.92	-4.52	-3.63	-3.46	-4.04	-4.42	-3.34	-3.62	-3.18	-3.73
LCN2	Cardiomet	-2.35	-2.49	-2.44	-2.26	-1.99	-2.34	-2	-1.88	-2.38	-2.36	-2.35	-2.35	-2.4	-2.34	-2.22	-2.26	-2.26	-2.27	-2.23	-2.37	-2.43	-2.29	-2.1	-2.23	-2.12	-2.14	-2.46	-2.17	-2.44	-2.32	-1.8	NA	-1.98	-2.45	-2.37	-2.33	-2.28	-2.44	-1.99	-1.88	-2.41	-2.28	-2.24	-2.33	-1.85	-0.689	-2.22	-1.07
LDLR	Cardiomet	-1.6	-1.31	-2.55	-2.18	-2.59	-2.87	-2.26	-1.81	-1.77	-1.42	-1.8	-1.98	-2.34	-1.6	-0.941	-1.47	-1.51	-1.24	-2.3	-0.473	-2.23	-2.25	-1.98	-1.32	-1.45	-1.82	-2.15	-1.84	-2.01	-2.26	-1.64	NA	-2.33	-2.37	-1.81	-1.44	-2.14	-2.75	-1.87	-2.14	-2.7	-1.2	-2.03	-1.7	-2.16	-1.83	-1.68	-1.4
LEP	Cardiomet	-4.42	-3.33	-3.15	-1.7	-2.77	-2.37	-3.28	-4.06	-3.78	-2.45	-1.69	-2.72	-3.72	-2.94	-1.63	-3.44	-2.34	-2.41	-3.53	-3.43	-2.61	-2.67	-2.76	-1.96	-2.18	-1.84	-1.35	-1.26	-3.06	-1.65	-1.11	NA	-3.34	-2.57	-2.15	-3.43	-1.49	-2.33	-2.8	-1.24	-2.26	-2.67	-0.519	-2.28	-1.38	-2.85	-1.81	-2.86
LEPR	Cardiomet	-3.35	-3.03	-2.36	-2.14	-2.62	-2.56	-2.21	-2.42	-2.76	-2.75	-2.38	-1.93	-2.77	-2.55	-2.78	-3.29	-2.51	-2.06	-2.35	-1.94	-2.49	-2.32	-2.63	-2.26	-2.13	-2.74	-2.64	-2.09	-2.02	-2.13	-1.49	NA	-2.12	-2.58	-2.65	-2.59	-2.01	-2.78	-1.9	-1.69	-2.84	-1.96	-2.16	-2.24	-2.49	-2.48	-2.88	-2.24
LGALS1	Cardiomet	-1.41	-0.317	-0.618	-0.673	-0.966	-0.799	-0.357	0.161	-0.49	0.544	0.106	0.925	-1.08	0.822	0.622	-1.02	0.446	0.737	-1.13	0.988	-0.114	0.492	0.658	1.68	1.88	0.206	1.3	2.08	0.502	1.37	1.32	NA	1.22	0.131	1.09	0.299	0.377	-0.0317	1.49	1.13	0.035	1.58	1.15	0.785	1.01	2.22	0.802	1.41
LGALS3	Cardiomet	-3.2	-2.58	-3.21	-3.58	-3.14	-3.65	-2.73	-2.36	-2.95	-2.7	-3.39	-2.66	-3.89	-3.22	-2.73	-3.73	-2.47	-2.73	-4.42	-1.71	-2.84	-3.39	-3.15	-1.99	-2.88	-2.23	-2.2	-1.59	-2.75	-2.98	-2.02	NA	-2.69	-2.7	-2.2	-2.9	-2.56	-2.52	-1.96	-2.34	-2.59	-1.73	-2.57	-2.42	-2.31	-0.838	-2.61	-1.89
LILRA5	Cardiomet	-6.29	-5.49	-5.73	-6.03	-4.75	-3.65	-5.01	-4.16	-5.63	-5.68	-6.16	-4.73	-6.75	-5.54	-5	-5.46	-5.48	-4.83	-5.85	-4.58	-5.43	-4.67	-5.32	-5.02	-4.63	-5.31	-5.06	-4.63	-5.52	-5.12	-4.36	NA	-4.89	-6	-5.62	-5.2	-5.91	-5.15	-4.57	-3.92	-4.75	-4.3	-4.53	-4.24	-4.52	-4.08	-4.44	-4.67
LILRB1	Cardiomet	-2.62	-0.97	-2.12	-2.19	-1.95	-2.77	-2.93	-0.416	-1.55	-2.4	-1.8	-2.66	-3.46	-2.06	-1.89	-2.06	-2.01	-1.47	-2.78	-2.78	-1.58	-1.16	-1.8	-0.745	-1.11	-1.58	-1.49	-0.66	-2.64	-1.79	-1.04	NA	-2.16	-2.85	-1.56	-2.01	-2.3	-2.29	-1.58	-1.8	-2.19	-1.23	-1.26	-0.766	-2.27	-1.27	-1.38	-0.866
LILRB2	Cardiomet	-5.53	-3.8	-5.84	-4.72	-4.08	-4.72	-4.65	-2.11	-3.96	-5.59	-4.62	-3.73	-4.92	-4.79	-3.8	-4.03	-4.9	-4.74	-5.15	-3.88	-3.4	-4.49	-3.78	-2.35	-3.06	-3.3	-3.96	-2.6	-4.02	-3.56	-2.86	NA	-3.04	-3.77	-4.42	-3.3	-5.04	-3.61	-2.7	-3.28	-4.44	-3.32	-3.18	-2.99	-3.82	-2.41	-3.64	-2.94
LILRB5	Cardiomet	-5.11	-4.09	-4.74	-5.32	-7.53	-5.94	-6.5	-4.27	-4.81	-4.55	-7.56	-4.07	-4.78	-4.11	-4.84	-4.29	-4.53	-4.05	-5.04	-5.12	-4.7	-3.64	-5.69	-3.92	-3.36	-4.3	-6.14	-3.24	-3.55	-3.98	-4.54	NA	-4.7	-4.17	-5.39	-3.59	-3.56	-4.25	-3.5	-6.59	-4.89	-3.25	-3.64	-3.33	-5.58	-4.64	-4.15	-4.91
LPL	Cardiomet	-1.39	0.524	0.681	0.453	1.24	0.836	0.521	0.7	0.572	1.31	1.26	0.942	0.377	1.21	0.514	1.08	0.979	1.83	0.369	1.96	-0.262	0.038	0.21	0.744	1.02	-0.313	0.513	1.73	1.16	0.31	0.876	NA	-0.0176	0.107	0.916	0.304	0.998	0.449	0.463	-0.484	-0.483	1.37	0.403	0.374	0.178	-0.391	0.794	0.457
LRMP	Cardiomet	-0.287	-0.489	-1.06	-0.0972	-0.494	-0.536	-0.784	-0.826	-0.218	-0.897	-0.256	-0.452	-0.554	-0.117	-0.489	-0.445	-0.911	-0.617	-1.04	-1.18	-0.795	-0.136	-0.483	-0.419	-1.3	-0.405	-0.571	-1.34	-0.559	-0.158	-1.67	NA	-1.2	-0.573	-0.952	-0.185	-1.2	-0.59	-0.709	-1.05	-0.401	-0.12	-0.53	-0.523	-0.775	-0.601	-0.342	-0.283
LRP11	Cardiomet	-0.401	1.62	0.872	0.373	1.63	0.672	1.58	2.24	2.21	2.11	1.62	1.9	0.47	2.58	2.68	1.29	1.94	2.76	0.551	3.35	0.901	1.48	2.06	3.14	3.28	1.88	1.95	2.93	1.91	2.69	2.69	NA	1.48	0.162	2.42	0.859	1.81	0.866	2.4	1.64	-0.197	1.97	1.58	0.891	1.76	1.59	2.31	2.17
[truncated: 147 more rows]
[truncated: 10 more columns]
