# Supplementary material for: Identification of cerebral spinal fluid protein biomarkers in Niemann-Pick disease, type C1
Source: Biomark Res. 2023 Jan 31;11:14. doi: 10.1186/s40364-023-00448-x (PMC9887810; doi:10.1186/s40364-023-00448-x)
Supplement: Supplementary file 6 — Additional file 6: Table 1. Sample identification, miglustat status, age and sex. Additional file 7: Table 4. CSF proteins that correlate with age. [file 40364_2023_448_MOESM6_ESM.xlsx]

## Sheet: metadata
sample	group	Age (years)	Sex
OL_CSF_20_01	control	0.42	F
OL_CSF_20_02	control	3	M
OL_CSF_20_03	control	4.75	F
OL_CSF_20_04	control	7	M
OL_CSF_20_07	control	15	F
OL_CSF_20_08	control	17	F
OL_CSF_20_09	control	18	M
OL_CSF_20_10	control	20	M
OL_CSF_20_39	CTD	11.07	M
OL_CSF_20_40	CTD	6.94	M
OL_CSF_20_41	CTD	10.17	M
OL_CSF_20_42	CTD	6.32	M
OL_CSF_20_43	CTD	3.7	M
OL_CSF_20_44	CTD	13.46	M
OL_CSF_20_45	CTD	14.33	M
OL_CSF_20_46	CTD	3.24	M
OL_CSF_20_47	CTD	4.19	M
OL_CSF_20_48	CTD	3.18	M
OL_CSF_20_49	CTD	10.45	M
OL_CSF_20_50	CTD	7.02	M
OL_CSF_20_51	NPC_Miglustat	32.54	F
OL_CSF_20_52	NPC_no_Miglustat	4.84	F
OL_CSF_20_53	NPC_no_Miglustat	11.5	M
OL_CSF_20_54	NPC_no_Miglustat	17.91	M
OL_CSF_20_55	NPC_Miglustat	11.29	M
OL_CSF_20_56	NPC_no_Miglustat	51.3	F
OL_CSF_20_57	NPC_Miglustat	10.44	M
OL_CSF_20_58	NPC_Miglustat	5.42	F
OL_CSF_20_59	NPC_Miglustat	2.67	M
OL_CSF_20_60	NPC_Miglustat	12.71	F
OL_CSF_20_61	NPC_Miglustat	17.65	F
OL_CSF_20_62	NPC_no_Miglustat	17.2	M
OL_CSF_20_63	NPC_Miglustat	15.24	M
OL_CSF_20_64	NPC_no_Miglustat	0.91	F
OL_CSF_20_65	NPC_Miglustat	14.51	M
OL_CSF_20_66	NPC_Miglustat	0.9	M
OL_CSF_20_67	NPC_no_Miglustat	1.72	F
OL_CSF_20_68	NPC_Miglustat	5.43	M
OL_CSF_20_69	NPC_no_Miglustat	26.66	M
OL_CSF_20_70	NPC_no_Miglustat	68.13	F
OL_CSF_20_71	NPC_Miglustat	6.9	M
OL_CSF_20_72	NPC_Miglustat	1.3	M
OL_CSF_20_73	NPC_no_Miglustat	8.94	F
OL_CSF_20_74	NPC_no_Miglustat	3.41	F
OL_CSF_20_75	NPC_no_Miglustat	64.67	F
OL_CSF_20_76	NPC_no_Miglustat	19.03	M
OL_CSF_20_77	NPC_Miglustat	7.68	M
OL_CSF_20_78	NPC_no_Miglustat	36.89	F
OL_CSF_20_79	SLOS	21.04	M
OL_CSF_20_80	SLOS	10.61	F
OL_CSF_20_81	SLOS	17.38	M
OL_CSF_20_82	SLOS	3.08	M
OL_CSF_20_83	SLOS	2.6	M
OL_CSF_20_84	SLOS	7.83	F
OL_CSF_20_85	SLOS	16.88	M
OL_CSF_20_86	SLOS	4.61	F
OL_CSF_20_87	SLOS	12.44	F
OL_CSF_20_88	SLOS	8.11	F
